# Supplementary material for: Histidine kinase MHZ1/OsHK1 interacts with ethylene receptors to regulate root growth in rice
Source: Nat Commun. 2020 Jan 24;11:518. doi: 10.1038/s41467-020-14313-0 (PMC6981129; doi:10.1038/s41467-020-14313-0)
Supplement: Supplementary file 4 — Supplementary Data 1 [file 41467_2020_14313_MOESM4_ESM.xlsx]

## Sheet: Status-OK
Supplementary Data 1. RNA-seq analysis of ethylene-related genes in WT, mhz1, Oseil1 and Osein2.
Type-1: Up-regulated by ethylene in WT, down-regulated by ethylene in muatnts; Type-2: Down-regulated by ethylene in WT, up-regulated by ethylene in mutants; Type-3: Respond to ethylene in WT, unaffected by ethylene in mutants; Type-4: Unaffected by ethylene in WT, respond to ethylene in mutants
Test status: OK (test successful); NOTEST (not enough alignments for testing)
gene	WT									mhz1												Oseil1												Osein2
	annotation	Test status	WT-0 h_FPKM	WT-3 h_FPKM	log2(fold change)	q_value	ET-inducibile	ET-repressible	Unchanged	mhz1-0 h_FPKM	mhz1-3 h_FPKM	log2(fold change)	q_value	ET-inducible	ET-repressible	Unchanged	Type-1	Type-2	Type-3	Type-4	MHZ1-dependent	Oseil1-0 h_FPKM	Oseil1-3 h_FPKM	log2(fold change)	q_value	ET-inducible	ET-repressible	Unchanged	Type-1	Type-2	Type-3	Type-4	OsEIL1-dependent	Osein2-0 h_FPKM	Osein2-3 h_FPKM	log2(fold change)	q_value	ET-inducible	ET-repressible	Unchanged	Type-1	Type-2	Type-3	Type-4	OsEIN2-dependent
ChrSy.fgenesh.gene.28	expressed protein	OK	0.138176	1.09869	2.99121	0.000289064	yes	no	no	0.108117	0.347288	1.68354	1	no	no	yes	no	no	yes	no	yes	0.139745	0.0822827	-0.764136	1	no	no	yes	no	no	yes	no	yes	0.117595	0.173937	0.564738	1	no	no	yes	no	no	yes	no	yes
ChrSy.fgenesh.gene.41	expressed protein	OK	1e-05	2.72677	18.0568	0.00612358	yes	no	no	0.955666	1e-05	-16.5442	1	no	no	yes	no	no	yes	no	yes	1e-05	3.26643	18.3174	1	no	no	yes	no	no	yes	no	yes	1e-05	0.523675	15.6764	1	no	no	yes	no	no	yes	no	yes
ChrUn.fgenesh.gene.73	expressed protein	OK	1e-05	221.426	24.4003	0.00612358	yes	no	no	64.2854	152.582	1.24702	1	no	no	yes	no	no	yes	no	yes	142.057	446.981	1.65374	0.655237	no	no	yes	no	no	yes	no	yes	379.421	1e-05	-25.1773	1	no	no	yes	no	no	yes	no	yes
ChrUn.fgenesh.gene.86	expressed protein	OK	3.12805	1.46397	-1.09538	0.000289064	no	yes	no	4.55382	2.48167	-0.875766	0.000314819	no	no	yes	no	no	yes	no	yes	3.02089	2.2278	-0.439354	0.0412259	no	no	yes	no	no	yes	no	yes	3.44942	2.9955	-0.203557	0.637111	no	no	yes	no	no	yes	no	yes
LOC_Os01g01190	phosphoesterase family protein, putative, expressed	OK	3.90911	7.96176	1.02625	0.000289064	yes	no	no	5.40889	6.92284	0.356031	0.00524148	no	no	yes	no	no	yes	no	yes	4.4985	5.76504	0.357887	0.0163984	no	no	yes	no	no	yes	no	yes	4.49002	5.43952	0.276757	0.270191	no	no	yes	no	no	yes	no	yes
LOC_Os01g03530	multicopper oxidase domain containing protein, expressed	OK	22.9225	8.20316	-1.48251	0.000289064	no	yes	no	9.31906	7.76471	-0.263252	0.012399	no	no	yes	no	no	yes	no	yes	17.7495	9.78953	-0.858467	0.000495396	no	no	yes	no	no	yes	no	yes	17.1342	11.019	-0.636886	0.00166841	no	no	yes	no	no	yes	no	yes
LOC_Os01g03740	nuclease PA3, putative, expressed	OK	0.512345	1.14936	1.16564	0.0108252	yes	no	no	0.545255	0.767319	0.492895	0.360594	no	no	yes	no	no	yes	no	yes	0.331187	0.483294	0.545255	0.330001	no	no	yes	no	no	yes	no	yes	0.368649	0.452094	0.294375	1	no	no	yes	no	no	yes	no	yes
LOC_Os01g04210	DNA binding protein, putative, expressed	OK	0.3969	0.815342	1.03863	0.0269021	yes	no	no	1.42601	1.10387	-0.369414	0.302498	no	no	yes	no	no	yes	no	yes	0.737347	0.657499	-0.165355	0.802676	no	no	yes	no	no	yes	no	yes	0.693331	0.581414	-0.253978	0.835468	no	no	yes	no	no	yes	no	yes
LOC_Os01g04520	Ser/Thr protein kinase, putative, expressed	OK	0.220303	0.651516	1.56431	0.000289064	yes	no	no	0.0156899	0.0339406	1.11318	1	no	no	yes	no	no	yes	no	yes	0.144279	0.33878	1.23149	1	no	no	yes	no	no	yes	no	yes	0.177438	0.197056	0.151291	1	no	no	yes	no	no	yes	no	yes
LOC_Os01g05744	expressed protein	OK	0.477239	1.17053	1.29438	0.00280755	yes	no	no	0.772577	0.789815	0.031836	0.945291	no	no	yes	no	no	yes	no	yes	0.743132	0.783567	0.0764381	0.909352	no	no	yes	no	no	yes	no	yes	0.633132	0.811328	0.357779	0.688063	no	no	yes	no	no	yes	no	yes
LOC_Os01g06940	POEI33 - Pollen Ole e I allergen and extensin family protein precursor, expressed	OK	4.12239	1.74358	-1.24143	0.0023891	no	yes	no	2.71542	1.54176	-0.816597	0.0767942	no	no	yes	no	no	yes	no	yes	3.88	3.27988	-0.242414	0.634519	no	no	yes	no	no	yes	no	yes	5.75017	4.62525	-0.314073	0.613751	no	no	yes	no	no	yes	no	yes
LOC_Os01g06980	POEI35 - Pollen Ole e I allergen and extensin family protein precursor, putative, expressed	OK	8.90124	2.24764	-1.9856	0.000289064	no	yes	no	4.20128	2.76591	-0.603075	0.108167	no	no	yes	no	no	yes	no	yes	6.22873	3.751	-0.731663	0.0286474	no	no	yes	no	no	yes	no	yes	8.61477	6.71046	-0.360401	0.418702	no	no	yes	no	no	yes	no	yes
LOC_Os01g07010	POEI38 - Pollen Ole e I allergen and extensin family protein precursor, putative, expressed	OK	121.94	44.7249	-1.44702	0.000289064	no	yes	no	99.9323	56.2763	-0.828424	0.000314819	no	no	yes	no	no	yes	no	yes	108.388	63.3467	-0.774864	0.000495396	no	no	yes	no	no	yes	no	yes	145.517	111.556	-0.38342	0.00308878	no	no	yes	no	no	yes	no	yes
LOC_Os01g07020	POEI39 - Pollen Ole e I allergen and extensin family protein precursor, putative, expressed	OK	132.18	44.1506	-1.582	0.000289064	no	yes	no	106.54	56.6038	-0.912424	0.000314819	no	no	yes	no	no	yes	no	yes	120.609	70.2203	-0.780378	0.000495396	no	no	yes	no	no	yes	no	yes	153.946	115.122	-0.419261	0.00166841	no	no	yes	no	no	yes	no	yes
LOC_Os01g07030	POEI40 - Pollen Ole e I allergen and extensin family protein precursor, expressed	OK	221.529	106.681	-1.05419	0.000289064	no	yes	no	189.1	118.792	-0.670712	0.000314819	no	no	yes	no	no	yes	no	yes	195.948	142.753	-0.45695	0.000495396	no	no	yes	no	no	yes	no	yes	262.913	215.812	-0.28481	0.0222162	no	no	yes	no	no	yes	no	yes
LOC_Os01g07040	POEI41 - Pollen Ole e I allergen and extensin family protein precursor, expressed	OK	257.798	123.833	-1.05785	0.000289064	no	yes	no	222.227	147.587	-0.590468	0.000314819	no	no	yes	no	no	yes	no	yes	237.586	174.07	-0.448782	0.000495396	no	no	yes	no	no	yes	no	yes	294.256	239.495	-0.297076	0.0152484	no	no	yes	no	no	yes	no	yes
LOC_Os01g07050	POEI42 - Pollen Ole e I allergen and extensin family protein precursor, expressed	OK	182.114	85.1713	-1.0964	0.000289064	no	yes	no	147.368	96.9308	-0.604396	0.000314819	no	no	yes	no	no	yes	no	yes	167.582	114.231	-0.552913	0.000495396	no	no	yes	no	no	yes	no	yes	205.733	169.812	-0.276835	0.0393555	no	no	yes	no	no	yes	no	yes
LOC_Os01g08260	pleiotropic drug resistance protein 4, putative, expressed	OK	1.40541	3.11247	1.14707	0.000289064	yes	no	no	0.877953	1.52331	0.794994	0.000598864	no	no	yes	no	no	yes	no	yes	1.55155	1.83736	0.243924	0.321028	no	no	yes	no	no	yes	no	yes	1.40828	1.73215	0.29863	0.453082	no	no	yes	no	no	yes	no	yes
LOC_Os01g10040	cytochrome P450, putative, expressed	OK	6.08536	14.2141	1.22391	0.000289064	yes	no	no	8.01127	14.1903	0.824802	0.000314819	no	no	yes	no	no	yes	no	yes	7.94064	9.2794	0.224776	0.167124	no	no	yes	no	no	yes	no	yes	7.81356	8.49127	0.12	0.739618	no	no	yes	no	no	yes	no	yes
LOC_Os01g10370	AP2 domain containing protein, expressed	OK	0.957746	2.50548	1.38737	0.000289064	yes	no	no	1.33113	0.9287	-0.519367	0.139842	no	no	yes	no	no	yes	no	yes	1.6347	1.94714	0.252331	0.473193	no	no	yes	no	no	yes	no	yes	0.868382	0.622109	-0.481162	0.555076	no	no	yes	no	no	yes	no	yes
LOC_Os01g10400	expressed protein	OK	4.52454	12.0596	1.41434	0.000289064	yes	no	no	26.4208	43.3719	0.715086	0.000314819	no	no	yes	no	no	yes	no	yes	7.05817	6.87357	-0.0382346	0.915369	no	no	yes	no	no	yes	no	yes	5.29574	6.37474	0.267534	0.524911	no	no	yes	no	no	yes	no	yes
LOC_Os01g10490	keratin, type I cytoskeletal 9, putative, expressed	OK	1e-05	1.99868	17.6087	0.000289064	yes	no	no	0.00839018	0.0247193	1.55886	1	no	no	yes	no	no	yes	no	yes	1e-05	0.017941	10.809	1	no	no	yes	no	no	yes	no	yes	0.030335	1e-05	-11.5668	1	no	no	yes	no	no	yes	no	yes
LOC_Os01g11020	expressed protein	OK	0.355025	1.66659	2.23091	0.0168904	yes	no	no	0.559139	1.31166	1.23011	0.17337	no	no	yes	no	no	yes	no	yes	0.387053	1.12522	1.5396	0.246524	no	no	yes	no	no	yes	no	yes	0.562114	0.610012	0.117975	0.971778	no	no	yes	no	no	yes	no	yes
LOC_Os01g11620	GDSL-like lipase/acylhydrolase, putative, expressed	OK	76.2548	158.786	1.05818	0.000289064	yes	no	no	69.0998	136.686	0.984112	0.000314819	no	no	yes	no	no	yes	no	yes	76.1602	125.76	0.723564	0.000495396	no	no	yes	no	no	yes	no	yes	66.8177	87.0125	0.380992	0.00166841	no	no	yes	no	no	yes	no	yes
LOC_Os01g11710	GDSL-like lipase/acylhydrolase, putative, expressed	OK	1.64809	4.36789	1.40614	0.000289064	yes	no	no	2.06979	3.82713	0.886779	0.000314819	no	no	yes	no	no	yes	no	yes	1.68149	1.72864	0.0398973	0.914581	no	no	yes	no	no	yes	no	yes	1.89403	1.83363	-0.0467566	0.951459	no	no	yes	no	no	yes	no	yes
LOC_Os01g12640	expressed protein	OK	2.61959	5.48425	1.06595	0.000289064	yes	no	no	3.895	4.3104	0.146198	0.435053	no	no	yes	no	no	yes	no	yes	2.17228	3.21118	0.563893	0.00534954	no	no	yes	no	no	yes	no	yes	2.80352	3.08985	0.140297	0.784296	no	no	yes	no	no	yes	no	yes
LOC_Os01g12690	plant-specific domain TIGR01568 family protein, expressed	OK	2.3709	5.08775	1.10159	0.000289064	yes	no	no	2.17182	2.31273	0.0906923	0.756775	no	no	yes	no	no	yes	no	yes	2.95945	2.72082	-0.121288	0.689095	no	no	yes	no	no	yes	no	yes	2.69658	3.35422	0.314846	0.378185	no	no	yes	no	no	yes	no	yes
LOC_Os01g13780	expressed protein	OK	0.228056	0.612309	1.42487	0.0147567	yes	no	no	0.829742	0.354571	-1.22659	0.0086651	no	yes	no	yes	no	no	no	yes	0.701853	0.559584	-0.326814	0.561744	no	no	yes	no	no	yes	no	yes	0.570935	0.763654	0.419593	0.629574	no	no	yes	no	no	yes	no	yes
LOC_Os01g13950	OsGrx_A1 - glutaredoxin subgroup III, expressed	OK	1.32476	0.651796	-1.02324	0.0369927	no	yes	no	0.829077	0.611856	-0.438314	0.521073	no	no	yes	no	no	yes	no	yes	0.988356	0.629276	-0.651338	0.329176	no	no	yes	no	no	yes	no	yes	0.838934	0.724486	-0.2116	0.904106	no	no	yes	no	no	yes	no	yes
LOC_Os01g14850	MFS18 protein precursor, putative, expressed	OK	0.362111	13.6869	5.24022	0.000289064	yes	no	no	0.298058	0.304859	0.032549	1	no	no	yes	no	no	yes	no	yes	0.43261	0.33717	-0.359591	1	no	no	yes	no	no	yes	no	yes	0.508786	0.171801	-1.56632	1	no	no	yes	no	no	yes	no	yes
LOC_Os01g17150	plastid-specific 50S ribosomal protein 5, chloroplast precursor, putative, expressed	OK	5.5209	12.9452	1.22944	0.000289064	yes	no	no	6.45557	9.58288	0.569915	0.000598864	no	no	yes	no	no	yes	no	yes	5.68606	4.47568	-0.345322	0.177474	no	no	yes	no	no	yes	no	yes	8.10414	6.90408	-0.23121	0.555895	no	no	yes	no	no	yes	no	yes
LOC_Os01g18230	FAD-linked oxidoreductase protein, putative, expressed	OK	3.14517	1.34816	-1.22215	0.00150654	no	yes	no	2.20693	1.54237	-0.516892	0.22262	no	no	yes	no	no	yes	no	yes	2.06672	2.38148	0.204515	0.695345	no	no	yes	no	no	yes	no	yes	1.6058	2.13714	0.412389	0.619506	no	no	yes	no	no	yes	no	yes
LOC_Os01g19610	plant protein of unknown function domain containing protein, expressed	OK	0.543495	0.0739923	-2.87682	0.00463294	no	yes	no	0.100361	1e-05	-13.2929	1	no	no	yes	no	no	yes	no	yes	0.38269	0.0390036	-3.2945	1	no	no	yes	no	no	yes	no	yes	0.531615	0.327723	-0.697905	1	no	no	yes	no	no	yes	no	yes
LOC_Os01g19740	calvin cycle protein CP12, putative, expressed	OK	1e-05	1.87158	17.5139	0.000289064	yes	no	no	0.0201478	1.32715	6.04157	0.288362	no	no	yes	no	no	yes	no	yes	0.0134165	1e-05	-10.3898	1	no	no	yes	no	no	yes	no	yes	1e-05	1e-05	0	1	no	no	yes	no	no	yes	no	yes
LOC_Os01g21034	pectinesterase, putative, expressed	OK	6.33917	16.6435	1.39259	0.000289064	yes	no	no	9.62742	13.8388	0.523498	0.000314819	no	no	yes	no	no	yes	no	yes	8.8775	10.0966	0.185644	0.254371	no	no	yes	no	no	yes	no	yes	10.4354	9.67662	-0.108911	0.755159	no	no	yes	no	no	yes	no	yes
LOC_Os01g21560	esterase/lipase/thioesterase family protein, putative, expressed	OK	45.5039	18.4181	-1.30487	0.000289064	no	yes	no	63.2686	37.2004	-0.766172	0.000314819	no	no	yes	no	no	yes	no	yes	51.9337	35.3373	-0.555479	0.000495396	no	no	yes	no	no	yes	no	yes	68.9982	62.7413	-0.137143	0.485813	no	no	yes	no	no	yes	no	yes
LOC_Os01g22380	expressed protein	OK	1.09081	0.345043	-1.66055	0.0197711	no	yes	no	0.770024	0.711618	-0.1138	0.893477	no	no	yes	no	no	yes	no	yes	1.04275	1.33514	0.356598	0.544436	no	no	yes	no	no	yes	no	yes	0.980968	0.95109	-0.0446242	0.986985	no	no	yes	no	no	yes	no	yes
LOC_Os01g22590	retrotransposon protein, putative, unclassified, expressed	OK	0.714501	1.54808	1.11547	0.000289064	yes	no	no	0.556399	0.611537	0.13632	0.731759	no	no	yes	no	no	yes	no	yes	1.06902	1.04231	-0.0365044	0.929309	no	no	yes	no	no	yes	no	yes	1.1281	1.25192	0.150247	0.813196	no	no	yes	no	no	yes	no	yes
LOC_Os01g22670	fruit bromelain precursor, putative, expressed	OK	12.2944	1.42228	-3.11172	0.000289064	no	yes	no	3.64816	2.25908	-0.691434	0.000314819	no	no	yes	no	no	yes	no	yes	4.70493	5.75414	0.290427	0.122307	no	no	yes	no	no	yes	no	yes	1.6999	0.944452	-0.8479	0.0751638	no	no	yes	no	no	yes	no	yes
LOC_Os01g23970	cysteine-rich receptor protein kinase, putative, expressed	OK	0.163445	0.492428	1.59111	0.0161278	yes	no	no	0.205484	0.21636	0.0744077	1	no	no	yes	no	no	yes	no	yes	0.248282	0.222591	-0.157584	1	no	no	yes	no	no	yes	no	yes	0.0727323	0.220491	1.60005	1	no	no	yes	no	no	yes	no	yes
LOC_Os01g24030	AMP-binding enzyme, putative, expressed	OK	0.443892	4.78892	3.43142	0.000289064	yes	no	no	0.833213	1.26778	0.605547	0.0172985	no	no	yes	no	no	yes	no	yes	0.566029	1.08412	0.937577	0.000939474	no	no	yes	no	no	yes	no	yes	0.422523	0.750768	0.829337	0.108202	no	no	yes	no	no	yes	no	yes
LOC_Os01g24710	jacalin-like lectin domain containing protein, expressed	OK	546.955	1166.15	1.09226	0.000289064	yes	no	no	890.215	1591.18	0.837871	0.000314819	no	no	yes	no	no	yes	no	yes	542.287	867.308	0.677488	0.000495396	no	no	yes	no	no	yes	no	yes	554.393	534.294	-0.0532752	0.862355	no	no	yes	no	no	yes	no	yes
LOC_Os01g25100	glutathione S-transferase, putative, expressed	OK	1.92536	0.698075	-1.46367	0.00442843	no	yes	no	2.07961	1.56864	-0.406799	0.325099	no	no	yes	no	no	yes	no	yes	2.67766	1.95259	-0.455584	0.243138	no	no	yes	no	no	yes	no	yes	1.82411	2.78016	0.607975	0.266133	no	no	yes	no	no	yes	no	yes
LOC_Os01g25600	tetratricopeptide repeat domain containing protein, expressed	OK	0.429505	0.866647	1.01277	0.00217316	yes	no	no	0.620099	0.672217	0.116428	0.776646	no	no	yes	no	no	yes	no	yes	0.594966	0.499445	-0.252481	0.588271	no	no	yes	no	no	yes	no	yes	0.865989	0.826207	-0.0678454	0.944582	no	no	yes	no	no	yes	no	yes
LOC_Os01g27050	flavin-containing monooxygenase family protein, putative, expressed	OK	8.74813	3.48849	-1.32637	0.000289064	no	yes	no	11.09	6.75744	-0.714711	0.000314819	no	no	yes	no	no	yes	no	yes	7.35023	5.68417	-0.37084	0.010826	no	no	yes	no	no	yes	no	yes	8.52473	8.65506	0.0218897	0.9677	no	no	yes	no	no	yes	no	yes
LOC_Os01g27140	OsGrx_C7 - glutaredoxin subgroup III, expressed	OK	1e-05	0.500491	15.6111	0.000289064	yes	no	no	1e-05	0.108826	13.4097	1	no	no	yes	no	no	yes	no	yes	0.0724932	1e-05	-12.8236	1	no	no	yes	no	no	yes	no	yes	1e-05	1e-05	0	1	no	no	yes	no	no	yes	no	yes
LOC_Os01g27260	glutathione S-transferase, putative, expressed	OK	0.145193	0.52053	1.84201	0.042874	yes	no	no	1.2096	0.590507	-1.0345	0.0484465	no	yes	no	yes	no	no	no	yes	0.638305	0.469891	-0.44192	0.537042	no	no	yes	no	no	yes	no	yes	1.67281	2.31556	0.469088	0.37425	no	no	yes	no	no	yes	no	yes
LOC_Os01g27390	glutathione S-transferase, putative, expressed	OK	413.223	177.953	-1.21542	0.000289064	no	yes	no	503.565	308.641	-0.706248	0.000314819	no	no	yes	no	no	yes	no	yes	428.035	300.671	-0.509543	0.000495396	no	no	yes	no	no	yes	no	yes	536.129	445.313	-0.26776	0.0407242	no	no	yes	no	no	yes	no	yes
LOC_Os01g28500	SCP-like extracellular protein, expressed	OK	1e-05	0.535515	15.7086	0.000289064	yes	no	no	1e-05	0.0714591	12.8029	1	no	no	yes	no	no	yes	no	yes	1e-05	1e-05	0	1	no	no	yes	no	no	yes	no	yes	1e-05	1e-05	0	1	no	no	yes	no	no	yes	no	yes
LOC_Os01g29610	expressed protein	OK	0.092894	0.505703	2.44463	0.0471277	yes	no	no	0.361228	0.556009	0.622199	0.488579	no	no	yes	no	no	yes	no	yes	0.42633	0.476441	0.160327	0.897244	no	no	yes	no	no	yes	no	yes	0.399113	0.406067	0.0249205	1	no	no	yes	no	no	yes	no	yes
LOC_Os01g29804	expressed protein	OK	0.194713	0.543742	1.48157	0.00931674	yes	no	no	0.332151	0.54486	0.714046	0.163364	no	no	yes	no	no	yes	no	yes	0.614933	0.533713	-0.204365	0.744375	no	no	yes	no	no	yes	no	yes	0.465701	0.451357	-0.045135	1	no	no	yes	no	no	yes	no	yes
LOC_Os01g32380	expressed protein	OK	9.87328	4.44371	-1.15176	0.000289064	no	yes	no	4.88429	2.90177	-0.751216	0.0136748	no	no	yes	no	no	yes	no	yes	5.21832	3.21284	-0.699736	0.02295	no	no	yes	no	no	yes	no	yes	4.09665	2.73418	-0.583336	0.232288	no	no	yes	no	no	yes	no	yes
LOC_Os01g33770	expressed protein	OK	2.70873	1.12404	-1.26892	0.00575717	no	yes	no	1.54416	1.38068	-0.161443	0.81111	no	no	yes	no	no	yes	no	yes	2.33094	1.44735	-0.687498	0.172804	no	no	yes	no	no	yes	no	yes	1.77143	1.3381	-0.404729	0.723383	no	no	yes	no	no	yes	no	yes
LOC_Os01g35230	1-aminocyclopropane-1-carboxylate oxidase homolog 1, putative, expressed	OK	2.96437	1.45877	-1.02297	0.000289064	no	yes	no	2.67354	1.51199	-0.822303	0.000874498	no	no	yes	no	no	yes	no	yes	2.8041	2.50969	-0.160029	0.577387	no	no	yes	no	no	yes	no	yes	2.74944	2.91875	0.0862128	0.901	no	no	yes	no	no	yes	no	yes
LOC_Os01g38580	beta,beta-carotene 9,10-dioxygenase, putative, expressed	OK	0.0675955	0.616105	3.18818	0.00173383	yes	no	no	0.415832	0.235687	-0.819129	1	no	no	yes	no	no	yes	no	yes	0.208987	0.322739	0.626955	1	no	no	yes	no	no	yes	no	yes	0.106004	0.107371	0.0184857	1	no	no	yes	no	no	yes	no	yes
LOC_Os01g42150	MEGL13 - Maternally expressed gene MEG family protein precursor, expressed	OK	3.48993	0.569695	-2.61494	0.0228522	no	yes	no	0.279241	0.723385	1.37325	0.27161	no	no	yes	no	no	yes	no	yes	1.42668	0.622383	-1.19679	0.30183	no	no	yes	no	no	yes	no	yes	1.90831	2.05201	0.104742	0.958823	no	no	yes	no	no	yes	no	yes
LOC_Os01g43750	cytochrome P450 72A1, putative, expressed	OK	3.90161	9.1137	1.22397	0.000289064	yes	no	no	2.67541	3.57147	0.416758	0.00668575	no	no	yes	no	no	yes	no	yes	2.45762	3.25925	0.407278	0.0201726	no	no	yes	no	no	yes	no	yes	1.22249	1.55936	0.351131	0.366965	no	no	yes	no	no	yes	no	yes
LOC_Os01g44069	glycerol-3-phosphate acyltransferase, putative, expressed	OK	0.209019	0.947385	2.18032	0.000289064	yes	no	no	0.0729792	0.0941059	0.3668	1	no	no	yes	no	no	yes	no	yes	0.0924527	0.0683133	-0.436549	1	no	no	yes	no	no	yes	no	yes	0.0824782	0.0372237	-1.14779	1	no	no	yes	no	no	yes	no	yes
LOC_Os01g45550	auxin efflux carrier component, putative, expressed	OK	0.390993	0.999493	1.35405	0.000289064	yes	no	no	0.469964	0.560123	0.253193	0.489414	no	no	yes	no	no	yes	no	yes	0.463987	0.388805	-0.255038	1	no	no	yes	no	no	yes	no	yes	0.383962	0.263523	-0.543035	1	no	no	yes	no	no	yes	no	yes
LOC_Os01g46090	GDSL-like lipase/acylhydrolase, putative, expressed	OK	1.72092	0.616858	-1.48017	0.000289064	no	yes	no	1.31516	0.820355	-0.680918	0.0830504	no	no	yes	no	no	yes	no	yes	1.61057	0.993277	-0.697303	0.0647157	no	no	yes	no	no	yes	no	yes	1.52537	1.34711	-0.179292	0.840996	no	no	yes	no	no	yes	no	yes
LOC_Os01g46350	proteins of unknown function domain containing protein, expressed	OK	7.03728	15.9096	1.17681	0.000289064	yes	no	no	7.64402	14.2705	0.900632	0.000314819	no	no	yes	no	no	yes	no	yes	7.22324	10.5534	0.54699	0.000495396	no	no	yes	no	no	yes	no	yes	7.09302	7.60775	0.10107	0.796741	no	no	yes	no	no	yes	no	yes
LOC_Os01g47570	expressed protein	OK	18.8755	9.09825	-1.05285	0.000289064	no	yes	no	13.2924	11.1801	-0.249669	0.132616	no	no	yes	no	no	yes	no	yes	14.5861	13.2151	-0.142407	0.496474	no	no	yes	no	no	yes	no	yes	15.9379	16.8522	0.0804754	0.864481	no	no	yes	no	no	yes	no	yes
LOC_Os01g47580	lipid phosphatase protein, putative, expressed	OK	4.33704	9.87731	1.18741	0.000289064	yes	no	no	3.00769	5.20885	0.792309	0.000314819	no	no	yes	no	no	yes	no	yes	3.73405	6.70485	0.844464	0.000495396	no	no	yes	no	no	yes	no	yes	3.7884	4.0048	0.0801415	0.908878	no	no	yes	no	no	yes	no	yes
LOC_Os01g48525	expressed protein	OK	3.10055	1.05736	-1.55206	0.000289064	no	yes	no	2.27046	1.1715	-0.954628	0.00212786	no	no	yes	no	no	yes	no	yes	3.66249	1.95076	-0.908789	0.000495396	no	no	yes	no	no	yes	no	yes	3.82421	2.68009	-0.51288	0.0650861	no	no	yes	no	no	yes	no	yes
LOC_Os01g49614	Protein kinase domain containing protein, expressed	OK	0.871999	2.28373	1.38899	0.000289064	yes	no	no	1.57183	2.48896	0.663098	0.0773317	no	no	yes	no	no	yes	no	yes	0.861287	1.37579	0.675694	0.112705	no	no	yes	no	no	yes	no	yes	0.746485	0.774701	0.0535263	0.974013	no	no	yes	no	no	yes	no	yes
LOC_Os01g50700	dehydrin family protein, expressed	OK	2.25267	0.860277	-1.38876	0.000289064	no	yes	no	1.03314	0.548623	-0.913149	0.00164095	no	no	yes	no	no	yes	no	yes	1.6857	1.07792	-0.645098	0.00136585	no	no	yes	no	no	yes	no	yes	2.38737	1.79474	-0.411647	0.084241	no	no	yes	no	no	yes	no	yes
LOC_Os01g50870	expressed protein	OK	4.31074	9.8635	1.19416	0.0439772	yes	no	no	3.26755	7.27489	1.15472	0.198954	no	no	yes	no	no	yes	no	yes	8.39921	13.0066	0.630918	0.268564	no	no	yes	no	no	yes	no	yes	5.57761	4.47947	-0.316319	0.890725	no	no	yes	no	no	yes	no	yes
LOC_Os01g53550	expressed protein	OK	1.04509	0.372048	-1.49007	0.00739045	no	yes	no	1.37227	1.02835	-0.416233	0.346809	no	no	yes	no	no	yes	no	yes	1.22896	0.976988	-0.331025	0.526332	no	no	yes	no	no	yes	no	yes	0.603676	0.566354	-0.0920704	0.962295	no	no	yes	no	no	yes	no	yes
LOC_Os01g55100	slTCP3, putative, expressed	OK	1e-05	1.18053	16.8491	0.000289064	yes	no	no	1e-05	0.0889781	13.1192	1	no	no	yes	no	no	yes	no	yes	0.00325412	0.0274056	3.07413	1	no	no	yes	no	no	yes	no	yes	1e-05	1e-05	0	1	no	no	yes	no	no	yes	no	yes
LOC_Os01g55160	expressed protein	OK	2.6267	5.66868	1.10976	0.000289064	yes	no	no	1.90724	2.98826	0.647819	0.0162826	no	no	yes	no	no	yes	no	yes	2.22888	1.85039	-0.26849	0.474117	no	no	yes	no	no	yes	no	yes	2.23785	1.58363	-0.498878	0.304223	no	no	yes	no	no	yes	no	yes
LOC_Os01g56360	wax synthase, putative, expressed	OK	0.157831	1.00974	2.67753	0.00217316	yes	no	no	0.0608903	1.02921	4.07918	0.0599841	no	no	yes	no	no	yes	no	yes	0.123199	0.202625	0.717822	1	no	no	yes	no	no	yes	no	yes	0.0383462	0.198035	2.3686	1	no	no	yes	no	no	yes	no	yes
LOC_Os01g59060	50S ribosomal protein, putative, expressed	OK	4.79709	9.87329	1.04137	0.000289064	yes	no	no	4.81904	8.02675	0.73607	0.000314819	no	no	yes	no	no	yes	no	yes	5.5524	5.03327	-0.141616	0.63544	no	no	yes	no	no	yes	no	yes	6.48734	6.06301	-0.0975929	0.870053	no	no	yes	no	no	yes	no	yes
LOC_Os01g59090	thylakoid lumenal 20 kDa protein, putative, expressed	OK	0.547419	1.1527	1.0743	0.00322635	yes	no	no	0.731844	0.969648	0.405925	0.317962	no	no	yes	no	no	yes	no	yes	0.448009	0.617331	0.462517	0.421462	no	no	yes	no	no	yes	no	yes	0.664735	0.536598	-0.308938	0.779454	no	no	yes	no	no	yes	no	yes
LOC_Os01g61510	ammonium transporter protein, putative, expressed	OK	3.41705	8.11793	1.24836	0.000289064	yes	no	no	3.55382	6.05408	0.768537	0.000314819	no	no	yes	no	no	yes	no	yes	4.14787	6.77507	0.707865	0.000495396	no	no	yes	no	no	yes	no	yes	5.57165	6.95288	0.319506	0.141913	no	no	yes	no	no	yes	no	yes
LOC_Os01g61550	ammonium transporter protein, putative, expressed	OK	0.612052	1.23534	1.01318	0.00128141	yes	no	no	2.65784	4.24471	0.675412	0.000314819	no	no	yes	no	no	yes	no	yes	0.834777	1.22892	0.557928	0.0762628	no	no	yes	no	no	yes	no	yes	1.04961	1.55832	0.570138	0.162223	no	no	yes	no	no	yes	no	yes
LOC_Os01g61610	flavonol synthase/flavanone 3-hydroxylase, putative, expressed	OK	1.34727	2.73821	1.02319	0.000800533	yes	no	no	0.482551	0.31132	-0.632283	1	no	no	yes	no	no	yes	no	yes	1.55307	1.90129	0.291856	0.291367	no	no	yes	no	no	yes	no	yes	0.486026	0.518373	0.0929571	1	no	no	yes	no	no	yes	no	yes
LOC_Os01g61940	white-brown complex homolog protein, putative, expressed	OK	4.64102	10.7545	1.21243	0.000289064	yes	no	no	9.35614	13.6944	0.549601	0.000314819	no	no	yes	no	no	yes	no	yes	6.62324	9.43074	0.509834	0.000495396	no	no	yes	no	no	yes	no	yes	8.86795	14.2735	0.686667	0.00166841	no	no	yes	no	no	yes	no	yes
LOC_Os01g62900	amino acid kinase, putative, expressed	OK	6.77348	13.8699	1.03399	0.000289064	yes	no	no	6.18387	5.71975	-0.112558	0.340746	no	no	yes	no	no	yes	no	yes	8.93858	11.1913	0.32426	0.000495396	no	no	yes	no	no	yes	no	yes	6.04097	7.19758	0.252732	0.151065	no	no	yes	no	no	yes	no	yes
LOC_Os01g64180	expressed protein	OK	4.71016	9.58681	1.02527	0.000289064	yes	no	no	10.3011	10.1517	-0.0210771	0.908283	no	no	yes	no	no	yes	no	yes	5.99225	7.31744	0.288241	0.0816653	no	no	yes	no	no	yes	no	yes	6.85806	6.73237	-0.0266861	0.966097	no	no	yes	no	no	yes	no	yes
LOC_Os01g64410	ATOFP18/OFP18, putative, expressed	OK	3.5174	1.22046	-1.52708	0.000289064	no	yes	no	5.61114	3.1693	-0.82413	0.000314819	no	no	yes	no	no	yes	no	yes	4.57374	2.4861	-0.87949	0.00136585	no	no	yes	no	no	yes	no	yes	5.43571	4.18674	-0.376641	0.3163	no	no	yes	no	no	yes	no	yes
LOC_Os01g65700	expressed protein	OK	0.22407	1.21314	2.43672	0.00173383	yes	no	no	0.430698	0.78451	0.865115	0.119441	no	no	yes	no	no	yes	no	yes	0.401986	0.834392	1.05358	0.0693614	no	no	yes	no	no	yes	no	yes	0.530654	0.316455	-0.745771	1	no	no	yes	no	no	yes	no	yes
LOC_Os01g65904	expressed protein	OK	0.232521	0.619374	1.41345	0.00593417	yes	no	no	0.51076	0.88589	0.794482	0.0418936	no	no	yes	no	no	yes	no	yes	0.276775	0.358069	0.371524	1	no	no	yes	no	no	yes	no	yes	0.215465	0.337151	0.645941	1	no	no	yes	no	no	yes	no	yes
LOC_Os01g66030	OsMADS2 - MADS-box family gene with MIKCc type-box, expressed	OK	0.253723	0.574143	1.17816	0.0113254	yes	no	no	0.61319	0.507152	-0.273916	0.568493	no	no	yes	no	no	yes	no	yes	0.527787	0.432971	-0.285685	0.601654	no	no	yes	no	no	yes	no	yes	0.417798	0.503581	0.269418	0.77241	no	no	yes	no	no	yes	no	yes
LOC_Os01g69174	expressed protein	OK	2.49603	1.24631	-1.00197	0.00463294	no	yes	no	1.0379	0.530648	-0.96784	0.104282	no	no	yes	no	no	yes	no	yes	1.57169	1.9583	0.317285	0.527909	no	no	yes	no	no	yes	no	yes	2.52134	1.77649	-0.505161	0.410575	no	no	yes	no	no	yes	no	yes
LOC_Os01g69200	regulatory protein, putative, expressed	OK	23.1351	10.2521	-1.17416	0.000289064	no	yes	no	19.6239	11.1043	-0.821493	0.000314819	no	no	yes	no	no	yes	no	yes	20.8431	15.3856	-0.437989	0.000495396	no	no	yes	no	no	yes	no	yes	23.2559	23.524	0.0165366	0.97073	no	no	yes	no	no	yes	no	yes
LOC_Os01g69840	expressed protein	OK	2.75002	0.784307	-1.80995	0.00363493	no	yes	no	0.388045	0.892859	1.20221	0.276846	no	no	yes	no	no	yes	no	yes	3.45863	2.07205	-0.739142	0.0601153	no	no	yes	no	no	yes	no	yes	3.46063	1.86873	-0.888977	0.0765639	no	no	yes	no	no	yes	no	yes
LOC_Os01g70310	inducer of CBF expression 2, putative, expressed	OK	0.49805	1.43175	1.52342	0.000289064	yes	no	no	0.588355	0.442597	-0.410693	0.371604	no	no	yes	no	no	yes	no	yes	0.910447	0.652043	-0.481608	0.209439	no	no	yes	no	no	yes	no	yes	0.56284	0.684595	0.282526	0.770887	no	no	yes	no	no	yes	no	yes
LOC_Os01g70770	glutathione S-transferase, putative, expressed	OK	7.99488	16.4278	1.03899	0.000289064	yes	no	no	16.5082	18.8973	0.194997	0.0703185	no	no	yes	no	no	yes	no	yes	8.20361	12.8625	0.64884	0.000495396	no	no	yes	no	no	yes	no	yes	12.0925	13.4616	0.154737	0.555076	no	no	yes	no	no	yes	no	yes
LOC_Os01g71474	glycosyl hydrolases family 17, putative, expressed	OK	0.810826	1.7679	1.12457	0.000289064	yes	no	no	1.10236	1.51127	0.455166	0.126909	no	no	yes	no	no	yes	no	yes	0.885045	0.990568	0.162505	0.744185	no	no	yes	no	no	yes	no	yes	0.539909	0.527783	-0.0327714	1	no	no	yes	no	no	yes	no	yes
LOC_Os01g71670	glycosyl hydrolases family 17, putative, expressed	OK	0.191372	0.626813	1.71166	0.0220146	yes	no	no	0.247043	0.311857	0.336122	1	no	no	yes	no	no	yes	no	yes	0.308925	0.297453	-0.0545949	1	no	no	yes	no	no	yes	no	yes	0.109641	0.0638064	-0.781014	1	no	no	yes	no	no	yes	no	yes
LOC_Os01g73630	rhoGAP domain containing protein, expressed	OK	51.953	25.6443	-1.01857	0.000289064	no	yes	no	40.0591	26.9998	-0.569181	0.000314819	no	no	yes	no	no	yes	no	yes	47.4866	31.7371	-0.58135	0.000495396	no	no	yes	no	no	yes	no	yes	56.0627	44.8247	-0.322747	0.0177101	no	no	yes	no	no	yes	no	yes
LOC_Os01g73662	expressed protein	OK	1.14361	0.549342	-1.05782	0.00463294	no	yes	no	0.298572	0.172345	-0.792779	1	no	no	yes	no	no	yes	no	yes	1.08299	0.564018	-0.941207	0.0163984	no	no	yes	no	no	yes	no	yes	1.1822	0.894227	-0.402761	0.462326	no	no	yes	no	no	yes	no	yes
LOC_Os01g74040	zinc finger, RING-type, putative, expressed	OK	0.751032	1.51147	1.00901	0.000289064	yes	no	no	0.824458	1.4269	0.791366	0.00809375	no	no	yes	no	no	yes	no	yes	1.18347	1.57955	0.41649	0.157378	no	no	yes	no	no	yes	no	yes	0.961854	0.808854	-0.249939	0.757231	no	no	yes	no	no	yes	no	yes
LOC_Os02g02190	transporter, major facilitator family, putative, expressed	OK	68.377	33.0454	-1.04906	0.000289064	no	yes	no	70.1477	44.7157	-0.649614	0.000314819	no	no	yes	no	no	yes	no	yes	43.4686	36.0541	-0.26981	0.000495396	no	no	yes	no	no	yes	no	yes	28.0343	17.1336	-0.710365	0.00166841	no	no	yes	no	no	yes	no	yes
LOC_Os02g03200	FAD-binding and arabino-lactone oxidase domains containing protein, putative, expressed	OK	0.228659	1.16085	2.34391	0.000289064	yes	no	no	0.303626	0.38099	0.327458	1	no	no	yes	no	no	yes	no	yes	0.167524	0.153595	-0.125237	1	no	no	yes	no	no	yes	no	yes	0.341423	0.481324	0.495448	1	no	no	yes	no	no	yes	no	yes
LOC_Os02g04130	DUF1645 domain containing protein, putative, expressed	OK	1.23367	2.56766	1.0575	0.000289064	yes	no	no	1.94252	2.27397	0.227284	0.478013	no	no	yes	no	no	yes	no	yes	1.34497	2.01558	0.583621	0.0626024	no	no	yes	no	no	yes	no	yes	1.1043	1.47524	0.417818	0.50974	no	no	yes	no	no	yes	no	yes
LOC_Os02g05050	OsSAUR4 - Auxin-responsive SAUR gene family member, expressed	OK	7.74856	3.41566	-1.18176	0.00947747	no	yes	no	4.97693	4.38232	-0.183561	0.784477	no	no	yes	no	no	yes	no	yes	6.68191	4.15405	-0.685742	0.20867	no	no	yes	no	no	yes	no	yes	8.75606	5.60127	-0.644528	0.365508	no	no	yes	no	no	yes	no	yes
LOC_Os02g05470	CCT motif family protein, expressed	OK	0.13475	1.67354	3.63455	0.000289064	yes	no	no	0.0248072	0.928048	5.22537	0.335496	no	no	yes	no	no	yes	no	yes	0.103621	0.129807	0.325052	1	no	no	yes	no	no	yes	no	yes	0.0704338	0.207738	1.56043	1	no	no	yes	no	no	yes	no	yes
LOC_Os02g05890	EMB1303, putative, expressed	OK	0.56978	1.35027	1.24477	0.000550908	yes	no	no	0.524345	0.990821	0.918108	0.019982	no	no	yes	no	no	yes	no	yes	0.417711	0.173814	-1.26496	1	no	no	yes	no	no	yes	no	yes	0.307068	0.455893	0.570137	1	no	no	yes	no	no	yes	no	yes
LOC_Os02g06690	plastocyanin-like domain containing protein, putative, expressed	OK	13.0681	6.44218	-1.02043	0.000289064	no	yes	no	8.52789	6.26996	-0.443733	0.00809375	no	no	yes	no	no	yes	no	yes	10.7213	9.13751	-0.230607	0.223797	no	no	yes	no	no	yes	no	yes	14.5623	10.6657	-0.44926	0.0143293	no	no	yes	no	no	yes	no	yes
LOC_Os02g07030	DUF640 domain containing protein, putative, expressed	OK	12.2491	4.09175	-1.58189	0.000289064	no	yes	no	18.0111	9.2421	-0.962594	0.000314819	no	no	yes	no	no	yes	no	yes	9.09957	6.40356	-0.506924	0.000939474	no	no	yes	no	no	yes	no	yes	11.0394	10.2866	-0.101896	0.811104	no	no	yes	no	no	yes	no	yes
LOC_Os02g10030	expressed protein	OK	5.62597	2.21296	-1.34612	0.000550908	no	yes	no	2.81088	2.77595	-0.0180403	0.976827	no	no	yes	no	no	yes	no	yes	4.43029	5.75564	0.377575	0.351595	no	no	yes	no	no	yes	no	yes	2.04031	3.59324	0.816497	0.231597	no	no	yes	no	no	yes	no	yes
LOC_Os02g10390	chlorophyll A-B binding protein, putative, expressed	OK	1e-05	2.99277	18.1911	0.000289064	yes	no	no	0.0140645	8.44989	9.23073	0.428339	no	no	yes	no	no	yes	no	yes	1e-05	0.0148701	10.5382	1	no	no	yes	no	no	yes	no	yes	1e-05	1e-05	0	1	no	no	yes	no	no	yes	no	yes
LOC_Os02g10520	OsSub12 - Putative Subtilisin homologue, expressed	OK	56.322	21.3146	-1.40186	0.000289064	no	yes	no	73.893	53.5812	-0.463711	0.000314819	no	no	yes	no	no	yes	no	yes	56.0277	40.9836	-0.451094	0.000495396	no	no	yes	no	no	yes	no	yes	75.9109	72.1022	-0.0742638	0.780451	no	no	yes	no	no	yes	no	yes
LOC_Os02g10580	NB-ARC domain containing disease resistance protein, putative, expressed	OK	0.430115	0.862122	1.00317	0.00575717	yes	no	no	0.788386	0.843774	0.0979545	0.828472	no	no	yes	no	no	yes	no	yes	0.583794	0.761296	0.382998	0.404696	no	no	yes	no	no	yes	no	yes	0.749439	0.876111	0.225303	0.807491	no	no	yes	no	no	yes	no	yes
LOC_Os02g10760	AP2 domain containing protein, expressed	OK	0.252718	1.09057	2.10948	0.00593417	yes	no	no	0.196576	0.306699	0.641736	1	no	no	yes	no	no	yes	no	yes	0.162906	0.30827	0.920155	1	no	no	yes	no	no	yes	no	yes	0.182479	0.240853	0.400422	1	no	no	yes	no	no	yes	no	yes
LOC_Os02g10990	FAD binding domain of DNA photolyase domain containing protein, expressed	OK	0.681909	0.292562	-1.22084	0.00259891	no	yes	no	0.482511	0.344527	-0.485945	1	no	no	yes	no	no	yes	no	yes	0.493268	0.36994	-0.41508	0.337007	no	no	yes	no	no	yes	no	yes	0.346533	0.388072	0.163332	1	no	no	yes	no	no	yes	no	yes
LOC_Os02g11705	expressed protein	OK	1.69765	0.509856	-1.73538	0.0324603	no	yes	no	0.441073	0.302587	-0.543667	1	no	no	yes	no	no	yes	no	yes	2.34709	2.17055	-0.112813	0.872764	no	no	yes	no	no	yes	no	yes	10.0882	6.57031	-0.618635	0.0418959	no	no	yes	no	no	yes	no	yes
LOC_Os02g11770	expressed protein	OK	150.427	67.2602	-1.16124	0.000289064	no	yes	no	134.256	99.1581	-0.437184	0.000314819	no	no	yes	no	no	yes	no	yes	178.92	116.998	-0.612831	0.000495396	no	no	yes	no	no	yes	no	yes	138.548	112.344	-0.302463	0.0222162	no	no	yes	no	no	yes	no	yes
LOC_Os02g12230	hypothetical protein	OK	23.2785	2.84056	-3.03475	0.0185602	no	yes	no	15.8081	3.53979	-2.15893	0.0687391	no	no	yes	no	no	yes	no	yes	23.7663	15.0851	-0.655793	0.485212	no	no	yes	no	no	yes	no	yes	5.89577	4.97232	-0.245761	0.955547	no	no	yes	no	no	yes	no	yes
LOC_Os02g12380	histone deacetylase, putative, expressed	OK	0.877286	2.86555	1.70769	0.000289064	yes	no	no	0.844449	1.66949	0.983325	0.000314819	no	no	yes	no	no	yes	no	yes	0.857704	1.49904	0.805487	0.000495396	no	no	yes	no	no	yes	no	yes	0.643415	1.16034	0.850726	0.00437543	no	no	yes	no	no	yes	no	yes
LOC_Os02g12400	receptor-like protein kinase precursor, putative, expressed	OK	0.86517	1.90441	1.13829	0.000289064	yes	no	no	1.23506	1.74123	0.495526	0.000874498	no	no	yes	no	no	yes	no	yes	1.04469	1.47984	0.502366	0.00136585	no	no	yes	no	no	yes	no	yes	1.04363	1.11268	0.0924284	0.860541	no	no	yes	no	no	yes	no	yes
LOC_Os02g12790	GATA zinc finger domain containing protein, expressed	OK	0.444206	1.0663	1.26331	0.000289064	yes	no	no	0.711451	0.844724	0.247716	0.490827	no	no	yes	no	no	yes	no	yes	0.709842	0.644815	-0.138613	0.792288	no	no	yes	no	no	yes	no	yes	0.693645	0.800468	0.206646	0.813196	no	no	yes	no	no	yes	no	yes
LOC_Os02g13290	phosphoethanolamine/phosphocholine phosphatase, putative, expressed	OK	42.6231	20.0769	-1.0861	0.000289064	no	yes	no	33.4881	20.7911	-0.687682	0.000314819	no	no	yes	no	no	yes	no	yes	35.9123	29.4045	-0.288441	0.000495396	no	no	yes	no	no	yes	no	yes	35.1498	38.6908	0.138474	0.534488	no	no	yes	no	no	yes	no	yes
LOC_Os02g13370	expressed protein	OK	1.55395	3.47982	1.16307	0.000289064	yes	no	no	1.57709	2.67071	0.759958	0.000314819	no	no	yes	no	no	yes	no	yes	1.97831	2.8582	0.530838	0.0196705	no	no	yes	no	no	yes	no	yes	1.04883	0.905022	-0.212756	0.780596	no	no	yes	no	no	yes	no	yes
LOC_Os02g13900	BES1/BZR1 homolog protein, putative, expressed	OK	1.4244	3.81957	1.42306	0.000289064	yes	no	no	1.18795	1.98185	0.738374	0.00371347	no	no	yes	no	no	yes	no	yes	1.09595	1.86941	0.770401	0.00633864	no	no	yes	no	no	yes	no	yes	1.52258	1.95686	0.362023	0.447688	no	no	yes	no	no	yes	no	yes
LOC_Os02g14460	peroxidase precursor, putative, expressed	OK	115.4	55.2722	-1.06202	0.000289064	no	yes	no	79.4396	41.5689	-0.934354	0.000314819	no	no	yes	no	no	yes	no	yes	115.396	71.7284	-0.685977	0.000495396	no	no	yes	no	no	yes	no	yes	151.231	123.889	-0.287706	0.0184207	no	no	yes	no	no	yes	no	yes
LOC_Os02g14680	UDP-glucoronosyl and UDP-glucosyl transferase domain containing protein, expressed	OK	0.0481198	0.635021	3.7221	0.0184202	yes	no	no	0.0390738	0.578226	3.88736	1	no	no	yes	no	no	yes	no	yes	0.0134835	1e-05	-10.397	1	no	no	yes	no	no	yes	no	yes	0.0347184	0.0483615	0.478159	1	no	no	yes	no	no	yes	no	yes
LOC_Os02g15704	expressed protein	OK	1.74158	4.48399	1.36439	0.000289064	yes	no	no	1.03997	1.93999	0.899507	0.00212786	no	no	yes	no	no	yes	no	yes	1.62318	3.19871	0.978667	0.000495396	no	no	yes	no	no	yes	no	yes	2.10552	3.30764	0.651626	0.0143293	no	no	yes	no	no	yes	no	yes
LOC_Os02g18540	uncharacterized Cys-rich domain containing protein, putative, expressed	OK	0.897552	0.3254	-1.46378	0.0248681	no	yes	no	0.486455	0.377803	-0.364672	1	no	no	yes	no	no	yes	no	yes	0.417659	0.198877	-1.07045	1	no	no	yes	no	no	yes	no	yes	0.460655	0.223392	-1.04411	1	no	no	yes	no	no	yes	no	yes
LOC_Os02g20540	fasciclin domain containing protein, expressed	OK	1e-05	2.2038	17.7496	0.000289064	yes	no	no	1e-05	0.467128	15.5115	1	no	no	yes	no	no	yes	no	yes	1e-05	1e-05	0	1	no	no	yes	no	no	yes	no	yes	1e-05	1e-05	0	1	no	no	yes	no	no	yes	no	yes
LOC_Os02g21550	flavonol synthase/flavanone 3-hydroxylase, putative, expressed	OK	0.263672	0.859361	1.70452	0.00104488	yes	no	no	0.635366	0.57119	-0.153617	0.77599	no	no	yes	no	no	yes	no	yes	0.515933	0.200482	-1.36371	0.0478375	no	yes	no	yes	no	no	no	yes	0.37516	0.230406	-0.703328	1	no	no	yes	no	no	yes	no	yes
LOC_Os02g24700	OsSAUR8 - Auxin-responsive SAUR gene family member, expressed	OK	0.0682535	3.34274	5.61398	0.0372123	yes	no	no	0.120204	2.3733	4.30334	0.118127	no	no	yes	no	no	yes	no	yes	0.0749418	0.266034	1.82777	1	no	no	yes	no	no	yes	no	yes	0.0342184	0.0454076	0.408161	1	no	no	yes	no	no	yes	no	yes
LOC_Os02g29210	ankyrin, putative, expressed	OK	0.191444	0.442928	1.21015	0.0217225	yes	no	no	0.364995	0.548166	0.586736	0.154406	no	no	yes	no	no	yes	no	yes	0.18608	0.141702	-0.393063	1	no	no	yes	no	no	yes	no	yes	0.199988	0.221121	0.144923	1	no	no	yes	no	no	yes	no	yes
LOC_Os02g30650	heavy metal-associated domain containing protein, expressed	OK	4.47413	9.22463	1.04388	0.000289064	yes	no	no	5.66974	7.61931	0.426378	0.000598864	no	no	yes	no	no	yes	no	yes	4.8639	6.51462	0.421567	0.00601565	no	no	yes	no	no	yes	no	yes	6.80873	6.55617	-0.0545325	0.91253	no	no	yes	no	no	yes	no	yes
LOC_Os02g31845	expressed protein	OK	0.976275	0.381321	-1.35628	0.0454428	no	yes	no	0.601208	0.366624	-0.713563	0.437026	no	no	yes	no	no	yes	no	yes	0.363242	0.6053	0.736719	0.423924	no	no	yes	no	no	yes	no	yes	0.624452	0.364165	-0.777998	0.588897	no	no	yes	no	no	yes	no	yes
LOC_Os02g32380	expressed protein	OK	5.44326	1.88597	-1.52916	0.00104488	no	yes	no	2.44942	1.15419	-1.08556	0.0748638	no	no	yes	no	no	yes	no	yes	5.0136	3.33395	-0.588614	0.126959	no	no	yes	no	no	yes	no	yes	6.1646	4.16842	-0.564507	0.262351	no	no	yes	no	no	yes	no	yes
LOC_Os02g32450	expressed protein	OK	25.9057	60.1088	1.21431	0.000289064	yes	no	no	26.0758	46.6925	0.840479	0.000314819	no	no	yes	no	no	yes	no	yes	27.4253	46.4914	0.761456	0.000495396	no	no	yes	no	no	yes	no	yes	20.0689	27.4697	0.45288	0.00773642	no	no	yes	no	no	yes	no	yes
LOC_Os02g32740	SNARE domain containing protein, putative, expressed	OK	1.64408	0.279298	-2.5574	0.000289064	no	yes	no	1.81355	1.3157	-0.462986	0.109555	no	no	yes	no	no	yes	no	yes	0.942709	0.689874	-0.45048	0.323914	no	no	yes	no	no	yes	no	yes	1.66761	1.30354	-0.355347	0.511399	no	no	yes	no	no	yes	no	yes
LOC_Os02g37060	photosystem II 5 kDa protein, chloroplast precursor, putative, expressed	OK	0.244285	3.60806	3.88459	0.00104488	yes	no	no	0.147404	5.34443	5.18019	0.118127	no	no	yes	no	no	yes	no	yes	0.285735	0.31194	0.126591	1	no	no	yes	no	no	yes	no	yes	0.200647	0.0406714	-2.30257	1	no	no	yes	no	no	yes	no	yes
LOC_Os02g37190	expressed protein	OK	49.1199	19.0343	-1.36771	0.000289064	no	yes	no	19.8913	32.4103	0.704315	0.000314819	no	no	yes	no	no	yes	no	yes	14.7411	46.8758	1.669	0.000495396	yes	no	no	no	yes	no	no	yes	13.2789	8.35037	-0.669224	0.00166841	no	no	yes	no	no	yes	no	yes
LOC_Os02g37254	expressed protein	OK	0.946191	2.67267	1.49808	0.000289064	yes	no	no	1.64922	2.38639	0.533046	0.129638	no	no	yes	no	no	yes	no	yes	1.21837	1.89623	0.638182	0.140725	no	no	yes	no	no	yes	no	yes	1.18271	0.994322	-0.250311	0.842407	no	no	yes	no	no	yes	no	yes
LOC_Os02g37280	heavy metal transport/detoxification protein, putative, expressed	OK	1e-05	1.51666	17.2105	0.000289064	yes	no	no	2.47058	1.53652	-0.685183	0.592441	no	no	yes	no	no	yes	no	yes	0.700788	1.83228	1.38659	0.296859	no	no	yes	no	no	yes	no	yes	0.794481	0.356497	-1.15612	1	no	no	yes	no	no	yes	no	yes
LOC_Os02g38230	high affinity nitrate transporter, putative, expressed	OK	292.532	94.852	-1.62484	0.000289064	no	yes	no	197.174	140.859	-0.485218	0.000314819	no	no	yes	no	no	yes	no	yes	172.271	121.2	-0.50729	0.000495396	no	no	yes	no	no	yes	no	yes	78.9596	65.683	-0.265595	0.0532344	no	no	yes	no	no	yes	no	yes
LOC_Os02g40260	uncharacterized protein At4g06744 precursor, putative, expressed	OK	0.0941395	16.9667	7.49369	0.00195671	yes	no	no	0.0274709	8.13026	8.20925	0.178164	no	no	yes	no	no	yes	no	yes	0.0642471	0.115869	0.850791	1	no	no	yes	no	no	yes	no	yes	0.0596023	0.0260757	-1.19266	1	no	no	yes	no	no	yes	no	yes
LOC_Os02g40440	GDSL-like lipase/acylhydrolase, putative, expressed	OK	0.0408853	1.12113	4.77723	0.0372123	yes	no	no	0.0180385	0.0551266	1.61167	1	no	no	yes	no	no	yes	no	yes	1e-05	0.0184533	10.8497	1	no	no	yes	no	no	yes	no	yes	0.0837953	0.016802	-2.31824	1	no	no	yes	no	no	yes	no	yes
LOC_Os02g40784	WAX2, putative, expressed	OK	1e-05	0.715956	16.1276	0.000289064	yes	no	no	1e-05	1e-05	0	1	no	no	yes	no	no	yes	no	yes	1e-05	0.0232234	11.1814	1	no	no	yes	no	no	yes	no	yes	1e-05	1e-05	0	1	no	no	yes	no	no	yes	no	yes
LOC_Os02g41954	gibberellin 2-beta-dioxygenase 7, putative, expressed	OK	0.464111	1.16344	1.32586	0.000289064	yes	no	no	0.69223	0.920572	0.411279	0.272029	no	no	yes	no	no	yes	no	yes	0.498265	0.874982	0.81234	0.0509513	no	no	yes	no	no	yes	no	yes	0.449598	0.425678	-0.0788731	1	no	no	yes	no	no	yes	no	yes
LOC_Os02g42060	response regulator receiver domain containing protein, expressed	OK	1.66965	0.596569	-1.48478	0.0259362	no	yes	no	1e-05	1e-05	0	1	no	no	yes	no	no	yes	no	yes	1.2448	0.766273	-0.699984	0.352873	no	no	yes	no	no	yes	no	yes	0.423973	0.469578	0.147392	1	no	no	yes	no	no	yes	no	yes
LOC_Os02g42380	TCP family transcription factor, putative, expressed	OK	0.340739	1.32138	1.95531	0.000550908	yes	no	no	0.510511	0.670769	0.393874	0.512936	no	no	yes	no	no	yes	no	yes	0.416326	0.219128	-0.92594	1	no	no	yes	no	no	yes	no	yes	0.285509	0.319007	0.160052	1	no	no	yes	no	no	yes	no	yes
LOC_Os02g42570	ferredoxin-thioredoxin reductase, variable chain, putative, expressed	OK	0.619196	1.26868	1.03486	0.015051	yes	no	no	0.941321	1.26895	0.430877	0.346503	no	no	yes	no	no	yes	no	yes	0.899809	0.977302	0.119186	0.863589	no	no	yes	no	no	yes	no	yes	1.48241	1.09687	-0.434552	0.551082	no	no	yes	no	no	yes	no	yes
LOC_Os02g42880	remorin C-terminal domain containing protein, putative, expressed	OK	6.60897	2.82488	-1.22624	0.000289064	no	yes	no	7.70335	5.75723	-0.420111	0.00236937	no	no	yes	no	no	yes	no	yes	7.86453	4.94501	-0.669387	0.000495396	no	no	yes	no	no	yes	no	yes	8.48844	6.26781	-0.437538	0.020702	no	no	yes	no	no	yes	no	yes
LOC_Os02g42960	thylakoid lumenal protein, putative, expressed	OK	0.271979	0.84971	1.64348	0.00195671	yes	no	no	0.501512	0.652385	0.379439	0.395681	no	no	yes	no	no	yes	no	yes	0.585157	0.229791	-1.3485	0.0214768	no	yes	no	yes	no	no	no	yes	0.319136	0.670399	1.07085	0.104185	no	no	yes	no	no	yes	no	yes
LOC_Os02g43370	transposon protein, putative, unclassified, expressed	OK	0.575855	0.263152	-1.12981	0.00128141	no	yes	no	0.0708394	0.104228	0.557119	1	no	no	yes	no	no	yes	no	yes	1.73543	2.23485	0.364885	0.0521649	no	no	yes	no	no	yes	no	yes	0.0644435	0.0725089	0.170123	1	no	no	yes	no	no	yes	no	yes
LOC_Os02g43410	transposon protein, putative, unclassified, expressed	OK	123.218	61.2038	-1.00952	0.000289064	no	yes	no	41.9266	32.9012	-0.349726	0.000874498	no	no	yes	no	no	yes	no	yes	86.3435	78.1143	-0.144501	0.220491	no	no	yes	no	no	yes	no	yes	29.0504	26.5072	-0.132174	0.51854	no	no	yes	no	no	yes	no	yes
LOC_Os02g43600	50S ribosomal protein L19, chloroplast precursor, putative, expressed	OK	4.44833	10.626	1.25626	0.000289064	yes	no	no	5.45518	8.59107	0.655211	0.000314819	no	no	yes	no	no	yes	no	yes	4.97453	5.03074	0.0162104	0.959504	no	no	yes	no	no	yes	no	yes	6.35069	6.44742	0.0218086	0.973749	no	no	yes	no	no	yes	no	yes
LOC_Os02g43790	ethylene-responsive transcription factor, putative, expressed	OK	7.37508	16.1688	1.13248	0.000289064	yes	no	no	18.8004	22.3205	0.247606	0.0153949	no	no	yes	no	no	yes	no	yes	14.0452	21.8367	0.636678	0.000495396	no	no	yes	no	no	yes	no	yes	21.8523	18.0008	-0.279724	0.0983982	no	no	yes	no	no	yes	no	yes
LOC_Os02g43940	AP2 domain containing protein, expressed	OK	13.271	6.36702	-1.05959	0.000289064	no	yes	no	20.6789	15.2582	-0.438575	0.000314819	no	no	yes	no	no	yes	no	yes	15.1526	12.2018	-0.312471	0.0128163	no	no	yes	no	no	yes	no	yes	20.9065	17.9702	-0.218345	0.245306	no	no	yes	no	no	yes	no	yes
LOC_Os02g44040	expressed protein	OK	1.22772	3.38609	1.46364	0.000289064	yes	no	no	1.14242	1.33524	0.225006	0.502804	no	no	yes	no	no	yes	no	yes	0.942562	1.12214	0.251593	0.542814	no	no	yes	no	no	yes	no	yes	0.816382	0.917565	0.168566	0.874536	no	no	yes	no	no	yes	no	yes
LOC_Os02g44155	expressed protein	OK	2.2152	1.01032	-1.13262	0.0151934	no	yes	no	1.03427	1.20072	0.215287	0.765525	no	no	yes	no	no	yes	no	yes	1.0544	1.15956	0.137155	0.88175	no	no	yes	no	no	yes	no	yes	0.892859	1.19753	0.423558	0.760014	no	no	yes	no	no	yes	no	yes
LOC_Os02g44200	thioesterase family protein, putative, expressed	OK	25.8294	12.3432	-1.0653	0.000289064	no	yes	no	6.24684	4.47247	-0.482055	0.0171478	no	no	yes	no	no	yes	no	yes	18.1772	13.0887	-0.473808	0.000495396	no	no	yes	no	no	yes	no	yes	25.352	23.7965	-0.0913502	0.801538	no	no	yes	no	no	yes	no	yes
LOC_Os02g45280	cytochrome P450, putative, expressed	OK	0.744394	1.93	1.37446	0.000289064	yes	no	no	1.59832	1.78259	0.157419	0.579894	no	no	yes	no	no	yes	no	yes	0.523897	0.872443	0.735778	0.0687262	no	no	yes	no	no	yes	no	yes	0.818346	1.00499	0.296398	0.676269	no	no	yes	no	no	yes	no	yes
LOC_Os02g45710	zinc finger, C3HC4 type domain containing protein, expressed	OK	13.6837	31.9046	1.22131	0.000289064	yes	no	no	19.8319	35.5047	0.840187	0.000314819	no	no	yes	no	no	yes	no	yes	18.2564	34.0864	0.900794	0.000495396	no	no	yes	no	no	yes	no	yes	23.568	22.256	-0.082635	0.804651	no	no	yes	no	no	yes	no	yes
LOC_Os02g47370	transcription factor TF2, putative, expressed	OK	3.23464	1.47442	-1.13346	0.00442843	no	yes	no	3.59639	2.51605	-0.515389	0.129335	no	no	yes	no	no	yes	no	yes	3.43906	1.79291	-0.939711	0.00996393	no	no	yes	no	no	yes	no	yes	1.93368	1.87494	-0.0445046	0.974882	no	no	yes	no	no	yes	no	yes
LOC_Os02g47660	basic helix-loop-helix, putative, expressed	OK	5.06036	11.6819	1.20696	0.000289064	yes	no	no	6.29704	11.9872	0.928749	0.000314819	no	no	yes	no	no	yes	no	yes	5.82865	7.49032	0.361866	0.00633864	no	no	yes	no	no	yes	no	yes	4.89119	6.42782	0.394144	0.0238138	no	no	yes	no	no	yes	no	yes
LOC_Os02g49580	expressed protein	OK	0.172955	0.721261	2.06012	0.0470408	yes	no	no	1.24934	0.843622	-0.566498	0.312895	no	no	yes	no	no	yes	no	yes	0.743292	0.503844	-0.560952	0.514031	no	no	yes	no	no	yes	no	yes	0.38011	0.520783	0.454265	1	no	no	yes	no	no	yes	no	yes
LOC_Os02g51320	helix-loop-helix DNA-binding domain containing protein, expressed	OK	4.96804	11.568	1.21939	0.000289064	yes	no	no	7.83698	10.2199	0.383011	0.00259943	no	no	yes	no	no	yes	no	yes	3.7831	5.52739	0.547029	0.00362888	no	no	yes	no	no	yes	no	yes	3.91215	5.96302	0.608081	0.00867047	no	no	yes	no	no	yes	no	yes
LOC_Os02g51790	ribosomal protein L29, putative, expressed	OK	2.74051	6.00575	1.1319	0.000289064	yes	no	no	2.43168	4.34491	0.837373	0.000314819	no	no	yes	no	no	yes	no	yes	2.56083	2.44994	-0.0638651	0.824772	no	no	yes	no	no	yes	no	yes	2.64885	3.40698	0.363127	0.0956277	no	no	yes	no	no	yes	no	yes
LOC_Os02g51950	expressed protein	OK	1.81431	3.68689	1.02298	0.000289064	yes	no	no	1.32987	0.91689	-0.536465	0.122035	no	no	yes	no	no	yes	no	yes	1.67419	1.83448	0.131908	0.746479	no	no	yes	no	no	yes	no	yes	1.62411	1.21153	-0.422819	0.422025	no	no	yes	no	no	yes	no	yes
LOC_Os02g52210	zinc finger, C3HC4 type domain containing protein, expressed	OK	0.665423	1.42085	1.09441	0.000550908	yes	no	no	1.05921	1.15005	0.118708	0.760927	no	no	yes	no	no	yes	no	yes	0.622454	0.893135	0.520911	0.186806	no	no	yes	no	no	yes	no	yes	0.454565	0.398031	-0.191606	1	no	no	yes	no	no	yes	no	yes
LOC_Os02g52340	OsMADS22 - MADS-box family gene with MIKCc type-box, expressed	OK	0.902116	1.84153	1.02952	0.000289064	yes	no	no	1.12805	1.53235	0.441915	0.0658798	no	no	yes	no	no	yes	no	yes	1.37614	0.932168	-0.561965	0.038455	no	no	yes	no	no	yes	no	yes	0.902018	0.772153	-0.224269	0.77007	no	no	yes	no	no	yes	no	yes
LOC_Os02g52830	lipase, putative, expressed	OK	18.8632	9.08477	-1.05405	0.000289064	no	yes	no	14.5615	8.05785	-0.853692	0.000314819	no	no	yes	no	no	yes	no	yes	18.6693	14.7833	-0.336699	0.000495396	no	no	yes	no	no	yes	no	yes	17.8784	12.42	-0.525552	0.00166841	no	no	yes	no	no	yes	no	yes
LOC_Os02g53130	nitrate reductase, putative, expressed	OK	1.83339	0.86295	-1.08716	0.000289064	no	yes	no	0.881465	0.557709	-0.660391	0.00790027	no	no	yes	no	no	yes	no	yes	1.2954	0.946323	-0.452993	0.0420251	no	no	yes	no	no	yes	no	yes	1.02513	0.660176	-0.634884	0.0596341	no	no	yes	no	no	yes	no	yes
LOC_Os02g53350	expressed protein	OK	0.182573	1.60683	3.13767	0.00809766	yes	no	no	0.255093	0.678092	1.41046	0.210421	no	no	yes	no	no	yes	no	yes	0.354383	0.218702	-0.696343	1	no	no	yes	no	no	yes	no	yes	0.809774	0.477604	-0.761704	0.471151	no	no	yes	no	no	yes	no	yes
LOC_Os02g56920	WAX2, putative, expressed	OK	1e-05	1.63712	17.3208	0.000289064	yes	no	no	0.0193512	1.46614	6.24346	0.427731	no	no	yes	no	no	yes	no	yes	0.0095728	1e-05	-9.9028	1	no	no	yes	no	no	yes	no	yes	1e-05	0.0119336	10.2208	1	no	no	yes	no	no	yes	no	yes
LOC_Os02g57110	GDSL-like lipase/acylhydrolase, putative, expressed	OK	1.56993	9.17823	2.54752	0.000289064	yes	no	no	2.40204	2.4996	0.0574371	0.843492	no	no	yes	no	no	yes	no	yes	1.72239	1.6144	-0.0934138	0.815577	no	no	yes	no	no	yes	no	yes	1.9336	1.85419	-0.0605003	0.943905	no	no	yes	no	no	yes	no	yes
LOC_Os02g57770	glycosyl hydrolases family 16, putative, expressed	OK	0.286256	0.841507	1.55567	0.00363493	yes	no	no	0.420104	0.34905	-0.267313	1	no	no	yes	no	no	yes	no	yes	0.100932	0.375089	1.89385	1	no	no	yes	no	no	yes	no	yes	0.161529	0.226194	0.485767	1	no	no	yes	no	no	yes	no	yes
LOC_Os02g57850	expressed protein	OK	0.168533	0.641772	1.92903	0.0332361	yes	no	no	0.694533	0.29263	-1.24697	0.235382	no	no	yes	no	no	yes	no	yes	0.281562	0.595757	1.08127	0.212144	no	no	yes	no	no	yes	no	yes	0.672213	0.402777	-0.738937	0.661699	no	no	yes	no	no	yes	no	yes
LOC_Os02g58310	expressed protein	OK	0.332662	0.985921	1.56741	0.00593417	yes	no	no	0.623848	0.488044	-0.354183	0.554852	no	no	yes	no	no	yes	no	yes	0.56653	0.41321	-0.455277	0.48195	no	no	yes	no	no	yes	no	yes	0.447495	0.569117	0.346854	0.77515	no	no	yes	no	no	yes	no	yes
LOC_Os02g58790	cell division inhibitor, putative, expressed	OK	1e-05	0.570105	15.7989	0.000289064	yes	no	no	0.0263017	0.461584	4.13337	1	no	no	yes	no	no	yes	no	yes	1e-05	0.0150422	10.5548	1	no	no	yes	no	no	yes	no	yes	1e-05	0.00974399	9.92837	1	no	no	yes	no	no	yes	no	yes
LOC_Os03g01222	formyl transferase, putative, expressed	OK	16.3797	33.5758	1.03551	0.000289064	yes	no	no	21.6855	41.0931	0.922165	0.000314819	no	no	yes	no	no	yes	no	yes	17.2668	26.0153	0.59136	0.000495396	no	no	yes	no	no	yes	no	yes	16.7528	21.5927	0.366141	0.0125911	no	no	yes	no	no	yes	no	yes
LOC_Os03g01460	expressed protein	OK	1.22679	0.489874	-1.32441	0.0309795	no	yes	no	0.798919	0.622412	-0.360179	0.598245	no	no	yes	no	no	yes	no	yes	1.01311	0.433864	-1.22348	0.0622835	no	no	yes	no	no	yes	no	yes	0.758392	0.625474	-0.277994	0.868735	no	no	yes	no	no	yes	no	yes
LOC_Os03g02050	LTPL151 - Protease inhibitor/seed storage/LTP family protein precursor, expressed	OK	0.301266	4.16669	3.78979	0.000289064	yes	no	no	0.107356	6.10086	5.82854	0.0652355	no	no	yes	no	no	yes	no	yes	0.296075	0.284807	-0.0559781	1	no	no	yes	no	no	yes	no	yes	0.330004	0.35948	0.123428	1	no	no	yes	no	no	yes	no	yes
LOC_Os03g02180	cytochrome P450, putative, expressed	OK	1.5596	0.533223	-1.54837	0.000289064	no	yes	no	0.213776	0.23307	0.124663	1	no	no	yes	no	no	yes	no	yes	1.15665	0.827691	-0.482788	0.141572	no	no	yes	no	no	yes	no	yes	0.850417	0.683903	-0.314379	0.690925	no	no	yes	no	no	yes	no	yes
LOC_Os03g02690	dihydrodipicolinate reductase, putative, expressed	OK	0.129088	0.595448	2.20562	0.00280755	yes	no	no	0.125576	0.276261	1.13747	1	no	no	yes	no	no	yes	no	yes	0.105787	0.0713593	-0.567989	1	no	no	yes	no	no	yes	no	yes	0.173451	0.0690616	-1.32857	1	no	no	yes	no	no	yes	no	yes
LOC_Os03g03470	expressed protein	OK	0.341318	0.939139	1.46022	0.000289064	yes	no	no	0.414496	0.611141	0.560147	0.125192	no	no	yes	no	no	yes	no	yes	0.396715	0.461262	0.217483	0.697224	no	no	yes	no	no	yes	no	yes	0.56019	0.699062	0.319504	0.625128	no	no	yes	no	no	yes	no	yes
LOC_Os03g03790	AMP-binding domain containing protein, expressed	OK	2.88512	1.28128	-1.17105	0.000289064	no	yes	no	1.62401	1.3714	-0.243911	0.320451	no	no	yes	no	no	yes	no	yes	1.09445	0.787641	-0.474596	0.111548	no	no	yes	no	no	yes	no	yes	0.877639	0.60352	-0.540226	0.275924	no	no	yes	no	no	yes	no	yes
LOC_Os03g03990	signal recognition particle 43 kDa protein, chloroplast precursor, putative, expressed	OK	0.624351	1.94409	1.63867	0.000289064	yes	no	no	0.835675	1.59867	0.935858	0.00728989	no	no	yes	no	no	yes	no	yes	0.578699	0.785337	0.440499	0.376047	no	no	yes	no	no	yes	no	yes	0.711393	0.765653	0.106044	0.937235	no	no	yes	no	no	yes	no	yes
LOC_Os03g04040	expressed protein	OK	0.26614	1.21558	2.19139	0.000800533	yes	no	no	0.272793	0.682844	1.32375	0.0655116	no	no	yes	no	no	yes	no	yes	0.356933	0.199814	-0.836996	1	no	no	yes	no	no	yes	no	yes	0.295623	0.226918	-0.381587	1	no	no	yes	no	no	yes	no	yes
LOC_Os03g04650	cytochrome P450 protein, putative, expressed	OK	0.335453	0.710344	1.08241	0.00519437	yes	no	no	0.646433	0.675361	0.063158	0.897598	no	no	yes	no	no	yes	no	yes	0.571216	0.388593	-0.555776	0.216764	no	no	yes	no	no	yes	no	yes	0.583015	0.453418	-0.362691	0.667087	no	no	yes	no	no	yes	no	yes
LOC_Os03g04890	zinc finger family protein, putative, expressed	OK	0.257106	0.526211	1.03328	0.00342938	yes	no	no	0.336968	0.581488	0.787138	0.0113058	no	no	yes	no	no	yes	no	yes	0.182535	0.415178	1.18556	1	no	no	yes	no	no	yes	no	yes	0.108788	0.152358	0.485946	1	no	no	yes	no	no	yes	no	yes
LOC_Os03g04950	OsSub26 - Putative Subtilisin homologue, expressed	OK	0.635355	0.169738	-1.90425	0.000289064	no	yes	no	0.465824	0.311203	-0.581929	1	no	no	yes	no	no	yes	no	yes	0.348951	0.292794	-0.253138	1	no	no	yes	no	no	yes	no	yes	0.49145	0.254304	-0.95049	1	no	no	yes	no	no	yes	no	yes
LOC_Os03g05560	zinc finger, C3HC4 type domain containing protein, expressed	OK	0.56149	1.42634	1.34499	0.000550908	yes	no	no	1.01521	1.599	0.655392	0.0462694	no	no	yes	no	no	yes	no	yes	0.787751	1.23391	0.647426	0.0997504	no	no	yes	no	no	yes	no	yes	0.846771	0.949755	0.165584	0.886302	no	no	yes	no	no	yes	no	yes
LOC_Os03g05910	expressed protein	OK	7.24496	17.0462	1.2344	0.000289064	yes	no	no	5.47667	3.83319	-0.514753	0.000874498	no	no	yes	no	no	yes	no	yes	6.2287	5.12674	-0.280889	0.0968986	no	no	yes	no	no	yes	no	yes	4.0704	5.6897	0.483182	0.0177101	no	no	yes	no	no	yes	no	yes
LOC_Os03g06139	ABC-2 type transporter domain containing protein, expressed	OK	0.193656	0.477287	1.30136	0.00104488	yes	no	no	0.185808	0.332021	0.837462	1	no	no	yes	no	no	yes	no	yes	0.243881	0.254365	0.0607228	1	no	no	yes	no	no	yes	no	yes	0.312794	0.261707	-0.25726	1	no	no	yes	no	no	yes	no	yes
LOC_Os03g06360	late embryogenesis abundant protein D-34, putative, expressed	OK	0.159975	0.99985	2.64387	0.00363493	yes	no	no	0.0213864	0.349677	4.03126	1	no	no	yes	no	no	yes	no	yes	0.0302098	0.147122	2.28392	1	no	no	yes	no	no	yes	no	yes	1e-05	0.139387	13.7668	1	no	no	yes	no	no	yes	no	yes
LOC_Os03g06654	flavin monooxygenase, putative, expressed	OK	0.694846	2.58994	1.89815	0.000289064	yes	no	no	0.56714	0.642344	0.179641	0.507106	no	no	yes	no	no	yes	no	yes	0.396265	0.773295	0.964553	0.000495396	no	no	yes	no	no	yes	no	yes	0.621042	0.756242	0.284157	0.4951	no	no	yes	no	no	yes	no	yes
LOC_Os03g06850	B3 DNA binding domain containing protein, expressed	OK	0.995415	2.29047	1.20227	0.000289064	yes	no	no	1.59396	2.48786	0.64229	0.00503605	no	no	yes	no	no	yes	no	yes	1.13234	1.21652	0.103453	0.83268	no	no	yes	no	no	yes	no	yes	1.1248	1.22131	0.118761	0.906152	no	no	yes	no	no	yes	no	yes
LOC_Os03g07100	LTPL82 - Protease inhibitor/seed storage/LTP family protein precursor, expressed	OK	0.626455	1.96939	1.65247	0.000800533	yes	no	no	0.88877	1.04549	0.234297	0.65771	no	no	yes	no	no	yes	no	yes	0.676717	0.894866	0.403119	0.493052	no	no	yes	no	no	yes	no	yes	0.51339	1.1975	1.2219	0.0956277	no	no	yes	no	no	yes	no	yes
LOC_Os03g07250	cytochrome P450, putative, expressed	OK	1.86775	0.910635	-1.03636	0.000289064	no	yes	no	1.58936	0.823862	-0.947971	0.000314819	no	no	yes	no	no	yes	no	yes	1.39751	1.09502	-0.351901	0.185321	no	no	yes	no	no	yes	no	yes	2.1306	1.73849	-0.293425	0.396443	no	no	yes	no	no	yes	no	yes
LOC_Os03g08030	expressed protein	OK	0.14845	0.578425	1.96215	0.03834	yes	no	no	0.401798	0.177241	-1.18076	1	no	no	yes	no	no	yes	no	yes	0.585853	0.465987	-0.330249	0.698442	no	no	yes	no	no	yes	no	yes	0.499917	0.364713	-0.454927	0.770897	no	no	yes	no	no	yes	no	yes
LOC_Os03g08080	YGGT family protein, putative, expressed	OK	0.880908	1.78979	1.02273	0.0066727	yes	no	no	0.736071	1.3372	0.861298	0.0927143	no	no	yes	no	no	yes	no	yes	0.789977	0.677619	-0.221336	0.756547	no	no	yes	no	no	yes	no	yes	0.700869	0.983777	0.489187	0.636264	no	no	yes	no	no	yes	no	yes
LOC_Os03g08090	hydrolase, alpha/beta fold family protein, putative, expressed	OK	0.204764	0.592999	1.53407	0.0053835	yes	no	no	0.277561	0.373063	0.426614	1	no	no	yes	no	no	yes	no	yes	0.2691	0.139155	-0.95145	1	no	no	yes	no	no	yes	no	yes	0.325609	0.263789	-0.303756	1	no	no	yes	no	no	yes	no	yes
LOC_Os03g08290	expressed protein	OK	1.4143	0.344612	-2.03704	0.00702996	no	yes	no	0.0778157	0.0156638	-2.31263	1	no	no	yes	no	no	yes	no	yes	1.03626	0.772251	-0.424244	0.573618	no	no	yes	no	no	yes	no	yes	1.56569	0.784812	-0.99638	0.20515	no	no	yes	no	no	yes	no	yes
LOC_Os03g08490	AP2 domain containing protein, expressed	OK	72.981	147.922	1.01924	0.000289064	yes	no	no	74.7839	117.306	0.649477	0.000314819	no	no	yes	no	no	yes	no	yes	61.3258	118.313	0.948043	0.000495396	no	no	yes	no	no	yes	no	yes	49.424	73.8148	0.578698	0.00166841	no	no	yes	no	no	yes	no	yes
LOC_Os03g08754	OsMADS47 - MADS-box family gene with MIKCc type-box, expressed	OK	0.330638	0.796344	1.26814	0.000800533	yes	no	no	0.742968	0.805534	0.116645	0.786342	no	no	yes	no	no	yes	no	yes	0.282813	0.511429	0.854686	0.10008	no	no	yes	no	no	yes	no	yes	0.267589	0.532524	0.992828	0.16234	no	no	yes	no	no	yes	no	yes
LOC_Os03g09880	AIR12, putative, expressed	OK	4.02284	1.41346	-1.50898	0.000289064	no	yes	no	1.34559	1.56564	0.218514	0.597695	no	no	yes	no	no	yes	no	yes	1.19451	1.77066	0.567868	0.102448	no	no	yes	no	no	yes	no	yes	0.575177	1.1891	1.04779	0.0921025	no	no	yes	no	no	yes	no	yes
LOC_Os03g10500	adenylyl-sulfate kinase, putative, expressed	OK	23.2443	11.1873	-1.05502	0.000289064	no	yes	no	27.4339	16.6076	-0.724116	0.000314819	no	no	yes	no	no	yes	no	yes	24.8721	18.1781	-0.452327	0.000495396	no	no	yes	no	no	yes	no	yes	25.2541	22.4033	-0.172806	0.375238	no	no	yes	no	no	yes	no	yes
LOC_Os03g10980	expressed protein	OK	0.365515	0.947127	1.37363	0.000289064	yes	no	no	0.452222	0.522233	0.207662	1	no	no	yes	no	no	yes	no	yes	0.533569	0.606596	0.185061	0.709344	no	no	yes	no	no	yes	no	yes	0.481714	0.537969	0.159346	1	no	no	yes	no	no	yes	no	yes
LOC_Os03g12030	3-ketoacyl-CoA synthase, putative, expressed	OK	12.7018	36.0388	1.50452	0.000289064	yes	no	no	30.1021	54.1138	0.846132	0.000314819	no	no	yes	no	no	yes	no	yes	18.042	23.1552	0.359977	0.000495396	no	no	yes	no	no	yes	no	yes	24.1059	29.9327	0.312336	0.0184207	no	no	yes	no	no	yes	no	yes
LOC_Os03g12760	helix-loop-helix DNA-binding domain containing protein, expressed	OK	2.07687	0.912805	-1.18603	0.000289064	no	yes	no	4.94323	4.32567	-0.19253	0.272029	no	no	yes	no	no	yes	no	yes	3.13707	2.26751	-0.468309	0.0280006	no	no	yes	no	no	yes	no	yes	4.1493	4.5215	0.123933	0.79046	no	no	yes	no	no	yes	no	yes
LOC_Os03g13030	lecithin cholesterol acyltransferase, putative, expressed	OK	0.931518	2.66446	1.51619	0.000289064	yes	no	no	1.53523	2.32668	0.599818	0.00565379	no	no	yes	no	no	yes	no	yes	1.09288	1.45188	0.409787	0.153608	no	no	yes	no	no	yes	no	yes	1.3526	1.5944	0.237278	0.693289	no	no	yes	no	no	yes	no	yes
LOC_Os03g14040	expressed protein	OK	0.181068	1.63117	3.1713	0.00104488	yes	no	no	0.105862	1.5728	3.89308	0.170989	no	no	yes	no	no	yes	no	yes	0.352478	0.31969	-0.14086	1	no	no	yes	no	no	yes	no	yes	0.232905	0.295708	0.344432	1	no	no	yes	no	no	yes	no	yes
LOC_Os03g14300	THION29 - Plant thionin family protein precursor, expressed	OK	9.02889	22.0114	1.28563	0.000289064	yes	no	no	21.9358	35.2615	0.684807	0.000314819	no	no	yes	no	no	yes	no	yes	16.1262	28.1238	0.802385	0.000495396	no	no	yes	no	no	yes	no	yes	12.9836	22.3063	0.780761	0.00166841	no	no	yes	no	no	yes	no	yes
LOC_Os03g14500	expressed protein	OK	0.305989	1.2763	2.06042	0.000289064	yes	no	no	0.292942	0.479544	0.711048	1	no	no	yes	no	no	yes	no	yes	0.154607	0.224815	0.540133	1	no	no	yes	no	no	yes	no	yes	0.350815	0.499075	0.508546	1	no	no	yes	no	no	yes	no	yes
LOC_Os03g16170	protein phosphatase 2C, putative, expressed	OK	0.297501	0.598358	1.00811	0.0128454	yes	no	no	0.641838	0.744432	0.213931	0.601858	no	no	yes	no	no	yes	no	yes	0.448407	0.426231	-0.0731733	1	no	no	yes	no	no	yes	no	yes	0.587792	0.420357	-0.483691	1	no	no	yes	no	no	yes	no	yes
LOC_Os03g18030	leucoanthocyanidin dioxygenase, putative, expressed	OK	0.545091	1.61448	1.5665	0.000289064	yes	no	no	3.4145	2.05864	-0.729983	0.000314819	no	no	yes	no	no	yes	no	yes	1.52774	1.83958	0.267977	0.254728	no	no	yes	no	no	yes	no	yes	1.80986	0.707877	-1.35431	0.00166841	no	yes	no	yes	no	no	no	yes
LOC_Os03g18600	cyclase/dehydrase family protein, putative, expressed	OK	49.8941	108.761	1.12422	0.000289064	yes	no	no	98.3599	176.046	0.83981	0.000314819	no	no	yes	no	no	yes	no	yes	60.4867	94.1163	0.637827	0.000495396	no	no	yes	no	no	yes	no	yes	85.8653	94.0863	0.131909	0.505607	no	no	yes	no	no	yes	no	yes
LOC_Os03g18740	oxidoreductase, short chain dehydrogenase/reductase family, putative, expressed	OK	51.099	21.0885	-1.27684	0.000289064	no	yes	no	85.3694	50.2465	-0.764696	0.000314819	no	no	yes	no	no	yes	no	yes	48.0893	30.9667	-0.634998	0.000495396	no	no	yes	no	no	yes	no	yes	49.8801	44.2174	-0.17385	0.348924	no	no	yes	no	no	yes	no	yes
LOC_Os03g19250	AMP-binding enzyme, putative, expressed	OK	99.1639	211.078	1.08989	0.000289064	yes	no	no	102.616	174.019	0.761989	0.000314819	no	no	yes	no	no	yes	no	yes	107.101	180.525	0.753227	0.000495396	no	no	yes	no	no	yes	no	yes	83.1707	112.173	0.431578	0.00166841	no	no	yes	no	no	yes	no	yes
LOC_Os03g19370	CPuORF4 - conserved peptide uORF-containing transcript, expressed	OK	3.05125	1.50263	-1.02191	0.00195671	no	yes	no	1.13632	0.841448	-0.433423	0.331293	no	no	yes	no	no	yes	no	yes	1.93138	1.79939	-0.102124	0.807497	no	no	yes	no	no	yes	no	yes	0.720094	1.3117	0.865181	0.204856	no	no	yes	no	no	yes	no	yes
LOC_Os03g19380	calvin cycle protein CP12, putative, expressed	OK	0.24397	6.02096	4.62522	0.000289064	yes	no	no	0.0340774	5.21517	7.25776	0.219261	no	no	yes	no	no	yes	no	yes	0.207102	0.218572	0.0777671	1	no	no	yes	no	no	yes	no	yes	0.156362	0.410145	1.39124	1	no	no	yes	no	no	yes	no	yes
LOC_Os03g19420	nicotianamine synthase, putative, expressed	OK	877.81	435.091	-1.01259	0.000289064	no	yes	no	216.139	302.943	0.487087	0.000314819	no	no	yes	no	no	yes	no	yes	757.109	559.132	-0.437312	0.000495396	no	no	yes	no	no	yes	no	yes	239.937	208.113	-0.205289	0.174133	no	no	yes	no	no	yes	no	yes
LOC_Os03g19427	nicotianamine synthase, putative, expressed	OK	798.652	392.138	-1.02621	0.000289064	no	yes	no	197.165	278.319	0.497336	0.000314819	no	no	yes	no	no	yes	no	yes	674.109	500.314	-0.430148	0.000495396	no	no	yes	no	no	yes	no	yes	224.477	193.085	-0.217332	0.121435	no	no	yes	no	no	yes	no	yes
LOC_Os03g19820	expressed protein	OK	11.6768	28.7434	1.29959	0.000289064	yes	no	no	13.4022	21.4179	0.676347	0.000314819	no	no	yes	no	no	yes	no	yes	10.8096	19.767	0.870781	0.000495396	no	no	yes	no	no	yes	no	yes	8.17916	8.07434	-0.0186083	0.984558	no	no	yes	no	no	yes	no	yes
LOC_Os03g20100	S1 RNA binding domain containing protein, expressed	OK	2.18099	5.47168	1.327	0.000289064	yes	no	no	2.24413	4.16917	0.893604	0.000314819	no	no	yes	no	no	yes	no	yes	2.28052	1.89265	-0.268955	0.278681	no	no	yes	no	no	yes	no	yes	2.75709	2.41716	-0.189833	0.650982	no	no	yes	no	no	yes	no	yes
LOC_Os03g20680	late embryogenesis abundant protein 1, putative, expressed	OK	0.100341	0.577529	2.52498	0.0101525	yes	no	no	0.416617	0.087536	-2.25077	1	no	no	yes	no	no	yes	no	yes	0.191992	0.034363	-2.48212	1	no	no	yes	no	no	yes	no	yes	0.0924853	0.00649846	-3.83105	1	no	no	yes	no	no	yes	no	yes
LOC_Os03g21870	DUF623 domain containing protein, expressed	OK	0.836828	0.199383	-2.06939	0.00217316	no	yes	no	0.518045	0.357744	-0.53415	1	no	no	yes	no	no	yes	no	yes	0.665303	0.466047	-0.513536	0.38433	no	no	yes	no	no	yes	no	yes	0.75468	0.602348	-0.325268	0.770671	no	no	yes	no	no	yes	no	yes
LOC_Os03g22020	peroxidase precursor, putative, expressed	OK	21.0436	52.4587	1.3178	0.000289064	yes	no	no	36.0762	56.6604	0.651293	0.000314819	no	no	yes	no	no	yes	no	yes	30.5165	42.0442	0.462317	0.000495396	no	no	yes	no	no	yes	no	yes	30.652	48.4424	0.660289	0.00166841	no	no	yes	no	no	yes	no	yes
LOC_Os03g24650	terpene synthase family, metal binding domain containing protein, expressed	OK	1.36272	0.512589	-1.41061	0.00217316	no	yes	no	0.402677	0.199212	-1.01532	1	no	no	yes	no	no	yes	no	yes	1.13529	0.594759	-0.932684	0.0519801	no	no	yes	no	no	yes	no	yes	0.844262	0.810899	-0.0581685	0.971778	no	no	yes	no	no	yes	no	yes
LOC_Os03g24950	expressed protein	OK	1.18692	2.46807	1.05616	0.000289064	yes	no	no	1.175	2.27318	0.952051	0.000314819	no	no	yes	no	no	yes	no	yes	1.27154	1.96943	0.631201	0.000495396	no	no	yes	no	no	yes	no	yes	0.912192	1.27246	0.480211	0.0588775	no	no	yes	no	no	yes	no	yes
LOC_Os03g25760	calmodulin-binding protein, putative, expressed	OK	1.50982	3.09179	1.03407	0.000289064	yes	no	no	1.55382	1.95847	0.333908	0.0686226	no	no	yes	no	no	yes	no	yes	1.7674	2.26809	0.359849	0.0590762	no	no	yes	no	no	yes	no	yes	1.79327	1.87681	0.0656899	0.922642	no	no	yes	no	no	yes	no	yes
LOC_Os03g27120	ICE-like protease p20 domain containing protein, putative, expressed	OK	10.4505	22.1923	1.08649	0.000289064	yes	no	no	11.0412	18.0543	0.709446	0.000314819	no	no	yes	no	no	yes	no	yes	11.2042	19.0859	0.768468	0.000495396	no	no	yes	no	no	yes	no	yes	9.92859	11.2855	0.18481	0.455237	no	no	yes	no	no	yes	no	yes
LOC_Os03g27680	conserved hypothetical protein	OK	0.362399	1.33664	1.88296	0.0472384	yes	no	no	0.511641	1.03328	1.01403	0.203431	no	no	yes	no	no	yes	no	yes	0.829254	0.448899	-0.885423	0.365944	no	no	yes	no	no	yes	no	yes	1.99201	2.18315	0.132186	0.929036	no	no	yes	no	no	yes	no	yes
LOC_Os03g31150	expressed protein	OK	0.360102	0.779073	1.11335	0.000289064	yes	no	no	0.402439	0.621541	0.627079	0.0275486	no	no	yes	no	no	yes	no	yes	0.32426	0.29279	-0.147285	1	no	no	yes	no	no	yes	no	yes	0.496275	0.665117	0.422468	0.36309	no	no	yes	no	no	yes	no	yes
LOC_Os03g32050	peroxidase precursor, putative, expressed	OK	0.0757192	2.68155	5.14626	0.0101525	yes	no	no	0.0952583	2.14341	4.49192	0.0704048	no	no	yes	no	no	yes	no	yes	0.0108147	0.00722795	-0.581335	1	no	no	yes	no	no	yes	no	yes	0.0252019	1e-05	-11.2993	1	no	no	yes	no	no	yes	no	yes
LOC_Os03g32220	ZOS3-11 - C2H2 zinc finger protein, expressed	OK	0.143489	0.923197	2.6857	0.0136468	yes	no	no	0.0207209	0.960303	5.53433	0.427731	no	no	yes	no	no	yes	no	yes	0.0966836	0.910827	3.23583	0.154967	no	no	yes	no	no	yes	no	yes	0.0208331	0.103549	2.31336	1	no	no	yes	no	no	yes	no	yes
LOC_Os03g33090	DUF260 domain containing protein, putative, expressed	OK	4.64401	9.97257	1.10259	0.000289064	yes	no	no	7.77267	8.23255	0.0829291	0.670375	no	no	yes	no	no	yes	no	yes	5.92445	9.99658	0.754753	0.000495396	no	no	yes	no	no	yes	no	yes	6.17464	6.29391	0.0276015	0.968967	no	no	yes	no	no	yes	no	yes
LOC_Os03g34040	ribosomal protein, putative, expressed	OK	7.04201	14.9145	1.08266	0.000289064	yes	no	no	6.03502	9.94357	0.720405	0.000314819	no	no	yes	no	no	yes	no	yes	7.07707	6.82385	-0.0525663	0.826002	no	no	yes	no	no	yes	no	yes	7.89736	7.49174	-0.0760696	0.859675	no	no	yes	no	no	yes	no	yes
LOC_Os03g36540	magnesium-chelatase subunit chlI, chloroplast precursor, putative, expressed	OK	1.40482	2.88533	1.03835	0.000289064	yes	no	no	1.24367	1.80575	0.537994	0.00371347	no	no	yes	no	no	yes	no	yes	1.11618	1.29016	0.20898	0.446854	no	no	yes	no	no	yes	no	yes	1.53941	1.71761	0.158025	0.727111	no	no	yes	no	no	yes	no	yes
LOC_Os03g38350	expressed protein	OK	2.63218	0.938444	-1.48792	0.000550908	no	yes	no	2.4497	1.23405	-0.989204	0.00648688	no	no	yes	no	no	yes	no	yes	1.60305	1.46689	-0.128059	0.828378	no	no	yes	no	no	yes	no	yes	1.42284	1.50799	0.0838534	0.95096	no	no	yes	no	no	yes	no	yes
LOC_Os03g39610	chlorophyll A-B binding protein, putative, expressed	OK	1e-05	15.7601	20.5878	0.000289064	yes	no	no	0.00636259	51.7602	12.9899	0.388341	no	no	yes	no	no	yes	no	yes	0.0130699	0.00553261	-1.24022	1	no	no	yes	no	no	yes	no	yes	1e-05	1e-05	0	1	no	no	yes	no	no	yes	no	yes
LOC_Os03g39760	cytochrome P450, putative, expressed	OK	5.82721	2.88852	-1.01247	0.000289064	no	yes	no	2.10462	2.68177	0.349626	0.0608733	no	no	yes	no	no	yes	no	yes	4.9516	3.79181	-0.385008	0.0147798	no	no	yes	no	no	yes	no	yes	6.22922	4.41898	-0.495338	0.00437543	no	no	yes	no	no	yes	no	yes
LOC_Os03g39980	expressed protein	OK	0.583327	1.77649	1.60665	0.00424041	yes	no	no	0.250113	0.408739	0.7086	1	no	no	yes	no	no	yes	no	yes	0.0152973	0.205482	3.74766	1	no	no	yes	no	no	yes	no	yes	0.0740831	0.0849882	0.198118	1	no	no	yes	no	no	yes	no	yes
LOC_Os03g40194	disease resistance RPP13-like protein 1, putative, expressed	OK	1.449	3.63706	1.32772	0.000289064	yes	no	no	1.19976	2.29667	0.936798	0.000314819	no	no	yes	no	no	yes	no	yes	1.53065	2.80121	0.871906	0.000495396	no	no	yes	no	no	yes	no	yes	1.17303	2.13959	0.867094	0.00166841	no	no	yes	no	no	yes	no	yes
LOC_Os03g40600	cytochrome P450 78A11, putative, expressed	OK	0.168	0.574097	1.77283	0.015051	yes	no	no	0.637997	1.03678	0.700488	0.100521	no	no	yes	no	no	yes	no	yes	0.192073	0.157833	-0.283256	1	no	no	yes	no	no	yes	no	yes	0.107233	0.0507306	-1.07982	1	no	no	yes	no	no	yes	no	yes
LOC_Os03g40610	cytochrome P450, putative, expressed	OK	0.109442	0.613739	2.48746	0.0407228	yes	no	no	0.939246	1.23465	0.394527	0.407872	no	no	yes	no	no	yes	no	yes	0.213635	0.260272	0.284872	1	no	no	yes	no	no	yes	no	yes	0.158247	0.0478255	-1.72633	1	no	no	yes	no	no	yes	no	yes
LOC_Os03g42100	helix-loop-helix DNA-binding domain containing protein, expressed	OK	13.0913	5.03242	-1.37928	0.000289064	no	yes	no	6.55435	4.1802	-0.648881	0.000314819	no	no	yes	no	no	yes	no	yes	10.568	7.80976	-0.436352	0.00601565	no	no	yes	no	no	yes	no	yes	11.4361	10.3247	-0.147495	0.674345	no	no	yes	no	no	yes	no	yes
LOC_Os03g42130	gibberellin 20 oxidase 2, putative, expressed	OK	41.4971	83.9637	1.01676	0.000289064	yes	no	no	55.3094	77.3818	0.48447	0.000314819	no	no	yes	no	no	yes	no	yes	39.2088	64.9141	0.727354	0.000495396	no	no	yes	no	no	yes	no	yes	33.6325	51.6869	0.619943	0.00166841	no	no	yes	no	no	yes	no	yes
LOC_Os03g43810	helix-loop-helix DNA-binding domain containing protein, expressed	OK	0.143272	0.668434	2.22203	0.000550908	yes	no	no	0.505468	0.935843	0.888647	0.0329204	no	no	yes	no	no	yes	no	yes	0.330103	0.487654	0.562942	0.340717	no	no	yes	no	no	yes	no	yes	0.18131	0.275473	0.603452	1	no	no	yes	no	no	yes	no	yes
LOC_Os03g44636	zinc finger, C3HC4 type domain containing protein, expressed	OK	0.4583	1.68651	1.87968	0.00702996	yes	no	no	0.68071	0.863568	0.343269	0.714046	no	no	yes	no	no	yes	no	yes	0.697657	1.48357	1.08848	0.0851454	no	no	yes	no	no	yes	no	yes	0.188861	0.446047	1.23987	1	no	no	yes	no	no	yes	no	yes
LOC_Os03g44710	YABBY domain containing protein, putative, expressed	OK	1e-05	0.799496	16.2868	0.000289064	yes	no	no	0.0175373	0.392223	4.48318	1	no	no	yes	no	no	yes	no	yes	1e-05	1e-05	0	1	no	no	yes	no	no	yes	no	yes	1e-05	1e-05	0	1	no	no	yes	no	no	yes	no	yes
LOC_Os03g45290	ankyrin repeat domain-containing protein 50, putative, expressed	OK	1.9227	0.89613	-1.10135	0.000289064	no	yes	no	1.12957	0.709301	-0.671304	0.0452669	no	no	yes	no	no	yes	no	yes	0.847995	1.10309	0.379423	0.279092	no	no	yes	no	no	yes	no	yes	0.724728	0.37078	-0.966876	1	no	no	yes	no	no	yes	no	yes
LOC_Os03g45800	OsSAUR14 - Auxin-responsive SAUR gene family member, expressed	OK	2.84171	0.372837	-2.93014	0.0224502	no	yes	no	2.66606	1.88848	-0.497484	0.597524	no	no	yes	no	no	yes	no	yes	0.245301	1.11646	2.18631	0.523966	no	no	yes	no	no	yes	no	yes	0.796938	0.649889	-0.294274	0.942717	no	no	yes	no	no	yes	no	yes
LOC_Os03g46470	metal cation transporter, putative, expressed	OK	10.4669	2.50321	-2.06398	0.000289064	no	yes	no	6.16311	4.30693	-0.516999	0.00668575	no	no	yes	no	no	yes	no	yes	7.95457	9.50042	0.256207	0.213645	no	no	yes	no	no	yes	no	yes	2.77455	3.60857	0.379173	0.471779	no	no	yes	no	no	yes	no	yes
LOC_Os03g47940	GDSL-like lipase/acylhydrolase, putative, expressed	OK	0.292136	2.64637	3.1793	0.000289064	yes	no	no	0.405107	0.271908	-0.575184	1	no	no	yes	no	no	yes	no	yes	0.415609	0.32273	-0.364899	1	no	no	yes	no	no	yes	no	yes	0.250524	0.362375	0.532535	1	no	no	yes	no	no	yes	no	yes
LOC_Os03g48040	2Fe-2S iron-sulfur cluster binding domain containing protein, expressed	OK	0.316174	1.31137	2.05228	0.000289064	yes	no	no	0.117065	1.04931	3.16406	0.057541	no	no	yes	no	no	yes	no	yes	0.209841	0.132054	-0.668169	1	no	no	yes	no	no	yes	no	yes	0.279582	0.246918	-0.179239	1	no	no	yes	no	no	yes	no	yes
LOC_Os03g48050	RNA methyltransferase, TrmH family protein, putative, expressed	OK	0.207776	0.61481	1.56511	0.0192902	yes	no	no	0.336599	0.299602	-0.167984	1	no	no	yes	no	no	yes	no	yes	0.39023	0.366662	-0.0898739	1	no	no	yes	no	no	yes	no	yes	0.462885	0.450848	-0.0380127	1	no	no	yes	no	no	yes	no	yes
LOC_Os03g49560	expressed protein	OK	0.91976	0.444427	-1.04931	0.0295139	no	yes	no	0.671339	0.607285	-0.144668	0.844484	no	no	yes	no	no	yes	no	yes	0.54252	0.646868	0.253795	0.750144	no	no	yes	no	no	yes	no	yes	0.294631	0.401566	0.446728	1	no	no	yes	no	no	yes	no	yes
LOC_Os03g52460	glucose-1-phosphate adenylyltransferase large subunit, putative, expressed	OK	0.14629	0.437229	1.57956	0.00301641	yes	no	no	0.101362	0.477733	2.23669	1	no	no	yes	no	no	yes	no	yes	0.112594	0.0928951	-0.277456	1	no	no	yes	no	no	yes	no	yes	0.08414	0.0689761	-0.286695	1	no	no	yes	no	no	yes	no	yes
LOC_Os03g53690	oxidoreductase, short chain dehydrogenase/reductase family domain containing protein, expressed	OK	1.2078	2.42933	1.00818	0.000289064	yes	no	no	1.45634	1.5278	0.0691085	0.878224	no	no	yes	no	no	yes	no	yes	2.32858	1.91478	-0.282272	0.380021	no	no	yes	no	no	yes	no	yes	3.77299	3.42177	-0.140965	0.812373	no	no	yes	no	no	yes	no	yes
LOC_Os03g54040	ribosomal protein L6, putative, expressed	OK	0.044137	1.4232	5.01101	0.0101525	yes	no	no	0.0663354	1.06263	4.00172	0.0604833	no	no	yes	no	no	yes	no	yes	0.0393595	0.075457	0.938943	1	no	no	yes	no	no	yes	no	yes	0.145063	0.0696988	-1.05747	1	no	no	yes	no	no	yes	no	yes
LOC_Os03g55010	UDP-glucoronosyl and UDP-glucosyl transferase domain containing protein, expressed	OK	4.81436	10.3101	1.09864	0.000289064	yes	no	no	4.75009	8.47262	0.834853	0.000314819	no	no	yes	no	no	yes	no	yes	4.62689	7.03575	0.604661	0.000495396	no	no	yes	no	no	yes	no	yes	3.7951	5.02719	0.405614	0.0825104	no	no	yes	no	no	yes	no	yes
LOC_Os03g55164	WRKY4, expressed	OK	5.68918	2.26377	-1.32949	0.000289064	no	yes	no	5.875	3.06663	-0.937935	0.000314819	no	no	yes	no	no	yes	no	yes	5.70152	3.03302	-0.910592	0.000495396	no	no	yes	no	no	yes	no	yes	7.56816	6.26722	-0.272117	0.433138	no	no	yes	no	no	yes	no	yes
LOC_Os03g55240	cytochrome P450, putative, expressed	OK	5.40008	13.9133	1.36541	0.000289064	yes	no	no	9.21694	8.2331	-0.162852	0.142784	no	no	yes	no	no	yes	no	yes	6.73273	10.3362	0.618442	0.000495396	no	no	yes	no	no	yes	no	yes	6.73367	13.0006	0.949113	0.00166841	no	no	yes	no	no	yes	no	yes
LOC_Os03g55290	GASR3 - Gibberellin-regulated GASA/GAST/Snakin family protein precursor, expressed	OK	14.5395	29.9876	1.04439	0.000289064	yes	no	no	13.8578	21.0592	0.603752	0.000314819	no	no	yes	no	no	yes	no	yes	11.7941	19.2237	0.704821	0.000495396	no	no	yes	no	no	yes	no	yes	14.3093	17.2605	0.270521	0.32768	no	no	yes	no	no	yes	no	yes
LOC_Os03g55300	expressed protein	OK	1.11701	2.43406	1.12372	0.00104488	yes	no	no	1.24255	1.47302	0.245473	0.558959	no	no	yes	no	no	yes	no	yes	0.879202	1.75777	0.99948	0.0111075	no	no	yes	no	no	yes	no	yes	1.18506	0.99019	-0.259183	0.796741	no	no	yes	no	no	yes	no	yes
LOC_Os03g55550	helix-loop-helix DNA-binding domain containing protein, expressed	OK	0.658448	0.252234	-1.38431	0.0445669	no	yes	no	0.40328	0.308503	-0.386497	1	no	no	yes	no	no	yes	no	yes	0.416452	0.402666	-0.0485666	1	no	no	yes	no	no	yes	no	yes	0.281777	0.370829	0.3962	1	no	no	yes	no	no	yes	no	yes
LOC_Os03g55930	ribosomal protein, putative, expressed	OK	6.42482	12.9535	1.01161	0.000289064	yes	no	no	6.49262	10.6465	0.713507	0.000314819	no	no	yes	no	no	yes	no	yes	6.97795	6.1889	-0.17312	0.434187	no	no	yes	no	no	yes	no	yes	7.13388	7.56828	0.0852785	0.868735	no	no	yes	no	no	yes	no	yes
LOC_Os03g56600	expressed protein	OK	0.86343	2.17254	1.33123	0.00363493	yes	no	no	2.32104	2.13404	-0.121184	0.79952	no	no	yes	no	no	yes	no	yes	1.41208	1.6897	0.258945	0.661436	no	no	yes	no	no	yes	no	yes	1.33942	0.902213	-0.570068	0.554512	no	no	yes	no	no	yes	no	yes
LOC_Os03g57149	mTERF domain containing protein, expressed	OK	0.398509	0.809913	1.02315	0.0265209	yes	no	no	0.462778	0.872138	0.914236	0.0609719	no	no	yes	no	no	yes	no	yes	0.411804	0.382405	-0.106856	1	no	no	yes	no	no	yes	no	yes	0.404828	0.538151	0.410702	1	no	no	yes	no	no	yes	no	yes
LOC_Os03g58940	LTPL83 - Protease inhibitor/seed storage/LTP family protein precursor, putative, expressed	OK	1e-05	5.33903	19.0262	0.000289064	yes	no	no	0.0350366	5.18838	7.21028	0.427731	no	no	yes	no	no	yes	no	yes	0.0565345	1e-05	-12.4649	1	no	no	yes	no	no	yes	no	yes	0.0198486	0.00796978	-1.31643	1	no	no	yes	no	no	yes	no	yes
LOC_Os03g59380	LTPL28 - Protease inhibitor/seed storage/LTP family protein precursor, expressed	OK	1e-05	0.570067	15.7988	0.000289064	yes	no	no	0.0850784	0.148097	0.799678	1	no	no	yes	no	no	yes	no	yes	0.149621	0.0611017	-1.29203	1	no	no	yes	no	no	yes	no	yes	1e-05	0.015591	10.6065	1	no	no	yes	no	no	yes	no	yes
LOC_Os03g59690	DUF617 domain containing protein, expressed	OK	7.50465	3.59533	-1.06166	0.000289064	no	yes	no	4.954	2.68601	-0.883129	0.000314819	no	no	yes	no	no	yes	no	yes	6.53104	4.02408	-0.698654	0.000495396	no	no	yes	no	no	yes	no	yes	7.61901	6.15449	-0.307964	0.295453	no	no	yes	no	no	yes	no	yes
LOC_Os03g61480	uncharacterized Cys-rich domain containing protein, putative, expressed	OK	2.40624	0.782368	-1.62086	0.0176622	no	yes	no	2.01235	1.22298	-0.71848	0.230519	no	no	yes	no	no	yes	no	yes	2.39196	2.9349	0.295118	0.621759	no	no	yes	no	no	yes	no	yes	0.97188	1.07475	0.145151	0.951551	no	no	yes	no	no	yes	no	yes
LOC_Os03g61500	uncharacterized Cys-rich domain containing protein, putative, expressed	OK	2.26395	4.96762	1.13371	0.0158325	yes	no	no	1.82474	3.5607	0.96447	0.106183	no	no	yes	no	no	yes	no	yes	3.44848	3.86733	0.165377	0.821112	no	no	yes	no	no	yes	no	yes	5.96063	3.03289	-0.974772	0.131681	no	no	yes	no	no	yes	no	yes
LOC_Os03g61550	heat shock protein DnaJ, putative, expressed	OK	15.8492	4.92342	-1.68668	0.000289064	no	yes	no	6.46536	4.21133	-0.618455	0.0011379	no	no	yes	no	no	yes	no	yes	10.4398	7.18639	-0.538755	0.00177234	no	no	yes	no	no	yes	no	yes	12.4995	10.5243	-0.248146	0.380825	no	no	yes	no	no	yes	no	yes
LOC_Os03g61720	glycerol-3-phosphate acyltransferase, putative, expressed	OK	0.0928576	1.11583	3.58695	0.00862319	yes	no	no	0.0743247	0.540766	2.86309	1	no	no	yes	no	no	yes	no	yes	0.0529875	0.0595526	0.168512	1	no	no	yes	no	no	yes	no	yes	0.00465319	0.0363595	2.96604	1	no	no	yes	no	no	yes	no	yes
LOC_Os04g01710	cysteine proteinase At4g11310 precursor, putative, expressed	OK	0.0935905	1.289	3.78375	0.00280755	yes	no	no	0.145746	0.158399	0.120107	1	no	no	yes	no	no	yes	no	yes	0.0689942	0.0295557	-1.22304	1	no	no	yes	no	no	yes	no	yes	0.214508	0.28056	0.387278	1	no	no	yes	no	no	yes	no	yes
LOC_Os04g03870	cytochrome P450, putative, expressed	OK	8.17624	3.7968	-1.10665	0.000289064	no	yes	no	6.36124	3.88147	-0.712705	0.000314819	no	no	yes	no	no	yes	no	yes	8.33463	4.9736	-0.744828	0.000495396	no	no	yes	no	no	yes	no	yes	8.6679	6.90102	-0.328873	0.0925385	no	no	yes	no	no	yes	no	yes
LOC_Os04g06900	expressed protein	OK	0.198466	0.479851	1.27369	0.00721601	yes	no	no	0.120195	0.363724	1.59747	1	no	no	yes	no	no	yes	no	yes	1.25713	1.49844	0.253327	0.347849	no	no	yes	no	no	yes	no	yes	3.44291	3.26576	-0.0762097	0.875976	no	no	yes	no	no	yes	no	yes
LOC_Os04g08350	cysteine synthase, chloroplast/chromoplast precursor, putative, expressed	OK	151.304	319.934	1.08032	0.000289064	yes	no	no	96.566	170.062	0.816474	0.000314819	no	no	yes	no	no	yes	no	yes	122.702	189.072	0.623777	0.000495396	no	no	yes	no	no	yes	no	yes	83.5254	103.106	0.303841	0.0125911	no	no	yes	no	no	yes	no	yes
LOC_Os04g14150	dehydration response related protein, putative, expressed	OK	5.18726	16.2188	1.64462	0.000289064	yes	no	no	8.77014	15.8371	0.852636	0.000314819	no	no	yes	no	no	yes	no	yes	5.95931	9.0255	0.598862	0.000495396	no	no	yes	no	no	yes	no	yes	6.43604	7.40433	0.202196	0.464075	no	no	yes	no	no	yes	no	yes
LOC_Os04g16680	fructose-1,6-bisphosphatase, putative, expressed	OK	1e-05	1.87146	17.5138	0.000289064	yes	no	no	0.0117538	2.93136	7.9623	0.292113	no	no	yes	no	no	yes	no	yes	0.0241376	0.00673656	-1.8412	1	no	no	yes	no	no	yes	no	yes	1e-05	1e-05	0	1	no	no	yes	no	no	yes	no	yes
LOC_Os04g21350	flowering promoting factor-like 1, putative, expressed	OK	1e-05	0.732337	16.1602	0.000289064	yes	no	no	1e-05	0.344944	15.0741	1	no	no	yes	no	no	yes	no	yes	1e-05	1e-05	0	1	no	no	yes	no	no	yes	no	yes	1e-05	0.131269	13.6802	1	no	no	yes	no	no	yes	no	yes
LOC_Os04g22700	expressed protein	OK	1.60379	0.562916	-1.51049	0.0466891	no	yes	no	1.51069	0.572977	-1.39866	0.125604	no	no	yes	no	no	yes	no	yes	1.27397	0.977926	-0.381534	0.659518	no	no	yes	no	no	yes	no	yes	0.731446	0.722736	-0.0172826	0.986228	no	no	yes	no	no	yes	no	yes
LOC_Os04g24110	anthocyanin 3-O-beta-glucosyltransferase, putative, expressed	OK	0.130392	0.650257	2.31815	0.00792166	yes	no	no	0.0179146	0.283785	3.98559	1	no	no	yes	no	no	yes	no	yes	0.0602228	0.0565403	-0.0910302	1	no	no	yes	no	no	yes	no	yes	0.0548523	0.0622521	0.18257	1	no	no	yes	no	no	yes	no	yes
LOC_Os04g26320	mannose-binding lectin, putative, expressed	OK	0.246198	0.625492	1.34517	0.0422508	yes	no	no	0.861727	0.647684	-0.411941	0.421394	no	no	yes	no	no	yes	no	yes	0.822458	0.380939	-1.11038	0.0541406	no	no	yes	no	no	yes	no	yes	0.230336	0.234499	0.0258419	1	no	no	yes	no	no	yes	no	yes
LOC_Os04g26960	terpene synthase, putative, expressed	OK	56.4378	25.6651	-1.13685	0.000289064	no	yes	no	56.7635	33.8608	-0.745347	0.000314819	no	no	yes	no	no	yes	no	yes	59.9616	35.5367	-0.754729	0.000495396	no	no	yes	no	no	yes	no	yes	57.5438	49.9769	-0.203399	0.172679	no	no	yes	no	no	yes	no	yes
LOC_Os04g27800	expressed protein	OK	2.07738	1e-05	-17.6644	0.0113254	no	yes	no	1e-05	1e-05	0	1	no	no	yes	no	no	yes	no	yes	0.308255	0.503929	0.709096	1	no	no	yes	no	no	yes	no	yes	1e-05	1e-05	0	1	no	no	yes	no	no	yes	no	yes
LOC_Os04g28410	expressed protein	OK	0.485498	1.26869	1.3858	0.0179523	yes	no	no	1.36394	2.391	0.809834	0.0116578	no	no	yes	no	no	yes	no	yes	0.454828	0.727344	0.677317	0.297205	no	no	yes	no	no	yes	no	yes	1.07425	0.495526	-1.1163	0.136974	no	no	yes	no	no	yes	no	yes
LOC_Os04g33520	RCLEA6 - Root cap and Late embryogenesis related family protein precursor, expressed	OK	14.0105	30.8923	1.14074	0.000289064	yes	no	no	29.0587	35.6216	0.293782	0.00371347	no	no	yes	no	no	yes	no	yes	12.9504	25.1972	0.960267	0.000495396	no	no	yes	no	no	yes	no	yes	11.8513	16.1865	0.449746	0.00166841	no	no	yes	no	no	yes	no	yes
LOC_Os04g33900	ctr copper transporter family protein, putative, expressed	OK	3.53619	7.67868	1.11866	0.000289064	yes	no	no	4.71305	6.87083	0.543823	0.0116578	no	no	yes	no	no	yes	no	yes	5.45352	7.49031	0.457838	0.0374937	no	no	yes	no	no	yes	no	yes	4.89048	5.73107	0.228828	0.646601	no	no	yes	no	no	yes	no	yes
LOC_Os04g34030	U-box domain-containing protein, putative, expressed	OK	1.13099	2.34562	1.05238	0.000289064	yes	no	no	1.24175	2.15748	0.796972	0.00503605	no	no	yes	no	no	yes	no	yes	1.43651	2.12249	0.56319	0.0371252	no	no	yes	no	no	yes	no	yes	0.999726	0.89281	-0.16318	0.871286	no	no	yes	no	no	yes	no	yes
LOC_Os04g34120	expressed protein	OK	3.86385	1.57903	-1.291	0.0288247	no	yes	no	3.5705	2.76231	-0.370251	0.514504	no	no	yes	no	no	yes	no	yes	3.05971	1.61344	-0.923255	0.174103	no	no	yes	no	no	yes	no	yes	2.79402	2.08163	-0.424629	0.754854	no	no	yes	no	no	yes	no	yes
LOC_Os04g34600	abscisic stress-ripening, putative, expressed	OK	30.2822	8.10231	-1.90206	0.000289064	no	yes	no	44.103	24.5604	-0.844543	0.000314819	no	no	yes	no	no	yes	no	yes	23.2036	14.9452	-0.634666	0.000495396	no	no	yes	no	no	yes	no	yes	16.4021	18.0276	0.136327	0.628964	no	no	yes	no	no	yes	no	yes
LOC_Os04g35270	alpha-1,4-fucosyltransferase, putative, expressed	OK	13.9094	6.90824	-1.00967	0.000289064	no	yes	no	19.9047	14.6621	-0.441017	0.000314819	no	no	yes	no	no	yes	no	yes	16.8544	14.0339	-0.264209	0.0376593	no	no	yes	no	no	yes	no	yes	16.1883	14.0624	-0.203109	0.353462	no	no	yes	no	no	yes	no	yes
LOC_Os04g39290	heavy metal transport/detoxification protein, putative, expressed	OK	4.48921	1.21284	-1.88807	0.000289064	no	yes	no	2.75437	1.52921	-0.848936	0.0246624	no	no	yes	no	no	yes	no	yes	2.74099	1.61586	-0.762395	0.0398503	no	no	yes	no	no	yes	no	yes	1.38148	1.08473	-0.348879	0.750989	no	no	yes	no	no	yes	no	yes
LOC_Os04g42860	GDSL-like lipase/acylhydrolase, putative, expressed	OK	0.0580925	2.03836	5.13291	0.00774584	yes	no	no	0.0490966	0.226298	2.20453	1	no	no	yes	no	no	yes	no	yes	0.0115197	1e-05	-10.1699	1	no	no	yes	no	no	yes	no	yes	0.0254487	0.0528202	1.0535	1	no	no	yes	no	no	yes	no	yes
LOC_Os04g42950	MYB family transcription factor, putative, expressed	OK	1.01348	0.383735	-1.40114	0.000800533	no	yes	no	0.912683	0.474029	-0.945139	0.0111239	no	no	yes	no	no	yes	no	yes	0.797437	0.459871	-0.794141	0.0562039	no	no	yes	no	no	yes	no	yes	0.74737	0.4241	-0.817418	0.173038	no	no	yes	no	no	yes	no	yes
LOC_Os04g43290	ARPC2B, putative, expressed	OK	7.93744	3.3961	-1.22479	0.000289064	no	yes	no	10.913	6.15996	-0.825055	0.000314819	no	no	yes	no	no	yes	no	yes	6.74009	4.8195	-0.483884	0.000495396	no	no	yes	no	no	yes	no	yes	6.92569	8.64545	0.319983	0.087167	no	no	yes	no	no	yes	no	yes
LOC_Os04g44280	OsRR5 type-A response regulator, expressed	OK	0.499834	1.01045	1.01548	0.0412038	yes	no	no	1e-05	1e-05	0	1	no	no	yes	no	no	yes	no	yes	0.481099	0.279436	-0.783816	0.378193	no	no	yes	no	no	yes	no	yes	0.579263	0.252705	-1.19676	0.319405	no	no	yes	no	no	yes	no	yes
LOC_Os04g44950	short-chain dehydrogenase/reductase, putative, expressed	OK	2.02793	4.66127	1.20072	0.000289064	yes	no	no	2.49196	4.85659	0.962663	0.000314819	no	no	yes	no	no	yes	no	yes	2.33051	2.16344	-0.107319	0.761698	no	no	yes	no	no	yes	no	yes	1.6087	1.84584	0.198382	0.752197	no	no	yes	no	no	yes	no	yes
LOC_Os04g45510	expressed protein	OK	0.543771	1.7453	1.6824	0.00280755	yes	no	no	0.529657	0.472904	-0.163511	0.875597	no	no	yes	no	no	yes	no	yes	0.654009	0.480776	-0.443946	0.636959	no	no	yes	no	no	yes	no	yes	0.528968	1.21808	1.20336	0.168207	no	no	yes	no	no	yes	no	yes
LOC_Os04g46830	LTPL122 - Protease inhibitor/seed storage/LTP family protein precursor, expressed	OK	1e-05	6.00793	19.1965	0.000289064	yes	no	no	1e-05	0.416916	15.3475	1	no	no	yes	no	no	yes	no	yes	1e-05	1e-05	0	1	no	no	yes	no	no	yes	no	yes	1e-05	1e-05	0	1	no	no	yes	no	no	yes	no	yes
LOC_Os04g47140	expressed protein	OK	0.740691	0.244822	-1.59714	0.013013	no	yes	no	0.557699	0.241106	-1.20982	0.0577962	no	no	yes	no	no	yes	no	yes	0.640843	0.592491	-0.113178	0.888901	no	no	yes	no	no	yes	no	yes	0.663219	0.539126	-0.298863	0.839905	no	no	yes	no	no	yes	no	yes
LOC_Os04g49360	OsFBX149 - F-box domain containing protein, expressed	OK	0.495839	0.210191	-1.23817	0.0259362	no	yes	no	0.477956	0.252833	-0.918693	1	no	no	yes	no	no	yes	no	yes	0.234728	0.282532	0.267424	1	no	no	yes	no	no	yes	no	yes	0.407567	0.194459	-1.06757	1	no	no	yes	no	no	yes	no	yes
LOC_Os04g50680	MYB family transcription factor, putative, expressed	OK	0.0837348	0.557086	2.734	0.0175217	yes	no	no	0.0259052	0.330506	3.67336	1	no	no	yes	no	no	yes	no	yes	0.184756	0.350494	0.923769	1	no	no	yes	no	no	yes	no	yes	0.0999187	0.125457	0.328366	1	no	no	yes	no	no	yes	no	yes
LOC_Os04g51460	glycosyl hydrolases family 16, putative, expressed	OK	178.169	66.0625	-1.43134	0.000289064	no	yes	no	61.3386	47.9264	-0.355975	0.0011379	no	no	yes	no	no	yes	no	yes	163.481	84.836	-0.946374	0.000495396	no	no	yes	no	no	yes	no	yes	150.041	102.682	-0.547173	0.00166841	no	no	yes	no	no	yes	no	yes
LOC_Os04g51510	glycosyl hydrolases family 16, putative, expressed	OK	3.93995	8.82349	1.16317	0.000289064	yes	no	no	9.79668	9.37279	-0.0638144	0.774043	no	no	yes	no	no	yes	no	yes	4.43655	6.88802	0.634651	0.0021601	no	no	yes	no	no	yes	no	yes	6.79809	8.05763	0.245226	0.500557	no	no	yes	no	no	yes	no	yes
LOC_Os04g52990	expressed protein	OK	2.3841	5.92854	1.31423	0.000289064	yes	no	no	5.91672	7.78593	0.396072	0.111343	no	no	yes	no	no	yes	no	yes	6.14274	6.1426	-3.2881e-05	0.988236	no	no	yes	no	no	yes	no	yes	7.44175	5.8492	-0.347403	0.415376	no	no	yes	no	no	yes	no	yes
LOC_Os04g53540	homeobox and START domains containing protein, putative, expressed	OK	0.44489	1.31723	1.56599	0.000550908	yes	no	no	0.558702	1.08649	0.959524	0.00688687	no	no	yes	no	no	yes	no	yes	0.405128	0.462726	0.19178	0.81109	no	no	yes	no	no	yes	no	yes	0.56204	0.443871	-0.340532	0.748161	no	no	yes	no	no	yes	no	yes
LOC_Os04g53998	kinase, putative, expressed	OK	0.318896	0.638914	1.00254	0.000289064	yes	no	no	0.34282	0.657429	0.939384	0.000314819	no	no	yes	no	no	yes	no	yes	0.359011	0.588393	0.712752	0.00908022	no	no	yes	no	no	yes	no	yes	0.257058	0.342095	0.412303	1	no	no	yes	no	no	yes	no	yes
LOC_Os04g54130	TKL_IRAK_DUF26-ld.1 - DUF26 kinases have homology to DUF26 containing loci, expressed	OK	0.907263	0.396854	-1.19291	0.000289064	no	yes	no	0.685944	0.677195	-0.0185195	0.956704	no	no	yes	no	no	yes	no	yes	0.827	0.936507	0.179402	0.584055	no	no	yes	no	no	yes	no	yes	0.592488	0.435384	-0.444498	0.415459	no	no	yes	no	no	yes	no	yes
LOC_Os04g54590	expressed protein	OK	0.52973	1.16183	1.13307	0.0252763	yes	no	no	1.23281	2.04665	0.731314	0.0317109	no	no	yes	no	no	yes	no	yes	0.638847	1.00445	0.652863	0.248139	no	no	yes	no	no	yes	no	yes	0.409661	0.788459	0.944605	0.319348	no	no	yes	no	no	yes	no	yes
LOC_Os04g54900	bHLH family protein, putative, expressed	OK	6.36893	13.2159	1.05315	0.00880382	yes	no	no	15.2745	18.25	0.256771	0.491623	no	no	yes	no	no	yes	no	yes	7.36259	12.9455	0.814165	0.0764363	no	no	yes	no	no	yes	no	yes	13.1846	11.7961	-0.160544	0.89512	no	no	yes	no	no	yes	no	yes
LOC_Os04g55070	gibberellin 20 oxidase 2, putative, expressed	OK	0.500996	1.1351	1.17995	0.0101525	yes	no	no	0.188808	0.541534	1.52013	1	no	no	yes	no	no	yes	no	yes	0.616587	0.634885	0.0421908	0.954833	no	no	yes	no	no	yes	no	yes	0.455227	0.55136	0.276408	0.864688	no	no	yes	no	no	yes	no	yes
LOC_Os04g55240	VQ domain containing protein, putative, expressed	OK	8.24612	3.93083	-1.06888	0.000289064	no	yes	no	5.49248	4.15604	-0.402248	0.0141823	no	no	yes	no	no	yes	no	yes	6.9234	4.52681	-0.612986	0.000495396	no	no	yes	no	no	yes	no	yes	4.99672	4.6579	-0.101302	0.853216	no	no	yes	no	no	yes	no	yes
LOC_Os04g55720	D-3-phosphoglycerate dehydrogenase, chloroplast precursor, putative, expressed	OK	60.6655	132.76	1.12987	0.000289064	yes	no	no	67.1375	107.837	0.683662	0.000314819	no	no	yes	no	no	yes	no	yes	67.466	97.6962	0.534142	0.000495396	no	no	yes	no	no	yes	no	yes	77.9412	101.857	0.386087	0.00166841	no	no	yes	no	no	yes	no	yes
LOC_Os04g55750	OsWAK54 - OsWAK short gene, expressed	OK	1.13421	0.356832	-1.66837	0.00259891	no	yes	no	0.506215	0.0124359	-5.34717	1	no	no	yes	no	no	yes	no	yes	0.672853	0.561328	-0.261447	0.730613	no	no	yes	no	no	yes	no	yes	1.07587	0.962579	-0.160527	0.899848	no	no	yes	no	no	yes	no	yes
LOC_Os04g56690	OsSAUR23 - Auxin-responsive SAUR gene family member, expressed	OK	2.73342	5.69781	1.0597	0.000289064	yes	no	no	3.63305	3.73965	0.041722	0.881594	no	no	yes	no	no	yes	no	yes	1.7919	2.65206	0.565623	0.0266726	no	no	yes	no	no	yes	no	yes	1.72301	1.45667	-0.242257	0.739072	no	no	yes	no	no	yes	no	yes
LOC_Os04g56995	expressed protein	OK	0.565452	0.150955	-1.90529	0.0302993	no	yes	no	0.283982	0.289224	0.0263878	1	no	no	yes	no	no	yes	no	yes	0.510823	0.273166	-0.903046	0.396079	no	no	yes	no	no	yes	no	yes	0.216445	0.664567	1.61841	0.300989	no	no	yes	no	no	yes	no	yes
LOC_Os04g57830	expressed protein	OK	0.326476	0.694487	1.08897	0.000800533	yes	no	no	0.629919	0.643062	0.0297915	0.940943	no	no	yes	no	no	yes	no	yes	0.479866	0.571006	0.250874	0.54481	no	no	yes	no	no	yes	no	yes	0.520312	0.523401	0.0085397	0.994379	no	no	yes	no	no	yes	no	yes
LOC_Os04g58810	CAF1 family ribonuclease containing protein, putative, expressed	OK	10.6175	22.2953	1.0703	0.000289064	yes	no	no	12.5521	24.5483	0.967694	0.000314819	no	no	yes	no	no	yes	no	yes	9.53104	18.4482	0.952775	0.000495396	no	no	yes	no	no	yes	no	yes	9.6798	9.53416	-0.0218714	0.965587	no	no	yes	no	no	yes	no	yes
LOC_Os04g59420	expressed protein	OK	1e-05	2.79396	18.092	0.000289064	yes	no	no	0.0160975	2.63101	7.35264	0.398811	no	no	yes	no	no	yes	no	yes	1e-05	0.0504438	12.3005	1	no	no	yes	no	no	yes	no	yes	0.00891097	0.0162376	0.865684	1	no	no	yes	no	no	yes	no	yes
LOC_Os05g01100	expressed protein	OK	0.86545	0.334643	-1.37083	0.0265209	no	yes	no	0.600931	0.50209	-0.259253	0.732584	no	no	yes	no	no	yes	no	yes	0.587024	0.483142	-0.280972	0.74714	no	no	yes	no	no	yes	no	yes	0.499553	0.58803	0.235252	0.892297	no	no	yes	no	no	yes	no	yes
LOC_Os05g02310	soluble inorganic pyrophosphatase, putative, expressed	OK	424.657	170.878	-1.31333	0.000289064	no	yes	no	602.21	312.189	-0.947847	0.000314819	no	no	yes	no	no	yes	no	yes	471.594	265.635	-0.8281	0.000495396	no	no	yes	no	no	yes	no	yes	583.593	518.836	-0.169684	0.319405	no	no	yes	no	no	yes	no	yes
LOC_Os05g04570	F-box family protein, putative, expressed	OK	0.30571	0.797435	1.3832	0.0185602	yes	no	no	0.801914	0.470018	-0.770732	0.119441	no	no	yes	no	no	yes	no	yes	0.675739	0.407344	-0.730218	0.271329	no	no	yes	no	no	yes	no	yes	0.504298	0.605415	0.263648	1	no	no	yes	no	no	yes	no	yes
LOC_Os05g06940	relA-SpoT like protein RSH4, putative, expressed	OK	36.1862	15.45	-1.22783	0.000289064	no	yes	no	77.6745	41.9177	-0.889881	0.000314819	no	no	yes	no	no	yes	no	yes	46.1027	27.2757	-0.757235	0.000495396	no	no	yes	no	no	yes	no	yes	82.3087	63.2394	-0.380221	0.00166841	no	no	yes	no	no	yes	no	yes
LOC_Os05g07626	expressed protein	OK	4.13469	1.54654	-1.41874	0.000289064	no	yes	no	1.23509	0.969109	-0.349885	0.446339	no	no	yes	no	no	yes	no	yes	2.74205	1.72269	-0.670592	0.0176826	no	no	yes	no	no	yes	no	yes	3.10163	1.92307	-0.689615	0.0446308	no	no	yes	no	no	yes	no	yes
LOC_Os05g07810	universal stress protein domain containing protein, putative, expressed	OK	0.350525	1.17751	1.74815	0.00342938	yes	no	no	0.484212	0.857147	0.823904	0.0877395	no	no	yes	no	no	yes	no	yes	0.552855	0.869058	0.652551	0.21174	no	no	yes	no	no	yes	no	yes	0.257059	0.374744	0.543806	1	no	no	yes	no	no	yes	no	yes
LOC_Os05g07890	embryo-specific 3, putative, expressed	OK	0.115584	0.670359	2.53599	0.0355768	yes	no	no	0.642513	0.8264	0.363115	0.611405	no	no	yes	no	no	yes	no	yes	0.11334	0.0563685	-1.0077	1	no	no	yes	no	no	yes	no	yes	0.29693	0.0938463	-1.66175	1	no	no	yes	no	no	yes	no	yes
LOC_Os05g10310	acid phosphatase, putative, expressed	OK	0.854403	2.35508	1.46279	0.000289064	yes	no	no	0.535205	0.358535	-0.577978	0.32583	no	no	yes	no	no	yes	no	yes	0.689779	1.21208	0.813279	0.0326272	no	no	yes	no	no	yes	no	yes	1.0798	0.849275	-0.34646	0.657451	no	no	yes	no	no	yes	no	yes
LOC_Os05g10670	zinc finger CCCH type family protein, putative, expressed	OK	2.73111	6.26636	1.19814	0.000289064	yes	no	no	3.27469	3.55611	0.118942	0.472426	no	no	yes	no	no	yes	no	yes	2.46662	2.74171	0.152541	0.473822	no	no	yes	no	no	yes	no	yes	2.04383	1.80856	-0.176434	0.680545	no	no	yes	no	no	yes	no	yes
LOC_Os05g11260	expressed protein	OK	0.239568	0.556075	1.21484	0.00150654	yes	no	no	0.361685	0.658331	0.864079	0.00688687	no	no	yes	no	no	yes	no	yes	0.311387	0.259443	-0.263291	1	no	no	yes	no	no	yes	no	yes	0.287752	0.43713	0.603236	1	no	no	yes	no	no	yes	no	yes
LOC_Os05g11320	metallothionein-like protein 3B, putative, expressed	OK	1e-05	7.85586	19.5834	0.000289064	yes	no	no	0.0512241	7.22664	7.14036	0.288362	no	no	yes	no	no	yes	no	yes	1e-05	1e-05	0	1	no	no	yes	no	no	yes	no	yes	1e-05	1e-05	0	1	no	no	yes	no	no	yes	no	yes
LOC_Os05g11510	B-box zinc finger family protein, putative, expressed	OK	0.520046	1.17799	1.17962	0.000289064	yes	no	no	0.807192	1.31349	0.702421	0.00327267	no	no	yes	no	no	yes	no	yes	0.606065	0.4325	-0.486772	1	no	no	yes	no	no	yes	no	yes	0.462735	0.611006	0.401	1	no	no	yes	no	no	yes	no	yes
LOC_Os05g11790	CAMK_KIN1/SNF1/Nim1_like.19 - CAMK includes calcium/calmodulin depedent protein kinases, expressed	OK	0.600656	0.217856	-1.46316	0.00217316	no	yes	no	1.5142	0.786751	-0.944577	0.000314819	no	no	yes	no	no	yes	no	yes	0.405741	0.222402	-0.867389	1	no	no	yes	no	no	yes	no	yes	0.427937	0.412399	-0.0533576	1	no	no	yes	no	no	yes	no	yes
LOC_Os05g12170	plant-specific domain TIGR01589 family protein, putative, expressed	OK	0.224091	0.56814	1.34216	0.0147567	yes	no	no	0.474624	0.539317	0.184348	0.773078	no	no	yes	no	no	yes	no	yes	0.44821	0.236085	-0.924868	1	no	no	yes	no	no	yes	no	yes	0.334715	0.403683	0.27029	1	no	no	yes	no	no	yes	no	yes
LOC_Os05g12210	chalcone synthase, putative, expressed	OK	174.125	58.6476	-1.56998	0.000289064	no	yes	no	169.469	90.3787	-0.906967	0.000314819	no	no	yes	no	no	yes	no	yes	162.514	97.5002	-0.737087	0.000495396	no	no	yes	no	no	yes	no	yes	232.954	190.464	-0.290527	0.0184207	no	no	yes	no	no	yes	no	yes
LOC_Os05g12240	chalcone synthase, putative, expressed	OK	157.33	59.4294	-1.40455	0.000289064	no	yes	no	178.295	96.9735	-0.878604	0.000314819	no	no	yes	no	no	yes	no	yes	163.442	99.2566	-0.719544	0.000495396	no	no	yes	no	no	yes	no	yes	226.084	186.043	-0.281223	0.0244074	no	no	yes	no	no	yes	no	yes
LOC_Os05g12400	BURP domain containing protein, expressed	OK	53.1531	24.7743	-1.10131	0.000289064	no	yes	no	74.8377	40.0215	-0.90299	0.000314819	no	no	yes	no	no	yes	no	yes	58.8107	39.0272	-0.591599	0.000495396	no	no	yes	no	no	yes	no	yes	66.2661	77.0038	0.216659	0.152488	no	no	yes	no	no	yes	no	yes
LOC_Os05g20020	polygalacturonase, putative, expressed	OK	1.96785	4.45026	1.17727	0.000289064	yes	no	no	1.97886	3.51037	0.826954	0.000314819	no	no	yes	no	no	yes	no	yes	2.19081	3.31026	0.59548	0.0021601	no	no	yes	no	no	yes	no	yes	2.27887	2.36831	0.0555393	0.942342	no	no	yes	no	no	yes	no	yes
LOC_Os05g23140	retrotransposon protein, putative, LINE subclass, expressed	OK	1.18885	0.273654	-2.11914	0.00301641	no	yes	no	0.478421	0.0559411	-3.0963	1	no	no	yes	no	no	yes	no	yes	3.0611	2.95977	-0.0485651	0.910452	no	no	yes	no	no	yes	no	yes	3.88868	5.43546	0.483122	0.0998481	no	no	yes	no	no	yes	no	yes
LOC_Os05g26870	CAMK_KIN1/SNF1/Nim1_like.21 - CAMK includes calcium/calmodulin depedent protein kinases, expressed	OK	12.7526	5.78202	-1.14115	0.000289064	no	yes	no	15.3558	8.56495	-0.842267	0.000314819	no	no	yes	no	no	yes	no	yes	11.0718	10.4154	-0.0881715	0.694984	no	no	yes	no	no	yes	no	yes	11.5763	11.3402	-0.0297281	0.960294	no	no	yes	no	no	yes	no	yes
LOC_Os05g29150	expressed protein	OK	0.601758	1.72783	1.52171	0.0229921	yes	no	no	0.31924	1.52084	2.25216	0.219445	no	no	yes	no	no	yes	no	yes	0.523674	0.948455	0.85691	0.390543	no	no	yes	no	no	yes	no	yes	0.0472866	0.125811	1.41175	1	no	no	yes	no	no	yes	no	yes
LOC_Os05g29710	RING-H2 finger protein, putative, expressed	OK	2.59506	1.2881	-1.01052	0.000289064	no	yes	no	1.39346	1.1129	-0.324348	0.313632	no	no	yes	no	no	yes	no	yes	1.52406	0.983024	-0.632621	0.0347827	no	no	yes	no	no	yes	no	yes	1.04629	0.956205	-0.129891	0.903559	no	no	yes	no	no	yes	no	yes
LOC_Os05g30500	expressed protein	OK	3.32386	1.38307	-1.26499	0.000289064	no	yes	no	0.241709	0.160082	-0.59446	1	no	no	yes	no	no	yes	no	yes	0.366573	0.175716	-1.06085	1	no	no	yes	no	no	yes	no	yes	0.420804	0.0622344	-2.75736	1	no	no	yes	no	no	yes	no	yes
LOC_Os05g30820	protein kinase, putative, expressed	OK	2.01966	4.36085	1.1105	0.000289064	yes	no	no	3.32211	3.17858	-0.0637174	0.783557	no	no	yes	no	no	yes	no	yes	2.14364	2.93559	0.453588	0.0297986	no	no	yes	no	no	yes	no	yes	2.79899	3.40044	0.280815	0.394793	no	no	yes	no	no	yes	no	yes
LOC_Os05g31280	GASR5 - Gibberellin-regulated GASA/GAST/Snakin family protein precursor, expressed	OK	0.111457	0.892995	3.00216	0.00982189	yes	no	no	0.100701	0.224769	1.15837	1	no	no	yes	no	no	yes	no	yes	0.191636	0.0968227	-0.984951	1	no	no	yes	no	no	yes	no	yes	0.123219	0.307425	1.31901	1	no	no	yes	no	no	yes	no	yes
LOC_Os05g32460	VQ domain containing protein, putative, expressed	OK	7.95115	3.94804	-1.01003	0.000289064	no	yes	no	5.42163	4.06408	-0.415798	0.0346439	no	no	yes	no	no	yes	no	yes	4.09628	3.14545	-0.381048	0.113376	no	no	yes	no	no	yes	no	yes	5.99876	5.40139	-0.151334	0.75836	no	no	yes	no	no	yes	no	yes
LOC_Os05g32720	early-responsive to dehydration protein-related, putative, expressed	OK	5.44747	2.35768	-1.20822	0.000289064	no	yes	no	2.88974	2.30241	-0.327795	0.0138415	no	no	yes	no	no	yes	no	yes	3.84798	2.87306	-0.421513	0.00136585	no	no	yes	no	no	yes	no	yes	4.94259	4.89101	-0.0151348	0.97653	no	no	yes	no	no	yes	no	yes
LOC_Os05g33080	serine/threonine-protein kinase, putative, expressed	OK	1.0127	5.31842	2.39279	0.000289064	yes	no	no	2.96011	5.55687	0.908622	0.000314819	no	no	yes	no	no	yes	no	yes	1.58023	2.81304	0.831996	0.000495396	no	no	yes	no	no	yes	no	yes	1.50302	1.99136	0.40589	0.198034	no	no	yes	no	no	yes	no	yes
LOC_Os05g33200	endo-1,3;1,4-beta-D-glucanase precursor, putative, expressed	OK	58.7032	22.1366	-1.40701	0.000289064	no	yes	no	37.0662	20.4574	-0.857481	0.000314819	no	no	yes	no	no	yes	no	yes	53.1572	30.7275	-0.790735	0.000495396	no	no	yes	no	no	yes	no	yes	70.9949	53.7376	-0.401784	0.00166841	no	no	yes	no	no	yes	no	yes
LOC_Os05g34700	GDSL-like lipase/acylhydrolase, putative, expressed	OK	0.202895	2.22939	3.45784	0.000289064	yes	no	no	0.381195	0.0649	-2.55424	1	no	no	yes	no	no	yes	no	yes	0.157865	0.0906457	-0.800381	1	no	no	yes	no	no	yes	no	yes	0.173042	0.226112	0.385915	1	no	no	yes	no	no	yes	no	yes
LOC_Os05g35010	cytochrome P450, putative, expressed	OK	31.2918	14.2115	-1.13873	0.000289064	no	yes	no	27.8064	14.1546	-0.974146	0.000314819	no	no	yes	no	no	yes	no	yes	28.0777	20.231	-0.472857	0.000495396	no	no	yes	no	no	yes	no	yes	24.2214	22.0123	-0.137972	0.54252	no	no	yes	no	no	yes	no	yes
LOC_Os05g35440	serine hydroxymethyltransferase, mitochondrial precursor, putative, expressed	OK	2.00246	4.30917	1.10564	0.000289064	yes	no	no	1.95051	3.73016	0.935386	0.000314819	no	no	yes	no	no	yes	no	yes	2.05808	3.43362	0.738431	0.000495396	no	no	yes	no	no	yes	no	yes	2.0978	2.3997	0.193977	0.602687	no	no	yes	no	no	yes	no	yes
LOC_Os05g37520	expressed protein	OK	1.99371	4.69554	1.23584	0.000289064	yes	no	no	3.35168	5.78784	0.788141	0.000314819	no	no	yes	no	no	yes	no	yes	2.62478	3.2596	0.312498	0.0873538	no	no	yes	no	no	yes	no	yes	3.61997	3.20229	-0.176874	0.612549	no	no	yes	no	no	yes	no	yes
LOC_Os05g37640	expressed protein	OK	0.630297	1.70809	1.43828	0.000289064	yes	no	no	0.846547	1.23112	0.540309	0.17336	no	no	yes	no	no	yes	no	yes	0.706529	0.88995	0.332976	0.517002	no	no	yes	no	no	yes	no	yes	0.488337	0.890486	0.866716	0.203888	no	no	yes	no	no	yes	no	yes
LOC_Os05g38880	expressed protein	OK	2.45406	1.22224	-1.00564	0.0338971	no	yes	no	0.955033	1.00708	0.0765558	0.936684	no	no	yes	no	no	yes	no	yes	1.64132	1.23296	-0.412731	0.558587	no	no	yes	no	no	yes	no	yes	1.34457	1.72311	0.35787	0.77515	no	no	yes	no	no	yes	no	yes
LOC_Os05g39540	metal cation transporter, putative, expressed	OK	13.4158	6.25147	-1.10167	0.000289064	no	yes	no	4.08254	4.23149	0.0516987	0.829415	no	no	yes	no	no	yes	no	yes	8.68273	8.6099	-0.0121522	0.959443	no	no	yes	no	no	yes	no	yes	22.4652	23.9826	0.0942962	0.756053	no	no	yes	no	no	yes	no	yes
LOC_Os05g40060	WRKY48, expressed	OK	1.33633	0.622678	-1.10172	0.00702996	no	yes	no	1.87799	1.28707	-0.545099	0.104369	no	no	yes	no	no	yes	no	yes	0.868808	0.8807	0.0196133	0.981701	no	no	yes	no	no	yes	no	yes	1.92837	1.56393	-0.302206	0.646722	no	no	yes	no	no	yes	no	yes
LOC_Os05g40070	WRKY84, expressed	OK	1.60269	0.681263	-1.23421	0.00104488	no	yes	no	0.48522	0.546652	0.171984	0.780069	no	no	yes	no	no	yes	no	yes	0.170188	0.164897	-0.0455642	1	no	no	yes	no	no	yes	no	yes	0.182288	0.0345188	-2.40077	1	no	no	yes	no	no	yes	no	yes
LOC_Os05g40080	WRKY54, expressed	OK	1.3716	0.246626	-2.47546	0.00104488	no	yes	no	0.100935	0.357297	1.8237	1	no	no	yes	no	no	yes	no	yes	0.467167	0.255788	-0.86899	1	no	no	yes	no	no	yes	no	yes	0.264467	0.166294	-0.669352	1	no	no	yes	no	no	yes	no	yes
LOC_Os05g40960	Myb transcription factor, putative, expressed	OK	0.806121	2.00472	1.31433	0.000289064	yes	no	no	0.916655	1.62282	0.824052	0.0011379	no	no	yes	no	no	yes	no	yes	1.03511	1.59857	0.626998	0.0196705	no	no	yes	no	no	yes	no	yes	0.735134	1.33336	0.858987	0.0184207	no	no	yes	no	no	yes	no	yes
LOC_Os05g41190	expressed protein	OK	0.134301	0.972279	2.8559	0.0023891	yes	no	no	0.0257936	0.810019	4.97287	0.427305	no	no	yes	no	no	yes	no	yes	0.0413741	0.0851267	1.04088	1	no	no	yes	no	no	yes	no	yes	0.161891	0.0649196	-1.3183	1	no	no	yes	no	no	yes	no	yes
LOC_Os05g42060	UDP-glucoronosyl/UDP-glucosyl transferase, putative, expressed	OK	17.9152	6.1809	-1.5353	0.000289064	no	yes	no	28.4077	15.1894	-0.903217	0.000314819	no	no	yes	no	no	yes	no	yes	19.5755	11.0872	-0.820154	0.000495396	no	no	yes	no	no	yes	no	yes	26.7436	22.8072	-0.229704	0.169042	no	no	yes	no	no	yes	no	yes
LOC_Os05g43100	GDSL-like lipase/acylhydrolase, putative, expressed	OK	5.32267	2.10296	-1.33973	0.000289064	no	yes	no	3.72776	3.33294	-0.161514	0.489003	no	no	yes	no	no	yes	no	yes	2.31299	1.85689	-0.316871	0.304631	no	no	yes	no	no	yes	no	yes	0.853824	0.970739	0.185145	0.864882	no	no	yes	no	no	yes	no	yes
LOC_Os05g43390	signal recognition particle 54 kDa protein, putative, expressed	OK	1.10686	2.31803	1.06643	0.000289064	yes	no	no	2.65943	2.78277	0.0654046	0.746725	no	no	yes	no	no	yes	no	yes	1.3298	1.49678	0.170653	0.555532	no	no	yes	no	no	yes	no	yes	1.4034	1.55363	0.146717	0.790435	no	no	yes	no	no	yes	no	yes
LOC_Os05g43760	TCP family transcription factor, putative, expressed	OK	0.193472	0.749115	1.95306	0.000550908	yes	no	no	0.350447	0.298269	-0.232582	1	no	no	yes	no	no	yes	no	yes	0.239442	0.216798	-0.143325	1	no	no	yes	no	no	yes	no	yes	0.219732	0.169851	-0.371475	1	no	no	yes	no	no	yes	no	yes
LOC_Os05g44200	GDSL-like lipase/acylhydrolase, putative, expressed	OK	0.0311444	6.56678	7.72007	0.0254068	yes	no	no	0.0180318	3.21797	7.47946	0.294066	no	no	yes	no	no	yes	no	yes	0.0762893	0.106823	0.48567	1	no	no	yes	no	no	yes	no	yes	0.149313	0.100248	-0.574766	1	no	no	yes	no	no	yes	no	yes
LOC_Os05g45060	RING-H2 finger protein ATL2M, putative, expressed	OK	0.847985	1.80497	1.08986	0.00612358	yes	no	no	1.35661	1.48073	0.126303	0.790986	no	no	yes	no	no	yes	no	yes	0.722445	1.23328	0.771541	0.10667	no	no	yes	no	no	yes	no	yes	1.10402	1.46652	0.40963	0.60567	no	no	yes	no	no	yes	no	yes
LOC_Os05g45170	glucosyl transferase, putative, expressed	OK	1.43496	0.613352	-1.22622	0.00862319	no	yes	no	0.408518	0.0640038	-2.67417	1	no	no	yes	no	no	yes	no	yes	0.91943	0.718636	-0.355479	0.569116	no	no	yes	no	no	yes	no	yes	1.16352	1.61037	0.468896	0.512541	no	no	yes	no	no	yes	no	yes
LOC_Os05g46340	expressed protein	OK	6.00655	2.61873	-1.19767	0.000289064	no	yes	no	6.79763	3.79384	-0.841373	0.000314819	no	no	yes	no	no	yes	no	yes	6.10077	3.8712	-0.65621	0.000495396	no	no	yes	no	no	yes	no	yes	6.0472	5.41182	-0.160153	0.615821	no	no	yes	no	no	yes	no	yes
LOC_Os05g48000	expressed protein	OK	2.16868	1.08178	-1.00341	0.0066727	no	yes	no	1.71459	1.42479	-0.267114	0.556761	no	no	yes	no	no	yes	no	yes	1.57978	1.60349	0.0214917	0.981867	no	no	yes	no	no	yes	no	yes	2.12009	2.74522	0.372796	0.512443	no	no	yes	no	no	yes	no	yes
LOC_Os05g48570	expressed protein	OK	79.4244	26.6835	-1.57363	0.000289064	no	yes	no	93.2785	53.0271	-0.814815	0.000314819	no	no	yes	no	no	yes	no	yes	71.1023	43.6237	-0.704784	0.000495396	no	no	yes	no	no	yes	no	yes	85.7281	63.2202	-0.439383	0.00166841	no	no	yes	no	no	yes	no	yes
LOC_Os05g48580	expressed protein	OK	7.0451	3.46353	-1.02438	0.000289064	no	yes	no	5.23807	4.44993	-0.235253	0.233701	no	no	yes	no	no	yes	no	yes	5.48105	3.2805	-0.740537	0.000495396	no	no	yes	no	no	yes	no	yes	4.8987	4.10568	-0.254778	0.510249	no	no	yes	no	no	yes	no	yes
LOC_Os05g50960	polygalacturonase, putative, expressed	OK	0.394417	1.00697	1.35223	0.000289064	yes	no	no	0.273813	0.37452	0.451852	1	no	no	yes	no	no	yes	no	yes	0.235454	0.246999	0.06906	1	no	no	yes	no	no	yes	no	yes	0.399619	0.229197	-0.802037	1	no	no	yes	no	no	yes	no	yes
LOC_Os05g51220	aspartic proteinase, putative, expressed	OK	0.931427	2.77775	1.5764	0.000289064	yes	no	no	0.726592	1.08438	0.577653	0.0688462	no	no	yes	no	no	yes	no	yes	0.963792	0.730723	-0.399397	0.320702	no	no	yes	no	no	yes	no	yes	1.01496	1.06486	0.0692409	0.951045	no	no	yes	no	no	yes	no	yes
LOC_Os06g01250	cytochrome P450, putative, expressed	OK	0.377887	0.94152	1.31704	0.000289064	yes	no	no	0.51586	0.807403	0.646309	0.0401384	no	no	yes	no	no	yes	no	yes	0.57764	0.292328	-0.982583	0.0199303	no	no	yes	no	no	yes	no	yes	0.357899	0.449895	0.330036	1	no	no	yes	no	no	yes	no	yes
LOC_Os06g03240	expressed protein	OK	3.52062	1.65038	-1.09303	0.00442843	no	yes	no	2.57305	2.85009	0.147528	0.749561	no	no	yes	no	no	yes	no	yes	2.70252	1.87315	-0.528839	0.253319	no	no	yes	no	no	yes	no	yes	2.24143	0.82482	-1.44227	0.0568702	no	no	yes	no	no	yes	no	yes
LOC_Os06g03970	receptor-like protein kinase 5 precursor, putative, expressed	OK	0.0115205	2.16466	7.55379	0.0133378	yes	no	no	0.017603	1.05377	5.90359	0.118127	no	no	yes	no	no	yes	no	yes	0.021464	0.0523534	1.28636	1	no	no	yes	no	no	yes	no	yes	0.00728046	0.0304171	2.06278	1	no	no	yes	no	no	yes	no	yes
LOC_Os06g04220	expressed protein	OK	1.33311	2.86444	1.10346	0.00739045	yes	no	no	0.827173	1.23941	0.583393	0.430796	no	no	yes	no	no	yes	no	yes	0.874895	1.28003	0.548996	0.434432	no	no	yes	no	no	yes	no	yes	0.427156	0.464809	0.121875	1	no	no	yes	no	no	yes	no	yes
LOC_Os06g04590	OsSAUR24 - Auxin-responsive SAUR gene family member, expressed	OK	0.905585	3.77465	2.05942	0.0218655	yes	no	no	0.670835	3.20642	2.25693	0.196708	no	no	yes	no	no	yes	no	yes	0.243904	1.21524	2.31686	0.493131	no	no	yes	no	no	yes	no	yes	1.21945	1.89281	0.634299	0.690925	no	no	yes	no	no	yes	no	yes
LOC_Os06g04990	early nodulin 93 ENOD93 protein, putative, expressed	OK	4.35554	9.16192	1.0728	0.000289064	yes	no	no	6.79077	7.87078	0.212931	0.225518	no	no	yes	no	no	yes	no	yes	4.90267	6.09262	0.313495	0.14877	no	no	yes	no	no	yes	no	yes	3.07258	4.20483	0.452597	0.162223	no	no	yes	no	no	yes	no	yes
LOC_Os06g05410	expressed protein	OK	3.27623	1.16596	-1.49052	0.045199	no	yes	no	1.45665	1.35384	-0.105597	0.916006	no	no	yes	no	no	yes	no	yes	2.20781	0.86658	-1.34921	0.282964	no	no	yes	no	no	yes	no	yes	1.13285	1.00573	-0.171714	0.958455	no	no	yes	no	no	yes	no	yes
LOC_Os06g05424	expressed protein	OK	0.622918	1.37929	1.14681	0.0113254	yes	no	no	0.78598	1.08808	0.46922	0.34263	no	no	yes	no	no	yes	no	yes	0.672847	0.90343	0.425134	0.511929	no	no	yes	no	no	yes	no	yes	1.01355	0.79722	-0.346367	0.752197	no	no	yes	no	no	yes	no	yes
LOC_Os06g05440	expressed protein	OK	2.53134	5.66694	1.16267	0.000289064	yes	no	no	3.39257	6.02507	0.828599	0.0011379	no	no	yes	no	no	yes	no	yes	3.33885	4.68371	0.4883	0.0488192	no	no	yes	no	no	yes	no	yes	1.6258	1.31734	-0.303522	0.72509	no	no	yes	no	no	yes	no	yes
LOC_Os06g06000	expressed protein	OK	31.9542	15.1567	-1.07605	0.000289064	no	yes	no	11.2871	10.2691	-0.136365	0.339358	no	no	yes	no	no	yes	no	yes	23.2889	19.097	-0.286296	0.0174542	no	no	yes	no	no	yes	no	yes	17.0411	14.4664	-0.236313	0.240509	no	no	yes	no	no	yes	no	yes
LOC_Os06g06080	serine esterase family protein, putative, expressed	OK	2.32937	4.80959	1.04597	0.000289064	yes	no	no	2.80055	4.48392	0.67905	0.000314819	no	no	yes	no	no	yes	no	yes	2.28236	3.59681	0.656192	0.000495396	no	no	yes	no	no	yes	no	yes	2.48832	2.48564	-0.00155467	0.996826	no	no	yes	no	no	yes	no	yes
LOC_Os06g07220	LTPL128 - Protease inhibitor/seed storage/LTP family protein precursor, expressed	OK	0.29727	0.707477	1.25091	0.0274601	yes	no	no	0.866568	0.413856	-1.06618	0.0230871	no	yes	no	yes	no	no	no	yes	0.373847	0.598228	0.678247	1	no	no	yes	no	no	yes	no	yes	0.457772	0.385402	-0.248265	1	no	no	yes	no	no	yes	no	yes
LOC_Os06g08340	AP2 domain containing protein, expressed	OK	1.09467	5.42394	2.30885	0.000289064	yes	no	no	1.52326	1.05539	-0.529386	0.376199	no	no	yes	no	no	yes	no	yes	0.616711	1.3775	1.15939	0.110615	no	no	yes	no	no	yes	no	yes	0.670469	0.423398	-0.663156	0.828586	no	no	yes	no	no	yes	no	yes
LOC_Os06g09620	expressed protein	OK	1.78477	0.741195	-1.26781	0.000289064	no	yes	no	1.46233	1.24082	-0.236975	0.323994	no	no	yes	no	no	yes	no	yes	1.72721	0.956219	-0.853031	0.000495396	no	no	yes	no	no	yes	no	yes	1.82181	1.78916	-0.0260901	0.973996	no	no	yes	no	no	yes	no	yes
LOC_Os06g10510	oxidoreductase/ transition metal ion binding protein, putative, expressed	OK	24.1909	8.72873	-1.47062	0.000289064	no	yes	no	16.5936	8.38657	-0.984474	0.000314819	no	no	yes	no	no	yes	no	yes	19.9296	14.7169	-0.437439	0.000495396	no	no	yes	no	no	yes	no	yes	20.9045	15.7134	-0.411818	0.0125911	no	no	yes	no	no	yes	no	yes
LOC_Os06g10750	integral membrane protein DUF6 containing protein, expressed	OK	0.416145	1.3719	1.72102	0.000289064	yes	no	no	1.08674	1.79773	0.72617	0.00304869	no	no	yes	no	no	yes	no	yes	0.558125	0.680629	0.28628	0.539243	no	no	yes	no	no	yes	no	yes	1.18768	1.22695	0.0469303	0.961424	no	no	yes	no	no	yes	no	yes
LOC_Os06g10880	bZIP transcription factor, putative, expressed	OK	10.6015	5.21495	-1.02354	0.000289064	no	yes	no	8.49771	4.5733	-0.893839	0.000314819	no	no	yes	no	no	yes	no	yes	9.72705	6.57342	-0.565358	0.000495396	no	no	yes	no	no	yes	no	yes	8.26377	5.64707	-0.549298	0.00166841	no	no	yes	no	no	yes	no	yes
LOC_Os06g11240	12-oxophytodienoate reductase, putative, expressed	OK	12.1246	27.6699	1.19038	0.000289064	yes	no	no	17.8743	25.2074	0.495961	0.000314819	no	no	yes	no	no	yes	no	yes	17.3127	28.1932	0.703516	0.000495396	no	no	yes	no	no	yes	no	yes	16.117	26.0281	0.691487	0.00166841	no	no	yes	no	no	yes	no	yes
LOC_Os06g11650	phosphate-induced protein 1 conserved region domain containing protein, expressed	OK	11.9682	4.53794	-1.3991	0.000289064	no	yes	no	14.642	7.87619	-0.894543	0.000314819	no	no	yes	no	no	yes	no	yes	9.83642	7.12293	-0.465663	0.00136585	no	no	yes	no	no	yes	no	yes	13.1071	11.5075	-0.187774	0.467969	no	no	yes	no	no	yes	no	yes
LOC_Os06g13190	expressed protein	OK	11.0867	27.9467	1.33385	0.000289064	yes	no	no	17.2813	25.0198	0.533859	0.000314819	no	no	yes	no	no	yes	no	yes	16.9663	31.378	0.887081	0.000495396	no	no	yes	no	no	yes	no	yes	15.7645	23.5295	0.577791	0.00166841	no	no	yes	no	no	yes	no	yes
LOC_Os06g13550	SAM dependent carboxyl methyltransferase family protein, putative, expressed	OK	1.31491	3.00971	1.19466	0.0131779	yes	no	no	0.225937	1.06116	2.23165	0.12984	no	no	yes	no	no	yes	no	yes	1.3461	1.20014	-0.165583	0.863589	no	no	yes	no	no	yes	no	yes	1.70637	0.883743	-0.949232	0.438284	no	no	yes	no	no	yes	no	yes
LOC_Os06g14260	lectin-like receptor kinase, putative, expressed	OK	2.50099	1.0033	-1.31775	0.000289064	no	yes	no	5.1755	2.84761	-0.861947	0.000314819	no	no	yes	no	no	yes	no	yes	2.95448	1.68519	-0.809993	0.000495396	no	no	yes	no	no	yes	no	yes	4.58532	3.35604	-0.450263	0.0230406	no	no	yes	no	no	yes	no	yes
LOC_Os06g16160	expressed protein	OK	0.397542	1.28858	1.6966	0.000289064	yes	no	no	0.0970067	0.270258	1.47818	1	no	no	yes	no	no	yes	no	yes	0.117547	0.400829	1.76975	1	no	no	yes	no	no	yes	no	yes	0.0740213	0.0661645	-0.161883	1	no	no	yes	no	no	yes	no	yes
LOC_Os06g17000	BURP domain containing protein, expressed	OK	1.60015	0.17672	-3.17867	0.000289064	no	yes	no	0.0513326	0.24626	2.26224	1	no	no	yes	no	no	yes	no	yes	0.214347	0.14928	-0.521927	1	no	no	yes	no	no	yes	no	yes	0.182225	0.295136	0.695659	1	no	no	yes	no	no	yes	no	yes
LOC_Os06g17250	anthocyanidin 3-O-glucosyltransferase, putative, expressed	OK	23.0717	11.0156	-1.06658	0.000289064	no	yes	no	32.5195	17.4203	-0.900536	0.000314819	no	no	yes	no	no	yes	no	yes	24.7118	14.8609	-0.733679	0.000495396	no	no	yes	no	no	yes	no	yes	31.4352	25.9916	-0.274335	0.0706689	no	no	yes	no	no	yes	no	yes
LOC_Os06g21110	expressed protein	OK	1e-05	0.672298	16.0368	0.000289064	yes	no	no	1e-05	0.352586	15.1057	1	no	no	yes	no	no	yes	no	yes	1e-05	1e-05	0	1	no	no	yes	no	no	yes	no	yes	1e-05	1e-05	0	1	no	no	yes	no	no	yes	no	yes
LOC_Os06g22440	SAM dependent carboxyl methyltransferase, putative, expressed	OK	0.976262	2.03121	1.057	0.000289064	yes	no	no	2.43077	2.93401	0.27146	0.184521	no	no	yes	no	no	yes	no	yes	1.21623	2.24014	0.881173	0.000495396	no	no	yes	no	no	yes	no	yes	0.809209	1.33615	0.723498	0.0701492	no	no	yes	no	no	yes	no	yes
LOC_Os06g23950	OsMADS59 - MADS-box family gene with MIKCc type-box	OK	1e-05	6.61466	19.3353	0.00612358	yes	no	no	7.08354	1.75208	-2.0154	0.436531	no	no	yes	no	no	yes	no	yes	1e-05	1e-05	0	1	no	no	yes	no	no	yes	no	yes	1e-05	9.39584	19.8417	1	no	no	yes	no	no	yes	no	yes
LOC_Os06g24070	myb-like DNA-binding domain containing protein, expressed	OK	0.0244344	1.27624	5.70684	0.0133378	yes	no	no	0.0243011	1.24923	5.68387	0.161202	no	no	yes	no	no	yes	no	yes	0.0261277	0.209553	3.00366	1	no	no	yes	no	no	yes	no	yes	0.0102028	0.0699715	2.7778	1	no	no	yes	no	no	yes	no	yes
LOC_Os06g28790	expressed protein	OK	0.193158	0.844068	2.12758	0.0254068	yes	no	no	0.235722	0.213175	-0.145048	1	no	no	yes	no	no	yes	no	yes	0.150662	0.499881	1.73027	0.0702286	no	no	yes	no	no	yes	no	yes	0.11596	0.192388	0.730392	1	no	no	yes	no	no	yes	no	yes
LOC_Os06g28950	expressed protein	OK	0.0716504	1.28038	4.15945	0.0372123	yes	no	no	0.29597	1.11897	1.91865	0.0977343	no	no	yes	no	no	yes	no	yes	0.0814048	0.0499007	-0.706054	1	no	no	yes	no	no	yes	no	yes	0.271931	0.0371852	-2.87044	1	no	no	yes	no	no	yes	no	yes
LOC_Os06g30130	cysteine-rich receptor-like protein kinase 10 precursor, putative, expressed	OK	12.9955	26.2691	1.01535	0.000289064	yes	no	no	22.4575	33.7977	0.589728	0.000314819	no	no	yes	no	no	yes	no	yes	16.1492	25.6017	0.664777	0.000495396	no	no	yes	no	no	yes	no	yes	14.4177	16.3769	0.183821	0.374089	no	no	yes	no	no	yes	no	yes
LOC_Os06g30230	expressed protein	OK	1.58009	0.723438	-1.12707	0.047367	no	yes	no	0.719814	0.941765	0.387743	0.658191	no	no	yes	no	no	yes	no	yes	0.752004	1.11115	0.563241	0.444241	no	no	yes	no	no	yes	no	yes	0.605643	0.474725	-0.351376	0.865847	no	no	yes	no	no	yes	no	yes
LOC_Os06g30640	cytochrome P450, putative, expressed	OK	0.0819775	0.817973	3.31875	0.0173645	yes	no	no	0.157688	0.82788	2.39235	0.0534184	no	no	yes	no	no	yes	no	yes	0.0676535	0.39058	2.52938	1	no	no	yes	no	no	yes	no	yes	0.0205517	0.0566854	1.46372	1	no	no	yes	no	no	yes	no	yes
LOC_Os06g32200	THION8 - Plant thionin family protein precursor, putative, expressed	OK	0.576656	2.91469	2.33756	0.00384016	yes	no	no	1.59475	1.22296	-0.382953	0.533273	no	no	yes	no	no	yes	no	yes	0.791461	0.674686	-0.230302	0.853147	no	no	yes	no	no	yes	no	yes	1.12354	1.15687	0.0421753	0.987436	no	no	yes	no	no	yes	no	yes
LOC_Os06g32240	THION9 - Plant thionin family protein precursor, expressed	OK	3.1943	10.1056	1.66158	0.000289064	yes	no	no	4.30828	2.89065	-0.575718	0.00586256	no	no	yes	no	no	yes	no	yes	2.54222	1.37048	-0.891408	0.00569104	no	no	yes	no	no	yes	no	yes	4.02602	2.57127	-0.646873	0.0294796	no	no	yes	no	no	yes	no	yes
LOC_Os06g34940	expressed protein	OK	8.54831	1e-05	-19.7053	0.0221734	no	yes	no	5.49193	1e-05	-19.067	1	no	no	yes	no	no	yes	no	yes	1e-05	1e-05	0	1	no	no	yes	no	no	yes	no	yes	1e-05	1e-05	0	1	no	no	yes	no	no	yes	no	yes
LOC_Os06g35940	osFTL12 FT-Like12 homologous to Flowering Locus T gene; contains Pfam profile PF01161: Phosphatidylethanolamine-binding protein, expressed	OK	0.132784	0.677407	2.35094	0.0113254	yes	no	no	0.266655	0.400225	0.585837	1	no	no	yes	no	no	yes	no	yes	0.267133	0.215062	-0.312806	1	no	no	yes	no	no	yes	no	yes	0.0862631	0.262797	1.60713	1	no	no	yes	no	no	yes	no	yes
LOC_Os06g36310	receptor-like protein kinase 5 precursor, putative, expressed	OK	0.333819	0.73495	1.13858	0.00259891	yes	no	no	0.371301	0.467651	0.332843	1	no	no	yes	no	no	yes	no	yes	0.465893	0.434249	-0.101476	1	no	no	yes	no	no	yes	no	yes	0.31464	0.461	0.551065	1	no	no	yes	no	no	yes	no	yes
LOC_Os06g36840	cysteine synthase, putative, expressed	OK	0.514155	1.07191	1.05991	0.00150654	yes	no	no	0.782407	0.802521	0.0366199	0.943765	no	no	yes	no	no	yes	no	yes	0.56771	0.593889	0.0650392	0.918052	no	no	yes	no	no	yes	no	yes	0.432796	0.63838	0.560728	0.405785	no	no	yes	no	no	yes	no	yes
LOC_Os06g37224	cytochrome P450, putative, expressed	OK	0.0340343	0.946039	4.79684	0.0490642	yes	no	no	0.731228	0.786002	0.104212	0.795462	no	no	yes	no	no	yes	no	yes	0.00887303	0.498059	5.81075	0.369513	no	no	yes	no	no	yes	no	yes	0.00932258	0.0970872	3.38048	1	no	no	yes	no	no	yes	no	yes
LOC_Os06g37450	GATA zinc finger domain containing protein, expressed	OK	0.0614911	1.18683	4.27059	0.0101525	yes	no	no	0.0185083	0.641557	5.11533	0.428414	no	no	yes	no	no	yes	no	yes	0.0127151	1e-05	-10.3123	1	no	no	yes	no	no	yes	no	yes	0.0140802	0.0152702	0.117051	1	no	no	yes	no	no	yes	no	yes
LOC_Os06g37500	cytokinin dehydrogenase precursor, putative, expressed	OK	0.572964	0.148032	-1.95254	0.00593417	no	yes	no	0.506607	0.274448	-0.884334	0.0845608	no	no	yes	no	no	yes	no	yes	0.618888	0.652679	0.0766953	0.90413	no	no	yes	no	no	yes	no	yes	0.402092	0.298757	-0.428553	1	no	no	yes	no	no	yes	no	yes
LOC_Os06g40150	AP2 domain containing protein, expressed	OK	0.907815	2.34015	1.36613	0.000289064	yes	no	no	0.628713	0.898219	0.514666	0.20005	no	no	yes	no	no	yes	no	yes	0.862954	0.784582	-0.137359	0.806845	no	no	yes	no	no	yes	no	yes	0.811395	1.09297	0.429777	0.485418	no	no	yes	no	no	yes	no	yes
LOC_Os06g41060	helix-loop-helix DNA-binding, putative, expressed	OK	2.50129	5.59343	1.16106	0.000289064	yes	no	no	2.56207	3.902	0.606904	0.00371347	no	no	yes	no	no	yes	no	yes	2.89093	2.49897	-0.2102	0.494973	no	no	yes	no	no	yes	no	yes	3.31193	3.26066	-0.0225082	0.979353	no	no	yes	no	no	yes	no	yes
LOC_Os06g42120	sulfotransferase domain containing protein, expressed	OK	29.067	14.0637	-1.04741	0.000289064	no	yes	no	57.2879	31.8883	-0.845203	0.000314819	no	no	yes	no	no	yes	no	yes	34.1752	23.025	-0.569749	0.000495396	no	no	yes	no	no	yes	no	yes	38.3666	37.4228	-0.0359334	0.929159	no	no	yes	no	no	yes	no	yes
LOC_Os06g43000	nitrate-induced NOI protein, expressed	OK	4.21662	1.96769	-1.09958	0.000289064	no	yes	no	4.22348	3.2518	-0.377194	0.043088	no	no	yes	no	no	yes	no	yes	4.15054	3.05256	-0.443279	0.0196705	no	no	yes	no	no	yes	no	yes	6.67221	5.00499	-0.414798	0.05149	no	no	yes	no	no	yes	no	yes
LOC_Os06g43304	cytochrome P450, putative, expressed	OK	0.11371	0.722121	2.66688	0.000289064	yes	no	no	0.427227	0.848994	0.990752	0.00905091	no	no	yes	no	no	yes	no	yes	0.0358545	1e-05	-11.8079	1	no	no	yes	no	no	yes	no	yes	0.0803524	0.037197	-1.11115	1	no	no	yes	no	no	yes	no	yes
LOC_Os06g43440	cytochrome P450, putative, expressed	OK	1.18322	0.345074	-1.77774	0.0370976	no	yes	no	0.0335585	0.174261	2.3765	1	no	no	yes	no	no	yes	no	yes	0.507544	1.04352	1.03985	0.165787	no	no	yes	no	no	yes	no	yes	0.12548	0.230368	0.876483	1	no	no	yes	no	no	yes	no	yes
LOC_Os06g43600	LTPL129 - Protease inhibitor/seed storage/LTP family protein precursor, expressed	OK	77.7841	188.327	1.27569	0.000289064	yes	no	no	111.736	146.408	0.3899	0.000314819	no	no	yes	no	no	yes	no	yes	96.4211	125.119	0.37588	0.000495396	no	no	yes	no	no	yes	no	yes	116.784	122.724	0.0715748	0.793419	no	no	yes	no	no	yes	no	yes
LOC_Os06g44034	expressed protein	OK	3.18758	8.48063	1.41171	0.000289064	yes	no	no	4.44378	8.54189	0.942768	0.000314819	no	no	yes	no	no	yes	no	yes	4.36847	5.71225	0.386931	0.00326904	no	no	yes	no	no	yes	no	yes	4.39452	5.61135	0.352642	0.0532344	no	no	yes	no	no	yes	no	yes
LOC_Os06g44160	heat shock protein DnaJ, putative, expressed	OK	3.36068	8.82367	1.39263	0.000289064	yes	no	no	5.48401	9.24139	0.752879	0.000314819	no	no	yes	no	no	yes	no	yes	3.86827	5.35742	0.46985	0.0194307	no	no	yes	no	no	yes	no	yes	3.79204	3.6872	-0.0404485	0.960612	no	no	yes	no	no	yes	no	yes
LOC_Os06g44250	haemolysin-III, putative, expressed	OK	5.32334	10.7051	1.00789	0.000289064	yes	no	no	7.32447	12.3514	0.753878	0.000314819	no	no	yes	no	no	yes	no	yes	6.21329	9.41379	0.599418	0.000495396	no	no	yes	no	no	yes	no	yes	6.715	7.30985	0.122454	0.770298	no	no	yes	no	no	yes	no	yes
LOC_Os06g44470	pollen allergen, putative, expressed	OK	0.247065	3.99593	4.01557	0.00195671	yes	no	no	0.089427	6.94009	6.2781	0.427731	no	no	yes	no	no	yes	no	yes	0.0466612	0.0252064	-0.888433	1	no	no	yes	no	no	yes	no	yes	0.247055	0.382121	0.629197	1	no	no	yes	no	no	yes	no	yes
LOC_Os06g46140	expressed protein	OK	0.216655	0.853129	1.97736	0.0151934	yes	no	no	0.421799	0.585912	0.474128	1	no	no	yes	no	no	yes	no	yes	0.29635	0.43006	0.537236	1	no	no	yes	no	no	yes	no	yes	0.122204	0.111097	-0.137472	1	no	no	yes	no	no	yes	no	yes
LOC_Os06g46680	cytochrome P450, putative, expressed	OK	0.468837	2.89781	2.6278	0.000289064	yes	no	no	0.524228	1.04345	0.993095	0.00327267	no	no	yes	no	no	yes	no	yes	0.468559	0.406736	-0.204138	1	no	no	yes	no	no	yes	no	yes	0.335998	0.362187	0.108282	1	no	no	yes	no	no	yes	no	yes
LOC_Os06g46930	ribosomal protein L24, putative, expressed	OK	6.34331	13.3811	1.07689	0.000289064	yes	no	no	5.71162	9.40913	0.720161	0.000314819	no	no	yes	no	no	yes	no	yes	5.95667	5.62644	-0.0822837	0.782175	no	no	yes	no	no	yes	no	yes	6.77902	6.09274	-0.153986	0.719921	no	no	yes	no	no	yes	no	yes
LOC_Os06g47130	C2 domain containing protein, expressed	OK	4.63685	1.87849	-1.30357	0.000289064	no	yes	no	6.05484	4.06167	-0.576016	0.000314819	no	no	yes	no	no	yes	no	yes	4.30486	3.04903	-0.497616	0.000495396	no	no	yes	no	no	yes	no	yes	5.70542	4.84048	-0.237183	0.243902	no	no	yes	no	no	yes	no	yes
LOC_Os06g47750	phytosulfokine receptor precursor, putative, expressed	OK	1.65098	0.692001	-1.25448	0.000289064	no	yes	no	1.24458	0.644181	-0.950121	0.000314819	no	no	yes	no	no	yes	no	yes	1.64005	1.17578	-0.480122	0.00731653	no	no	yes	no	no	yes	no	yes	1.30652	1.07677	-0.279019	0.418332	no	no	yes	no	no	yes	no	yes
LOC_Os06g47910	GDSL-like lipase/acylhydrolase, putative, expressed	OK	0.222325	0.797011	1.84193	0.000800533	yes	no	no	0.0333071	0.672546	4.33573	0.13661	no	no	yes	no	no	yes	no	yes	0.221004	0.324474	0.55403	1	no	no	yes	no	no	yes	no	yes	0.183258	0.355964	0.957855	1	no	no	yes	no	no	yes	no	yes
LOC_Os06g47970	expressed protein	OK	1e-05	0.599907	15.8725	0.000289064	yes	no	no	0.0262846	0.547007	4.37927	0.292113	no	no	yes	no	no	yes	no	yes	1e-05	1e-05	0	1	no	no	yes	no	no	yes	no	yes	1e-05	0.0381699	11.8982	1	no	no	yes	no	no	yes	no	yes
LOC_Os06g48030	peroxidase precursor, putative, expressed	OK	82.9322	173.099	1.06159	0.000289064	yes	no	no	78.0425	142.467	0.868296	0.000314819	no	no	yes	no	no	yes	no	yes	86.716	148.258	0.77374	0.000495396	no	no	yes	no	no	yes	no	yes	70.6849	88.3892	0.322468	0.00667364	no	no	yes	no	no	yes	no	yes
LOC_Os06g48240	AAA ATPase, putative, expressed	OK	0.707826	1.47387	1.05814	0.00128141	yes	no	no	1.20794	1.1218	-0.106733	0.773078	no	no	yes	no	no	yes	no	yes	0.781033	1.55168	0.990376	0.000495396	no	no	yes	no	no	yes	no	yes	0.706604	1.38839	0.974439	0.0184207	no	no	yes	no	no	yes	no	yes
LOC_Os06g50130	expressed protein	OK	0.237018	0.915016	1.9488	0.00739045	yes	no	no	0.373261	0.725254	0.958302	0.0900217	no	no	yes	no	no	yes	no	yes	0.539433	0.443599	-0.282188	0.711535	no	no	yes	no	no	yes	no	yes	0.511681	0.200639	-1.35064	1	no	no	yes	no	no	yes	no	yes
LOC_Os06g51290	phytoene synthase, chloroplast precursor, putative, expressed	OK	0.406129	1.14959	1.50111	0.000289064	yes	no	no	0.628531	1.2029	0.936461	0.00139095	no	no	yes	no	no	yes	no	yes	0.559112	0.482812	-0.211676	0.684706	no	no	yes	no	no	yes	no	yes	0.402226	0.405163	0.0104961	1	no	no	yes	no	no	yes	no	yes
LOC_Os07g01340	gibberellin 2-beta-dioxygenase 7, putative, expressed	OK	1.83608	5.64615	1.62064	0.000289064	yes	no	no	4.14308	6.02199	0.539537	0.000314819	no	no	yes	no	no	yes	no	yes	2.63482	4.74839	0.849734	0.000495396	no	no	yes	no	no	yes	no	yes	2.30364	2.85889	0.31154	0.358986	no	no	yes	no	no	yes	no	yes
LOC_Os07g02700	DUF538 domain containing protein, putative, expressed	OK	230.027	86.1943	-1.41614	0.000289064	no	yes	no	220.784	131.198	-0.75089	0.000314819	no	no	yes	no	no	yes	no	yes	208.616	140.633	-0.568915	0.000495396	no	no	yes	no	no	yes	no	yes	308.329	233.162	-0.403138	0.00166841	no	no	yes	no	no	yes	no	yes
LOC_Os07g02870	DUF538 domain containing protein, putative, expressed	OK	75.3781	21.1854	-1.83108	0.000289064	no	yes	no	60.5693	32.2405	-0.909713	0.000314819	no	no	yes	no	no	yes	no	yes	64.4174	38.2882	-0.750551	0.000495396	no	no	yes	no	no	yes	no	yes	92.1843	69.2054	-0.413636	0.00437543	no	no	yes	no	no	yes	no	yes
LOC_Os07g03260	CSLC10 - cellulose synthase-like family C, expressed	OK	0.0845528	0.620611	2.87576	0.000550908	yes	no	no	0.0525925	0.123815	1.23526	1	no	no	yes	no	no	yes	no	yes	0.0953028	0.127133	0.415748	1	no	no	yes	no	no	yes	no	yes	0.071598	0.0914032	0.352325	1	no	no	yes	no	no	yes	no	yes
LOC_Os07g03740	SCP-like extracellular protein, expressed	OK	0.106569	0.453742	2.09008	0.0483679	yes	no	no	1e-05	0.137127	13.7432	1	no	no	yes	no	no	yes	no	yes	0.0439111	0.166372	1.92176	1	no	no	yes	no	no	yes	no	yes	1e-05	0.0292358	11.5135	1	no	no	yes	no	no	yes	no	yes
LOC_Os07g05460	flavonol sulfotransferase, putative, expressed	OK	0.133793	0.644274	2.26767	0.0113254	yes	no	no	0.131759	0.280284	1.08899	1	no	no	yes	no	no	yes	no	yes	0.296454	0.268751	-0.141538	1	no	no	yes	no	no	yes	no	yes	0.145395	0.134495	-0.112425	1	no	no	yes	no	no	yes	no	yes
LOC_Os07g06080	FAD dependent oxidoreductase domain containing protein, expressed	OK	10.2321	21.3714	1.06258	0.000289064	yes	no	no	12.6938	22.6622	0.836164	0.000314819	no	no	yes	no	no	yes	no	yes	11.6953	17.1877	0.555448	0.000495396	no	no	yes	no	no	yes	no	yes	8.58995	11.8954	0.469682	0.0215336	no	no	yes	no	no	yes	no	yes
LOC_Os07g06130	ethylene-insensitive protein, putative, expressed	OK	17.3707	8.45608	-1.03859	0.000289064	no	yes	no	15.4155	7.83264	-0.976811	0.000314819	no	no	yes	no	no	yes	no	yes	15.5877	9.52481	-0.710646	0.000495396	no	no	yes	no	no	yes	no	yes	21.6798	22.3045	0.0409834	0.905623	no	no	yes	no	no	yes	no	yes
LOC_Os07g06620	YABBY domain containing protein, putative, expressed	OK	1e-05	0.941685	16.523	0.000289064	yes	no	no	0.00931303	0.523058	5.81158	0.427731	no	no	yes	no	no	yes	no	yes	1e-05	1e-05	0	1	no	no	yes	no	no	yes	no	yes	0.0210128	1e-05	-11.0371	1	no	no	yes	no	no	yes	no	yes
LOC_Os07g07540	SHOOT1 protein, putative, expressed	OK	0.76164	0.220628	-1.78749	0.000550908	no	yes	no	0.160529	0.304578	0.923978	1	no	no	yes	no	no	yes	no	yes	0.436511	0.131577	-1.73011	1	no	no	yes	no	no	yes	no	yes	0.35812	0.258508	-0.470234	1	no	no	yes	no	no	yes	no	yes
LOC_Os07g09620	acanthoscurrin-1 precursor, putative, expressed	OK	3.29701	9.45167	1.51941	0.00342938	yes	no	no	3.01318	4.66959	0.632009	0.302955	no	no	yes	no	no	yes	no	yes	4.76156	6.31369	0.407049	0.49149	no	no	yes	no	no	yes	no	yes	3.73176	2.61975	-0.510427	0.74382	no	no	yes	no	no	yes	no	yes
LOC_Os07g11410	RAL5 - Seed allergenic protein RA5/RA14/RA17 precursor, expressed	OK	0.350373	1.12738	1.68601	0.0284406	yes	no	no	0.592062	0.696877	0.235156	0.772295	no	no	yes	no	no	yes	no	yes	0.305567	0.606494	0.989005	0.262829	no	no	yes	no	no	yes	no	yes	0.424783	0.668414	0.654016	0.699062	no	no	yes	no	no	yes	no	yes
LOC_Os07g12230	expressed protein	OK	0.345815	0.692488	1.00179	0.0111762	yes	no	no	0.387482	0.389862	0.00883425	1	no	no	yes	no	no	yes	no	yes	0.690394	0.441199	-0.64599	0.133719	no	no	yes	no	no	yes	no	yes	0.430652	0.418355	-0.0417949	1	no	no	yes	no	no	yes	no	yes
LOC_Os07g12720	expressed protein	OK	0.818782	2.10104	1.35955	0.0133378	yes	no	no	0.93228	1.65038	0.823963	0.226294	no	no	yes	no	no	yes	no	yes	1.37217	1.58297	0.206175	0.798245	no	no	yes	no	no	yes	no	yes	0.776416	1.52539	0.974276	0.319145	no	no	yes	no	no	yes	no	yes
LOC_Os07g13660	UDP-glucoronosyl and UDP-glucosyl transferase domain containing protein, expressed	OK	0.267646	0.886861	1.72838	0.00342938	yes	no	no	0.492953	0.500237	0.0211617	1	no	no	yes	no	no	yes	no	yes	0.445658	0.759613	0.769328	0.0858099	no	no	yes	no	no	yes	no	yes	0.470497	0.649403	0.464929	1	no	no	yes	no	no	yes	no	yes
LOC_Os07g15230	expressed protein	OK	1.28622	2.63224	1.03315	0.000289064	yes	no	no	1.86893	3.01339	0.689175	0.000874498	no	no	yes	no	no	yes	no	yes	1.36793	1.51193	0.144397	0.700044	no	no	yes	no	no	yes	no	yes	1.83598	2.27245	0.307698	0.479069	no	no	yes	no	no	yes	no	yes
LOC_Os07g17184	expressed protein	OK	0.334768	0.804272	1.26452	0.0131779	yes	no	no	0.654943	1.05055	0.681704	0.107689	no	no	yes	no	no	yes	no	yes	0.391883	0.486567	0.312215	0.69099	no	no	yes	no	no	yes	no	yes	0.513153	0.591225	0.204318	1	no	no	yes	no	no	yes	no	yes
LOC_Os07g23120	expressed protein	OK	0.738929	4.3286	2.55039	0.000289064	yes	no	no	1.20462	1.04684	-0.202537	0.654307	no	no	yes	no	no	yes	no	yes	1.31278	0.105567	-3.63639	0.0807226	no	no	yes	no	no	yes	no	yes	1.02823	0.293447	-1.80899	0.0143293	no	yes	no	yes	no	no	no	yes
LOC_Os07g23150	transferase family protein, putative, expressed	OK	0.17763	0.5534	1.63945	0.0142857	yes	no	no	0.14776	0.395841	1.42167	1	no	no	yes	no	no	yes	no	yes	0.131113	1e-05	-13.6785	1	no	no	yes	no	no	yes	no	yes	0.37012	0.0804674	-2.20152	1	no	no	yes	no	no	yes	no	yes
LOC_Os07g23990	tetratricopeptide repeat domain containing protein, putative, expressed	OK	0.48899	1.12865	1.20672	0.000289064	yes	no	no	0.518231	0.806649	0.638346	0.000314819	no	no	yes	no	no	yes	no	yes	0.524153	0.575953	0.135963	0.608585	no	no	yes	no	no	yes	no	yes	0.461314	0.599638	0.378343	0.165348	no	no	yes	no	no	yes	no	yes
LOC_Os07g25060	thionin-like peptide, putative, expressed	OK	44.0649	19.9632	-1.14229	0.0380839	no	yes	no	29.4751	25.0092	-0.237038	0.745275	no	no	yes	no	no	yes	no	yes	7.94863	19.9461	1.32733	0.155914	no	no	yes	no	no	yes	no	yes	16.4277	4.27353	-1.94263	0.379398	no	no	yes	no	no	yes	no	yes
LOC_Os07g25430	photosystem I reaction center subunit IV A, chloroplast precursor, putative, expressed	OK	0.158748	7.4884	5.55985	0.00217316	yes	no	no	0.133816	12.9431	6.59579	0.118127	no	no	yes	no	no	yes	no	yes	0.212593	0.220656	0.0537049	1	no	no	yes	no	no	yes	no	yes	0.142039	0.175172	0.302485	1	no	no	yes	no	no	yes	no	yes
LOC_Os07g27630	expressed protein	OK	0.499404	1.61294	1.69141	0.0234269	yes	no	no	1.58761	1.24646	-0.34902	0.561486	no	no	yes	no	no	yes	no	yes	1.32466	2.00698	0.599404	0.293008	no	no	yes	no	no	yes	no	yes	0.999771	0.945367	-0.0807232	0.974233	no	no	yes	no	no	yes	no	yes
LOC_Os07g27850	GTPase activating protein, putative, expressed	OK	82.4459	38.237	-1.10848	0.000289064	no	yes	no	76.7955	49.1168	-0.644805	0.000314819	no	no	yes	no	no	yes	no	yes	86.5512	69.7227	-0.311925	0.0184352	no	no	yes	no	no	yes	no	yes	93.813	72.9929	-0.362032	0.0222162	no	no	yes	no	no	yes	no	yes
LOC_Os07g30670	2Fe-2S iron-sulfur cluster binding domain containing protein, expressed	OK	1e-05	0.823869	16.3301	0.000289064	yes	no	no	0.0338413	0.516931	3.93311	1	no	no	yes	no	no	yes	no	yes	1e-05	1e-05	0	1	no	no	yes	no	no	yes	no	yes	0.117081	0.150207	0.359445	1	no	no	yes	no	no	yes	no	yes
LOC_Os07g31660	expressed protein	OK	3.21009	1.37806	-1.21998	0.000289064	no	yes	no	2.6913	1.40458	-0.938164	0.0011379	no	no	yes	no	no	yes	no	yes	2.61121	1.8794	-0.474446	0.0755816	no	no	yes	no	no	yes	no	yes	3.01422	2.65546	-0.182823	0.756317	no	no	yes	no	no	yes	no	yes
LOC_Os07g31870	expressed protein	OK	0.818325	0.182026	-2.16853	0.0302993	no	yes	no	0.526125	0.495644	-0.0861013	0.907826	no	no	yes	no	no	yes	no	yes	0.739696	0.673269	-0.135749	0.868021	no	no	yes	no	no	yes	no	yes	0.589957	0.862713	0.548271	0.553351	no	no	yes	no	no	yes	no	yes
LOC_Os07g34050	harpin-induced protein 1 domain containing protein, expressed	OK	4.91829	1.11961	-2.13516	0.000289064	no	yes	no	9.43743	4.77942	-0.981558	0.000314819	no	no	yes	no	no	yes	no	yes	5.53273	4.00644	-0.465671	0.0984434	no	no	yes	no	no	yes	no	yes	7.70914	8.17013	0.0837891	0.905105	no	no	yes	no	no	yes	no	yes
LOC_Os07g34260	chalcone and stilbene synthases, putative, expressed	OK	0.191039	1.48494	2.95847	0.000289064	yes	no	no	0.317606	0.537277	0.758428	1	no	no	yes	no	no	yes	no	yes	0.277816	0.465499	0.744648	1	no	no	yes	no	no	yes	no	yes	0.0675918	0.0616524	-0.132691	1	no	no	yes	no	no	yes	no	yes
LOC_Os07g35390	TKL_IRAK_DUF26-lc.17 - DUF26 kinases have homology to DUF26 containing loci, expressed	OK	6.42334	15.9967	1.31638	0.000289064	yes	no	no	8.84786	16.7749	0.922904	0.000314819	no	no	yes	no	no	yes	no	yes	6.92406	12.9408	0.902237	0.000495396	no	no	yes	no	no	yes	no	yes	5.32458	6.7275	0.337403	0.0488565	no	no	yes	no	no	yes	no	yes
LOC_Os07g35500	mucin-associated surface protein, putative, expressed	OK	0.893063	0.375511	-1.24991	0.000289064	no	yes	no	0.127934	0.112531	-0.185077	1	no	no	yes	no	no	yes	no	yes	0.244288	0.225838	-0.113295	1	no	no	yes	no	no	yes	no	yes	0.11271	0.0856633	-0.395866	1	no	no	yes	no	no	yes	no	yes
LOC_Os07g36700	CSLF1 - cellulose synthase-like family F; beta1,3;1,4 glucan synthase, expressed	OK	0.260579	0.613627	1.23564	0.00150654	yes	no	no	0.0624137	0.208224	1.7382	1	no	no	yes	no	no	yes	no	yes	0.145113	0.285376	0.975687	1	no	no	yes	no	no	yes	no	yes	0.105454	0.123283	0.22536	1	no	no	yes	no	no	yes	no	yes
LOC_Os07g37700	expressed protein	OK	1e-05	15.4173	20.5561	0.00999277	yes	no	no	2.73526	8.72681	1.67378	0.408931	no	no	yes	no	no	yes	no	yes	1e-05	1e-05	0	1	no	no	yes	no	no	yes	no	yes	4.35669	1e-05	-18.7329	1	no	no	yes	no	no	yes	no	yes
LOC_Os07g37850	expressed protein	OK	0.3096	21.2934	6.10386	0.000289064	yes	no	no	0.313015	0.956641	1.61175	0.135992	no	no	yes	no	no	yes	no	yes	0.262814	0.327021	0.315341	1	no	no	yes	no	no	yes	no	yes	0.182246	0.0163698	-3.47678	1	no	no	yes	no	no	yes	no	yes
LOC_Os07g38820	lectin-like receptor kinase, putative, expressed	OK	2.32748	0.772457	-1.59124	0.000289064	no	yes	no	1.58565	0.885855	-0.839932	0.000314819	no	no	yes	no	no	yes	no	yes	2.46047	1.77578	-0.470481	0.0161419	no	no	yes	no	no	yes	no	yes	2.76663	1.84143	-0.587303	0.00773642	no	no	yes	no	no	yes	no	yes
LOC_Os07g39210	expressed protein	OK	0.643855	2.2694	1.8175	0.000289064	yes	no	no	0.441248	0.655847	0.57177	0.38271	no	no	yes	no	no	yes	no	yes	0.0983264	0.770255	2.96969	0.195498	no	no	yes	no	no	yes	no	yes	0.0872321	0.228201	1.38737	1	no	no	yes	no	no	yes	no	yes
LOC_Os07g39750	GDSL-like lipase/acylhydrolase, putative, expressed	OK	17.9846	7.46577	-1.2684	0.000289064	no	yes	no	10.5	5.51121	-0.929948	0.000314819	no	no	yes	no	no	yes	no	yes	15.114	7.70658	-0.971723	0.000495396	no	no	yes	no	no	yes	no	yes	16.0782	12.3733	-0.377876	0.00667364	no	no	yes	no	no	yes	no	yes
LOC_Os07g39860	expressed protein	OK	1.50777	3.08643	1.03352	0.00217316	yes	no	no	1.47408	1.92162	0.382508	0.382171	no	no	yes	no	no	yes	no	yes	2.19434	2.50252	0.189595	0.693991	no	no	yes	no	no	yes	no	yes	2.07832	1.00048	-1.05473	0.0604499	no	no	yes	no	no	yes	no	yes
LOC_Os07g39960	ZOS7-07 - C2H2 zinc finger protein, expressed	OK	2.12616	0.795347	-1.41859	0.000289064	no	yes	no	1.53919	1.11543	-0.464571	0.133213	no	no	yes	no	no	yes	no	yes	1.54721	1.06329	-0.541134	0.105383	no	no	yes	no	no	yes	no	yes	1.62365	2.0276	0.320532	0.520353	no	no	yes	no	no	yes	no	yes
LOC_Os07g41230	esterase, putative, expressed	OK	15.849	7.68497	-1.04428	0.000289064	no	yes	no	15.3778	11.6013	-0.406563	0.000314819	no	no	yes	no	no	yes	no	yes	13.8668	10.3951	-0.415731	0.000495396	no	no	yes	no	no	yes	no	yes	16.2613	12.5939	-0.368717	0.00773642	no	no	yes	no	no	yes	no	yes
LOC_Os07g41350	B12D protein, putative, expressed	OK	0.329933	1.57827	2.2581	0.00739045	yes	no	no	0.344163	0.470418	0.450851	1	no	no	yes	no	no	yes	no	yes	0.255533	1.14354	2.16193	0.110926	no	no	yes	no	no	yes	no	yes	0.216505	0.197427	-0.133081	1	no	no	yes	no	no	yes	no	yes
LOC_Os07g41580	histone-like transcription factor and archaeal histone, putative, expressed	OK	7.82995	3.25696	-1.26548	0.000289064	no	yes	no	2.41082	1.73711	-0.472835	0.126471	no	no	yes	no	no	yes	no	yes	4.5586	3.23543	-0.494633	0.026159	no	no	yes	no	no	yes	no	yes	4.12697	3.78034	-0.126567	0.844772	no	no	yes	no	no	yes	no	yes
LOC_Os07g41630	expressed protein	OK	0.257916	1.42923	2.47026	0.0354495	yes	no	no	0.0863032	0.904417	3.3895	0.429413	no	no	yes	no	no	yes	no	yes	0.18401	0.089922	-1.03304	1	no	no	yes	no	no	yes	no	yes	1e-05	0.122724	13.5831	1	no	no	yes	no	no	yes	no	yes
LOC_Os07g42070	DC1 domain-containing protein, putative, expressed	OK	9.41185	2.28565	-2.04187	0.000289064	no	yes	no	4.80438	12.6331	1.39479	0.000314819	yes	no	no	no	yes	no	no	yes	3.3857	10.2624	1.59984	0.000495396	yes	no	no	no	yes	no	no	yes	1.11815	2.4983	1.15983	0.00965921	yes	no	no	no	yes	no	no	yes
LOC_Os07g43810	RNA recognition motif containing protein, putative, expressed	OK	7.87916	22.5105	1.51448	0.000289064	yes	no	no	7.99601	11.0279	0.463806	0.000314819	no	no	yes	no	no	yes	no	yes	7.54758	6.12065	-0.302329	0.0521649	no	no	yes	no	no	yes	no	yes	8.37884	10.5412	0.331217	0.0653952	no	no	yes	no	no	yes	no	yes
LOC_Os07g44130	cytochrome P450 72A1, putative, expressed	OK	0.419517	0.981548	1.22633	0.000289064	yes	no	no	0.516637	0.749308	0.536408	0.119638	no	no	yes	no	no	yes	no	yes	1.27009	1.79286	0.497332	0.0302358	no	no	yes	no	no	yes	no	yes	0.597585	1.02994	0.785344	0.0494394	no	no	yes	no	no	yes	no	yes
LOC_Os07g44550	peroxidase precursor, putative, expressed	OK	52.9186	144.026	1.44448	0.000289064	yes	no	no	160.764	186.823	0.216728	0.0364241	no	no	yes	no	no	yes	no	yes	73.441	130.577	0.830243	0.000495396	no	no	yes	no	no	yes	no	yes	102.188	130.126	0.348683	0.00166841	no	no	yes	no	no	yes	no	yes
LOC_Os07g44780	GDSL-like lipase/acylhydrolase, putative, expressed	OK	139.814	61.9027	-1.17543	0.000289064	no	yes	no	180.8	93.4472	-0.952171	0.000314819	no	no	yes	no	no	yes	no	yes	158.538	105.787	-0.583666	0.000495396	no	no	yes	no	no	yes	no	yes	192.942	171.362	-0.17112	0.295511	no	no	yes	no	no	yes	no	yes
LOC_Os07g44960	nodulation protein-related, putative, expressed	OK	8.23228	3.5644	-1.20763	0.000289064	no	yes	no	10.2727	5.70558	-0.84837	0.000314819	no	no	yes	no	no	yes	no	yes	7.34423	4.25396	-0.787805	0.000495396	no	no	yes	no	no	yes	no	yes	6.95861	8.35112	0.263171	0.181608	no	no	yes	no	no	yes	no	yes
LOC_Os07g46480	eukaryotic aspartyl protease domain containing protein, expressed	OK	8.2823	26.1371	1.658	0.000289064	yes	no	no	10.555	12.2136	0.210562	0.0711773	no	no	yes	no	no	yes	no	yes	9.67176	17.1625	0.827409	0.000495396	no	no	yes	no	no	yes	no	yes	10.5663	11.3513	0.103387	0.75492	no	no	yes	no	no	yes	no	yes
LOC_Os07g46930	sex determination protein tasselseed-2, putative, expressed	OK	0.306707	1.08561	1.82357	0.00501656	yes	no	no	0.477977	0.67654	0.501234	0.357355	no	no	yes	no	no	yes	no	yes	0.397604	0.310447	-0.356985	1	no	no	yes	no	no	yes	no	yes	0.476178	0.257263	-0.888257	1	no	no	yes	no	no	yes	no	yes
LOC_Os07g48320	HAD superfamily phosphatase, putative, expressed	OK	1.21375	2.51089	1.04873	0.000289064	yes	no	no	1.37344	2.27308	0.726855	0.0102359	no	no	yes	no	no	yes	no	yes	1.10081	1.76665	0.682451	0.049042	no	no	yes	no	no	yes	no	yes	0.474005	0.579563	0.290063	1	no	no	yes	no	no	yes	no	yes
LOC_Os07g48390	proline-rich protein, putative, expressed	OK	27.599	65.0728	1.23744	0.000289064	yes	no	no	44.6783	76.4358	0.774674	0.000314819	no	no	yes	no	no	yes	no	yes	30.8487	53.9228	0.805686	0.000495396	no	no	yes	no	no	yes	no	yes	34.7131	35.6475	0.0383207	0.924613	no	no	yes	no	no	yes	no	yes
LOC_Os07g49140	expressed protein	OK	1.10621	2.99769	1.43823	0.000289064	yes	no	no	1.49603	2.70471	0.854335	0.000314819	no	no	yes	no	no	yes	no	yes	1.46973	2.64565	0.848071	0.000495396	no	no	yes	no	no	yes	no	yes	1.35335	1.28651	-0.0730723	0.906622	no	no	yes	no	no	yes	no	yes
LOC_Os07g49310	omega-3 fatty acid desaturase, chloroplast precursor, putative, expressed	OK	0.525386	1.18022	1.16761	0.000289064	yes	no	no	0.501596	0.962821	0.940742	0.0136748	no	no	yes	no	no	yes	no	yes	0.477828	0.567286	0.247585	0.653114	no	no	yes	no	no	yes	no	yes	0.323115	0.412102	0.350954	1	no	no	yes	no	no	yes	no	yes
LOC_Os08g01150	DTA2, putative, expressed	OK	1.35117	3.85306	1.5118	0.000289064	yes	no	no	3.50495	4.46396	0.34893	0.0054545	no	no	yes	no	no	yes	no	yes	1.51043	2.93492	0.958362	0.000495396	no	no	yes	no	no	yes	no	yes	1.26165	2.08056	0.72166	0.00437543	no	no	yes	no	no	yes	no	yes
LOC_Os08g01170	acetyltransferase, GNAT family, putative, expressed	OK	1e-05	0.471053	15.5236	0.000289064	yes	no	no	1e-05	0.283414	14.7906	1	no	no	yes	no	no	yes	no	yes	1e-05	1e-05	0	1	no	no	yes	no	no	yes	no	yes	1e-05	1e-05	0	1	no	no	yes	no	no	yes	no	yes
LOC_Os08g01240	expressed protein	OK	1.14937	0.123626	-3.21679	0.0185602	no	yes	no	0.929804	0.397657	-1.2254	0.0574132	no	no	yes	no	no	yes	no	yes	0.399696	0.311499	-0.359676	1	no	no	yes	no	no	yes	no	yes	0.415467	0.119117	-1.80235	1	no	no	yes	no	no	yes	no	yes
LOC_Os08g02390	RNA recognition motif containing protein, putative, expressed	OK	0.678853	1.44885	1.09374	0.0023891	yes	no	no	0.746851	0.754806	0.0152854	0.978432	no	no	yes	no	no	yes	no	yes	0.497906	0.453381	-0.135149	0.86065	no	no	yes	no	no	yes	no	yes	0.816253	0.773785	-0.0770836	0.954532	no	no	yes	no	no	yes	no	yes
LOC_Os08g02520	OsSAUR31 - Auxin-responsive SAUR gene family member, expressed	OK	0.262882	4.85667	4.20748	0.0101525	yes	no	no	0.228301	3.32794	3.86562	0.11834	no	no	yes	no	no	yes	no	yes	0.247226	0.148059	-0.739658	1	no	no	yes	no	no	yes	no	yes	0.0925043	0.178816	0.950883	1	no	no	yes	no	no	yes	no	yes
LOC_Os08g02630	photosystem II core complex proteins psbY, chloroplast precursor, putative, expressed	OK	0.101871	3.78958	5.21722	0.0101525	yes	no	no	0.0949682	5.29764	5.80176	0.118127	no	no	yes	no	no	yes	no	yes	0.478389	0.199032	-1.26518	1	no	no	yes	no	no	yes	no	yes	0.0909124	0.184959	1.02466	1	no	no	yes	no	no	yes	no	yes
LOC_Os08g04190	homeobox and START domains containing protein, putative, expressed	OK	1e-05	0.598791	15.8698	0.000289064	yes	no	no	1e-05	0.154903	13.9191	1	no	no	yes	no	no	yes	no	yes	1e-05	1e-05	0	1	no	no	yes	no	no	yes	no	yes	1e-05	1e-05	0	1	no	no	yes	no	no	yes	no	yes
LOC_Os08g05720	integral membrane protein, putative, expressed	OK	36.6909	16.8235	-1.12494	0.000289064	no	yes	no	39.3483	21.9959	-0.839067	0.000314819	no	no	yes	no	no	yes	no	yes	42.3937	31.9916	-0.406157	0.000939474	no	no	yes	no	no	yes	no	yes	61.8752	49.4939	-0.322111	0.0200391	no	no	yes	no	no	yes	no	yes
LOC_Os08g06190	berberine and berberine like domain containing protein, expressed	OK	4.25704	1.13141	-1.91173	0.000289064	no	yes	no	3.88844	2.04267	-0.928735	0.000314819	no	no	yes	no	no	yes	no	yes	3.8711	2.48335	-0.640456	0.000495396	no	no	yes	no	no	yes	no	yes	1.62802	0.921624	-0.820868	0.020702	no	no	yes	no	no	yes	no	yes
LOC_Os08g06530	rubredoxin family protein, putative, expressed	OK	1e-05	0.782917	16.2566	0.000289064	yes	no	no	0.104667	0.808495	2.94943	0.137777	no	no	yes	no	no	yes	no	yes	0.0440506	0.0266673	-0.72409	1	no	no	yes	no	no	yes	no	yes	0.0168665	0.0956057	2.50294	1	no	no	yes	no	no	yes	no	yes
LOC_Os08g07630	expressed protein	OK	1e-05	0.463919	15.5016	0.000289064	yes	no	no	0.396541	0.916911	1.20931	0.239411	no	no	yes	no	no	yes	no	yes	0.0605543	0.494144	3.02863	0.457202	no	no	yes	no	no	yes	no	yes	1e-05	0.153076	13.902	1	no	no	yes	no	no	yes	no	yes
LOC_Os08g08430	expressed protein	OK	0.748105	0.244279	-1.61471	0.0389461	no	yes	no	0.79789	0.11119	-2.84316	0.160443	no	no	yes	no	no	yes	no	yes	0.579249	0.461754	-0.327059	0.705246	no	no	yes	no	no	yes	no	yes	0.431646	0.893043	1.04888	0.294891	no	no	yes	no	no	yes	no	yes
LOC_Os08g08920	Cupin domain containing protein, expressed	OK	1.38198	0.541799	-1.35091	0.0327153	no	yes	no	0.82956	0.155645	-2.41409	0.138555	no	no	yes	no	no	yes	no	yes	0.702885	0.136694	-2.36234	0.122307	no	no	yes	no	no	yes	no	yes	0.857812	0.242806	-1.82086	0.449548	no	no	yes	no	no	yes	no	yes
LOC_Os08g10100	expressed protein	OK	0.701337	1.52877	1.12419	0.00301641	yes	no	no	0.801334	0.738064	-0.118658	0.85412	no	no	yes	no	no	yes	no	yes	0.853573	1.1106	0.379753	0.505192	no	no	yes	no	no	yes	no	yes	0.450041	0.810268	0.848343	0.308369	no	no	yes	no	no	yes	no	yes
LOC_Os08g13795	expressed protein	OK	0.403284	1.023	1.34294	0.0227119	yes	no	no	0.575814	0.590341	0.0359457	0.96602	no	no	yes	no	no	yes	no	yes	0.845255	0.623392	-0.439247	0.524197	no	no	yes	no	no	yes	no	yes	0.599305	0.814833	0.443214	0.713007	no	no	yes	no	no	yes	no	yes
LOC_Os08g14070	LYR motif containing protein, putative, expressed	OK	1.34856	0.36722	-1.8767	0.00593417	no	yes	no	0.796312	0.344532	-1.2087	0.0923311	no	no	yes	no	no	yes	no	yes	0.560582	0.673397	0.264532	0.770919	no	no	yes	no	no	yes	no	yes	0.38996	0.287618	-0.439172	1	no	no	yes	no	no	yes	no	yes
LOC_Os08g14109	retrotransposon protein, putative, Ty1-copia subclass, expressed	OK	54.4325	23.9036	-1.18724	0.000289064	no	yes	no	78.2408	46.1985	-0.760075	0.000314819	no	no	yes	no	no	yes	no	yes	45.3474	33.3207	-0.444601	0.000495396	no	no	yes	no	no	yes	no	yes	48.0716	34.0441	-0.49778	0.00166841	no	no	yes	no	no	yes	no	yes
LOC_Os08g14190	flavonol sulfotransferase, putative, expressed	OK	4.03867	1.37308	-1.55646	0.000289064	no	yes	no	3.15692	2.00715	-0.653369	0.00212786	no	no	yes	no	no	yes	no	yes	4.84484	2.78032	-0.801198	0.000495396	no	no	yes	no	no	yes	no	yes	3.11321	3.01229	-0.0475422	0.948685	no	no	yes	no	no	yes	no	yes
LOC_Os08g14400	homeobox domain containing protein, expressed	OK	0.429031	1.95586	2.18865	0.000289064	yes	no	no	1.02484	0.540413	-0.923264	0.0265802	no	no	yes	no	no	yes	no	yes	0.375376	0.543501	0.533946	0.389703	no	no	yes	no	no	yes	no	yes	0.298301	0.339134	0.185087	1	no	no	yes	no	no	yes	no	yes
LOC_Os08g15860	expressed protein	OK	0.646902	1e-05	-15.9813	0.000289064	no	yes	no	1.17795	0.525567	-1.16433	0.314825	no	no	yes	no	no	yes	no	yes	0.492259	0.659381	0.421695	0.78795	no	no	yes	no	no	yes	no	yes	0.608918	0.238674	-1.35121	1	no	no	yes	no	no	yes	no	yes
LOC_Os08g16720	retrotransposon protein, putative, unclassified, expressed	OK	2.87973	6.14635	1.0938	0.000289064	yes	no	no	6.0693	3.37867	-0.845075	0.000314819	no	no	yes	no	no	yes	no	yes	5.22315	3.55392	-0.555509	0.0186813	no	no	yes	no	no	yes	no	yes	5.02789	5.79654	0.205239	0.67591	no	no	yes	no	no	yes	no	yes
LOC_Os08g16830	retrotransposon protein, putative, SINE subclass, expressed	OK	62.4792	20.7697	-1.5889	0.000289064	no	yes	no	14.2493	10.2603	-0.473818	0.000314819	no	no	yes	no	no	yes	no	yes	41.7875	23.7681	-0.814045	0.000495396	no	no	yes	no	no	yes	no	yes	35.0948	23.5097	-0.578001	0.00166841	no	no	yes	no	no	yes	no	yes
LOC_Os08g17390	expressed protein	OK	0.1156	0.743328	2.68486	0.0161278	yes	no	no	0.145083	0.52617	1.85865	0.128249	no	no	yes	no	no	yes	no	yes	0.0956021	0.198277	1.0524	1	no	no	yes	no	no	yes	no	yes	0.144418	0.203777	0.496741	1	no	no	yes	no	no	yes	no	yes
LOC_Os08g19694	NB-ARC domain containing protein, expressed	OK	0.198221	0.543798	1.45596	0.000289064	yes	no	no	0.156374	0.322734	1.04534	1	no	no	yes	no	no	yes	no	yes	0.109214	0.240993	1.14183	1	no	no	yes	no	no	yes	no	yes	0.0629743	0.115528	0.875407	1	no	no	yes	no	no	yes	no	yes
LOC_Os08g23410	rubredoxin family protein, putative, expressed	OK	1e-05	0.536119	15.7103	0.000289064	yes	no	no	0.0555769	0.633368	3.51049	0.0687391	no	no	yes	no	no	yes	no	yes	1e-05	1e-05	0	1	no	no	yes	no	no	yes	no	yes	1e-05	1e-05	0	1	no	no	yes	no	no	yes	no	yes
LOC_Os08g25900	PsbP, putative, expressed	OK	0.135858	0.614741	2.17788	0.00757281	yes	no	no	0.110865	0.443252	1.99932	1	no	no	yes	no	no	yes	no	yes	0.100828	0.110897	0.137324	1	no	no	yes	no	no	yes	no	yes	0.156763	0.0936443	-0.743322	1	no	no	yes	no	no	yes	no	yes
LOC_Os08g28840	hydrolase, NUDIX family, domain containing protein, expressed	OK	41.4069	19.3529	-1.09732	0.000289064	no	yes	no	38.159	28.5115	-0.420479	0.000314819	no	no	yes	no	no	yes	no	yes	44.4273	34.7725	-0.3535	0.000495396	no	no	yes	no	no	yes	no	yes	49.2138	48.3493	-0.0255679	0.948278	no	no	yes	no	no	yes	no	yes
LOC_Os08g29370	peptidyl-prolyl cis-trans isomerase, chloroplast precursor, putative, expressed	OK	0.718133	1.59769	1.15366	0.000289064	yes	no	no	0.746995	1.39746	0.903636	0.000314819	no	no	yes	no	no	yes	no	yes	0.548408	0.612467	0.159382	0.767244	no	no	yes	no	no	yes	no	yes	0.786279	0.63467	-0.309035	0.654373	no	no	yes	no	no	yes	no	yes
LOC_Os08g29900	expressed protein	OK	1.13713	4.32842	1.92844	0.000289064	yes	no	no	0.0848586	1.41632	4.06094	0.427731	no	no	yes	no	no	yes	no	yes	0.226123	0.945615	2.06415	0.0867773	no	no	yes	no	no	yes	no	yes	0.0837722	0.326958	1.96456	1	no	no	yes	no	no	yes	no	yes
LOC_Os08g29910	prenyltransferase, putative	OK	0.440841	2.50928	2.50894	0.000289064	yes	no	no	0.0324907	0.80521	4.63127	0.292113	no	no	yes	no	no	yes	no	yes	0.0649295	0.323674	2.3176	1	no	no	yes	no	no	yes	no	yes	1e-05	0.033719	11.7193	1	no	no	yes	no	no	yes	no	yes
LOC_Os08g30210	1-aminocyclopropane-1-carboxylate oxidase homolog 1, putative, expressed	OK	1.27215	0.595527	-1.09503	0.00128141	no	yes	no	0.532833	0.813419	0.610315	0.150141	no	no	yes	no	no	yes	no	yes	0.834711	0.78065	-0.0966009	0.869507	no	no	yes	no	no	yes	no	yes	0.606998	0.951749	0.648889	0.292969	no	no	yes	no	no	yes	no	yes
LOC_Os08g31250	C1-like domain containing protein, expressed	OK	0.510108	1.55558	1.60858	0.000289064	yes	no	no	0.15453	0.699235	2.17789	0.0720504	no	no	yes	no	no	yes	no	yes	0.196701	0.247886	0.333673	1	no	no	yes	no	no	yes	no	yes	0.109753	0.225506	1.03891	1	no	no	yes	no	no	yes	no	yes
LOC_Os08g33150	MYB family transcription factor, putative, expressed	OK	0.609349	0.228806	-1.41314	0.0225779	no	yes	no	0.36147	0.237855	-0.603794	1	no	no	yes	no	no	yes	no	yes	0.31743	0.105841	-1.58454	1	no	no	yes	no	no	yes	no	yes	0.543558	0.298283	-0.865752	1	no	no	yes	no	no	yes	no	yes
LOC_Os08g34210	aldehyde dehydrogenase, putative, expressed	OK	87.1395	36.1971	-1.26745	0.000289064	no	yes	no	81.0575	50.5596	-0.680961	0.000314819	no	no	yes	no	no	yes	no	yes	76.2967	50.627	-0.591714	0.000495396	no	no	yes	no	no	yes	no	yes	94.531	76.9967	-0.295991	0.0134697	no	no	yes	no	no	yes	no	yes
LOC_Os08g35860	cytokinin dehydrogenase precursor, putative, expressed	OK	4.23703	9.09253	1.10163	0.000289064	yes	no	no	4.49949	8.22897	0.87095	0.000314819	no	no	yes	no	no	yes	no	yes	4.06874	7.16508	0.816401	0.000495396	no	no	yes	no	no	yes	no	yes	3.99896	4.03154	0.0117062	0.987654	no	no	yes	no	no	yes	no	yes
LOC_Os08g36140	expressed protein	OK	0.405313	0.926117	1.19216	0.0313736	yes	no	no	0.29508	0.795642	1.43101	0.0761071	no	no	yes	no	no	yes	no	yes	0.26147	0.454053	0.796215	1	no	no	yes	no	no	yes	no	yes	0.394268	0.326504	-0.272076	1	no	no	yes	no	no	yes	no	yes
LOC_Os08g37030	gibberellin receptor GID1L2, putative, expressed	OK	0.707801	0.216361	-1.7099	0.0108252	no	yes	no	0.0902213	0.230669	1.35428	1	no	no	yes	no	no	yes	no	yes	0.537455	0.242302	-1.14934	1	no	no	yes	no	no	yes	no	yes	0.285174	0.244532	-0.221819	1	no	no	yes	no	no	yes	no	yes
LOC_Os08g37432	MATE efflux family protein, putative, expressed	OK	4.3909	14.1621	1.68945	0.000289064	yes	no	no	5.97287	10.9949	0.880338	0.000314819	no	no	yes	no	no	yes	no	yes	5.19309	9.57638	0.882887	0.000495396	no	no	yes	no	no	yes	no	yes	5.49722	9.28805	0.756674	0.00166841	no	no	yes	no	no	yes	no	yes
LOC_Os08g37670	plastocyanin-like domain containing protein, putative, expressed	OK	224.003	494.781	1.14327	0.000289064	yes	no	no	227.925	450.807	0.983951	0.000314819	no	no	yes	no	no	yes	no	yes	219.114	382.399	0.803397	0.000495396	no	no	yes	no	no	yes	no	yes	208.267	226.082	0.118412	0.571217	no	no	yes	no	no	yes	no	yes
LOC_Os08g37760	zinc finger, C3HC4 type domain containing protein, expressed	OK	0.30334	0.642803	1.08344	0.0153472	yes	no	no	0.712315	0.968271	0.442896	0.200219	no	no	yes	no	no	yes	no	yes	0.438353	0.518542	0.242368	1	no	no	yes	no	no	yes	no	yes	0.460247	0.363569	-0.340179	1	no	no	yes	no	no	yes	no	yes
LOC_Os08g39430	thylakoid lumenal 19 kDa protein, chloroplast precursor, putative, expressed	OK	0.583684	2.04983	1.81224	0.00259891	yes	no	no	1.57177	1.99364	0.343015	0.430702	no	no	yes	no	no	yes	no	yes	0.748174	0.581804	-0.362841	0.671557	no	no	yes	no	no	yes	no	yes	0.58727	0.744627	0.342494	0.83014	no	no	yes	no	no	yes	no	yes
LOC_Os08g41440	UDP-glucuronate 4-epimerase, putative, expressed	OK	5.92136	12.3058	1.05534	0.000289064	yes	no	no	6.06031	10.1745	0.747494	0.000314819	no	no	yes	no	no	yes	no	yes	6.02846	7.73963	0.360475	0.00500656	no	no	yes	no	no	yes	no	yes	5.2226	5.91844	0.180449	0.524621	no	no	yes	no	no	yes	no	yes
LOC_Os08g42590	mtN19, putative, expressed	OK	32.333	69.6162	1.10642	0.000289064	yes	no	no	33.7452	49.5244	0.553457	0.000314819	no	no	yes	no	no	yes	no	yes	30.0688	51.6918	0.781668	0.000495396	no	no	yes	no	no	yes	no	yes	37.0349	55.9266	0.594649	0.00166841	no	no	yes	no	no	yes	no	yes
LOC_Os08g44220	GLTP domain containing protein, putative, expressed	OK	70.1004	32.8446	-1.09377	0.000289064	no	yes	no	20.4967	13.0578	-0.65048	0.000314819	no	no	yes	no	no	yes	no	yes	28.9036	23.6266	-0.290837	0.0201726	no	no	yes	no	no	yes	no	yes	10.9597	6.70028	-0.709915	0.00166841	no	no	yes	no	no	yes	no	yes
LOC_Os08g44340	monodehydroascorbate reductase, putative, expressed	OK	96.3428	202.628	1.07258	0.000289064	yes	no	no	94.6641	161.344	0.769251	0.000314819	no	no	yes	no	no	yes	no	yes	90.7232	140.362	0.629609	0.000495396	no	no	yes	no	no	yes	no	yes	76.3665	86.2279	0.175215	0.283724	no	no	yes	no	no	yes	no	yes
LOC_Os09g05020	tyrosine phosphatase family protein, putative, expressed	OK	4.24504	8.84369	1.05887	0.000289064	yes	no	no	4.45751	8.06031	0.854597	0.000314819	no	no	yes	no	no	yes	no	yes	4.00701	6.45847	0.688666	0.000495396	no	no	yes	no	no	yes	no	yes	4.21187	4.54392	0.109477	0.808066	no	no	yes	no	no	yes	no	yes
LOC_Os09g13410	plant protein of unknown function domain containing protein, expressed	OK	0.735293	1.91702	1.38247	0.000289064	yes	no	no	1.76693	2.27402	0.364	0.101482	no	no	yes	no	no	yes	no	yes	1.07557	1.26905	0.238647	0.49196	no	no	yes	no	no	yes	no	yes	1.21597	0.907588	-0.421998	0.384606	no	no	yes	no	no	yes	no	yes
LOC_Os09g13930	LTPL4 - Protease inhibitor/seed storage/LTP family protein precursor, expressed	OK	5.89192	2.84027	-1.05271	0.000289064	no	yes	no	4.6344	3.38802	-0.45194	0.0695203	no	no	yes	no	no	yes	no	yes	5.66865	3.88277	-0.545919	0.0246548	no	no	yes	no	no	yes	no	yes	4.90791	3.31199	-0.56741	0.0865402	no	no	yes	no	no	yes	no	yes
LOC_Os09g15240	carotenoid cleavage dioxygenase, putative, expressed	OK	0.638111	0.289809	-1.13871	0.00739045	no	yes	no	0.195286	0.286273	0.551803	1	no	no	yes	no	no	yes	no	yes	0.41114	0.242768	-0.760051	1	no	no	yes	no	no	yes	no	yes	0.106789	0.205757	0.946178	1	no	no	yes	no	no	yes	no	yes
LOC_Os09g15980	expressed protein	OK	2.56719	6.19675	1.27132	0.000289064	yes	no	no	3.26758	6.06342	0.891909	0.000314819	no	no	yes	no	no	yes	no	yes	3.55321	4.21827	0.247528	0.292817	no	no	yes	no	no	yes	no	yes	2.55303	3.22106	0.335325	0.373258	no	no	yes	no	no	yes	no	yes
LOC_Os09g16090	UDP-glucoronosyl/UDP-glucosyl transferase, putative, expressed	OK	0.446988	0.0754746	-2.56617	0.0384626	no	yes	no	0.171065	0.0598611	-1.51485	1	no	no	yes	no	no	yes	no	yes	0.035882	0.00885594	-2.01854	1	no	no	yes	no	no	yes	no	yes	0.242382	0.169073	-0.519636	1	no	no	yes	no	no	yes	no	yes
LOC_Os09g17152	OsFBX319 - F-box domain containing protein, expressed	OK	0.306242	0.830976	1.44013	0.00150654	yes	no	no	0.808632	0.719915	-0.167657	0.703502	no	no	yes	no	no	yes	no	yes	0.510948	0.813943	0.671751	0.0907561	no	no	yes	no	no	yes	no	yes	0.4701	0.394986	-0.251166	1	no	no	yes	no	no	yes	no	yes
LOC_Os09g18390	flavonol synthase/flavanone 3-hydroxylase, putative, expressed	OK	48.7616	21.0223	-1.21382	0.000289064	no	yes	no	61.2262	42.0351	-0.542555	0.000314819	no	no	yes	no	no	yes	no	yes	44.9809	30.6911	-0.551492	0.000495396	no	no	yes	no	no	yes	no	yes	66.9026	50.3995	-0.408653	0.00437543	no	no	yes	no	no	yes	no	yes
LOC_Os09g19930	HOTHEAD precursor, putative, expressed	OK	0.0861216	0.739063	3.10125	0.000289064	yes	no	no	0.0714406	0.337001	2.23794	1	no	no	yes	no	no	yes	no	yes	0.0846405	0.0964997	0.189176	1	no	no	yes	no	no	yes	no	yes	0.0868547	0.186092	1.09934	1	no	no	yes	no	no	yes	no	yes
LOC_Os09g20260	polyamine oxidase precursor, putative, expressed	OK	0.386455	0.972169	1.33091	0.0066727	yes	no	no	0.417837	0.665782	0.67211	0.170905	no	no	yes	no	no	yes	no	yes	0.639424	0.734069	0.199143	0.747021	no	no	yes	no	no	yes	no	yes	0.626743	0.346756	-0.853953	0.274246	no	no	yes	no	no	yes	no	yes
LOC_Os09g21460	expressed protein	OK	2.32697	6.10699	1.39201	0.000289064	yes	no	no	2.91707	2.77318	-0.0729787	0.844148	no	no	yes	no	no	yes	no	yes	3.7108	3.00084	-0.306364	0.32139	no	no	yes	no	no	yes	no	yes	3.72909	4.20675	0.173882	0.777852	no	no	yes	no	no	yes	no	yes
LOC_Os09g23350	trehalose synthase, putative, expressed	OK	9.71659	20.9168	1.10614	0.000289064	yes	no	no	9.90497	17.9146	0.854911	0.000314819	no	no	yes	no	no	yes	no	yes	9.4709	12.8144	0.436192	0.000495396	no	no	yes	no	no	yes	no	yes	7.69955	7.87593	0.0326762	0.934501	no	no	yes	no	no	yes	no	yes
LOC_Os09g23620	MYB family transcription factor, putative, expressed	OK	0.726129	0.338736	-1.10006	0.0149054	no	yes	no	0.41401	0.31322	-0.402489	1	no	no	yes	no	no	yes	no	yes	0.510577	0.772851	0.598062	0.182593	no	no	yes	no	no	yes	no	yes	0.4568	0.443734	-0.0418676	1	no	no	yes	no	no	yes	no	yes
LOC_Os09g24530	ribulose-1,5 bisphosphate carboxylase/oxygenase large subunit N-methyltransferase, chloroplast precursor, putative, expressed	OK	0.151684	0.552153	1.864	0.00442843	yes	no	no	0.146767	0.218304	0.572811	1	no	no	yes	no	no	yes	no	yes	0.131547	0.155537	0.241679	1	no	no	yes	no	no	yes	no	yes	0.163956	0.195965	0.257287	1	no	no	yes	no	no	yes	no	yes
LOC_Os09g24810	ZF-HD protein dimerisation region containing protein, expressed	OK	0.359933	1.33161	1.88737	0.0162859	yes	no	no	0.519987	0.394731	-0.397606	1	no	no	yes	no	no	yes	no	yes	0.909855	1.10201	0.276429	0.70896	no	no	yes	no	no	yes	no	yes	0.96698	0.618408	-0.644927	0.573245	no	no	yes	no	no	yes	no	yes
LOC_Os09g25060	WRKY76, expressed	OK	5.20111	2.2402	-1.21519	0.000289064	no	yes	no	0.270471	0.701177	1.3743	0.00281992	yes	no	no	no	yes	no	no	yes	0.952174	0.606172	-0.651498	0.0548967	no	no	yes	no	no	yes	no	yes	0.217736	0.0368909	-2.56124	1	no	no	yes	no	no	yes	no	yes
LOC_Os09g25440	ZOS9-08 - C2H2 zinc finger protein, expressed	OK	0.556683	0.274187	-1.0217	0.0232914	no	yes	no	0.261087	0.190406	-0.455452	1	no	no	yes	no	no	yes	no	yes	0.441561	0.319577	-0.466449	1	no	no	yes	no	no	yes	no	yes	0.614856	0.797399	0.375053	0.580145	no	no	yes	no	no	yes	no	yes
LOC_Os09g25960	glutamate receptor, putative, expressed	OK	0.782252	0.383413	-1.02873	0.000289064	no	yes	no	0.954686	0.48716	-0.970631	0.000314819	no	no	yes	no	no	yes	no	yes	0.575722	0.483509	-0.25183	0.496354	no	no	yes	no	no	yes	no	yes	0.473114	0.240498	-0.976163	1	no	no	yes	no	no	yes	no	yes
LOC_Os09g26000	glutamate receptor, putative, expressed	OK	0.611759	0.154469	-1.98565	0.000289064	no	yes	no	0.239668	0.242403	0.0163703	1	no	no	yes	no	no	yes	no	yes	0.407555	0.24587	-0.729099	1	no	no	yes	no	no	yes	no	yes	0.131405	0.0547448	-1.26323	1	no	no	yes	no	no	yes	no	yes
LOC_Os09g26210	ZOS9-12 - C2H2 zinc finger protein, expressed	OK	0.0665471	0.443351	2.736	0.029912	yes	no	no	0.0556787	0.075732	0.443778	1	no	no	yes	no	no	yes	no	yes	0.103272	0.226842	1.13524	1	no	no	yes	no	no	yes	no	yes	0.0972495	0.0918769	-0.0819887	1	no	no	yes	no	no	yes	no	yes
LOC_Os09g27510	cytochrome P450, putative, expressed	OK	1.99873	0.745151	-1.42348	0.000289064	no	yes	no	0.968658	1.20586	0.316003	0.282469	no	no	yes	no	no	yes	no	yes	0.859415	0.93713	0.124894	0.776459	no	no	yes	no	no	yes	no	yes	0.452941	0.890231	0.974857	0.0446308	no	no	yes	no	no	yes	no	yes
LOC_Os09g28130	carbonic anhydrase family protein, putative, expressed	OK	21.3411	9.22618	-1.20983	0.0469417	no	yes	no	5.26256	7.83215	0.573644	0.565113	no	no	yes	no	no	yes	no	yes	10.869	15.3634	0.499278	0.539674	no	no	yes	no	no	yes	no	yes	5.83615	9.69232	0.731825	0.760943	no	no	yes	no	no	yes	no	yes
LOC_Os09g28880	DUF617 domain containing protein, expressed	OK	0.0700753	0.690748	3.30118	0.000289064	yes	no	no	0.0976167	0.309992	1.66703	1	no	no	yes	no	no	yes	no	yes	0.0791308	0.150353	0.926042	1	no	no	yes	no	no	yes	no	yes	0.037093	0.041338	0.156322	1	no	no	yes	no	no	yes	no	yes
LOC_Os09g29120	GRAM domain containing protein, expressed	OK	3.66746	1.47319	-1.31584	0.0023891	no	yes	no	5.78889	3.41287	-0.762301	0.0062783	no	no	yes	no	no	yes	no	yes	3.98448	2.4719	-0.688771	0.0482125	no	no	yes	no	no	yes	no	yes	5.92544	5.02582	-0.237563	0.681417	no	no	yes	no	no	yes	no	yes
LOC_Os09g31450	polygalacturonase inhibitor 1 precursor, putative, expressed	OK	1.22943	0.527806	-1.21991	0.00363493	no	yes	no	0.855915	0.159745	-2.4217	0.0594993	no	no	yes	no	no	yes	no	yes	0.97343	0.505871	-0.944308	0.0319894	no	no	yes	no	no	yes	no	yes	0.598805	0.506561	-0.24135	1	no	no	yes	no	no	yes	no	yes
LOC_Os09g31462	expressed protein	OK	10.148	3.83677	-1.40323	0.000289064	no	yes	no	7.72359	5.44206	-0.505119	0.175854	no	no	yes	no	no	yes	no	yes	9.72935	8.1057	-0.263407	0.517933	no	no	yes	no	no	yes	no	yes	12.0391	7.51499	-0.679884	0.102484	no	no	yes	no	no	yes	no	yes
LOC_Os09g32095	expressed protein	OK	0.492739	1.00985	1.03525	0.0139618	yes	no	no	0.654213	0.374641	-0.804252	0.141765	no	no	yes	no	no	yes	no	yes	0.786279	0.494914	-0.667863	0.209507	no	no	yes	no	no	yes	no	yes	0.87116	0.735111	-0.244976	0.840426	no	no	yes	no	no	yes	no	yes
LOC_Os09g32280	thaumatin, putative, expressed	OK	0.95617	0.364589	-1.391	0.00739045	no	yes	no	0.476521	0.151739	-1.65095	1	no	no	yes	no	no	yes	no	yes	0.323194	0.475892	0.558234	1	no	no	yes	no	no	yes	no	yes	0.538863	0.431316	-0.321173	1	no	no	yes	no	no	yes	no	yes
LOC_Os09g32290	FAD dependent oxidoreductase domain containing protein, expressed	OK	55.6148	24.442	-1.18611	0.000289064	no	yes	no	64.4691	33.0578	-0.963617	0.000314819	no	no	yes	no	no	yes	no	yes	66.5965	41.691	-0.67571	0.000495396	no	no	yes	no	no	yes	no	yes	72.8753	58.4569	-0.318057	0.00965921	no	no	yes	no	no	yes	no	yes
LOC_Os09g32770	auxin efflux carrier component, putative, expressed	OK	5.71382	2.63776	-1.11514	0.000289064	no	yes	no	4.27609	3.06478	-0.480509	0.01203	no	no	yes	no	no	yes	no	yes	3.45425	3.45522	0.000405071	0.99062	no	no	yes	no	no	yes	no	yes	3.97109	4.55878	0.199113	0.631171	no	no	yes	no	no	yes	no	yes
LOC_Os09g33680	Os9bglu31 - beta-glucosidase, dhurrinase, similar to G. max hydroxyisourate hydrolase, expressed	OK	4.71301	10.3512	1.13508	0.000289064	yes	no	no	4.87173	6.60456	0.439028	0.000314819	no	no	yes	no	no	yes	no	yes	4.75057	5.25213	0.144802	0.396185	no	no	yes	no	no	yes	no	yes	4.18066	4.86737	0.219412	0.357496	no	no	yes	no	no	yes	no	yes
LOC_Os09g34230	UDP-glucoronosyl/UDP-glucosyl transferase, putative, expressed	OK	0.298887	1.03128	1.78676	0.000289064	yes	no	no	0.0152657	0.450406	4.88286	1	no	no	yes	no	no	yes	no	yes	0.133292	0.142919	0.100608	1	no	no	yes	no	no	yes	no	yes	0.0199155	1e-05	-10.9597	1	no	no	yes	no	no	yes	no	yes
LOC_Os09g35870	OsIAA26 - Auxin-responsive Aux/IAA gene family member, expressed	OK	2.71301	6.80491	1.32668	0.000289064	yes	no	no	2.09567	2.13229	0.0249921	0.954296	no	no	yes	no	no	yes	no	yes	1.73219	3.08552	0.832916	0.00177234	no	no	yes	no	no	yes	no	yes	2.08441	2.8695	0.46116	0.258918	no	no	yes	no	no	yes	no	yes
LOC_Os09g37050	RING-H2 finger protein ATL2B, putative, expressed	OK	0.167683	0.688365	2.03744	0.0291093	yes	no	no	0.0549321	0.754223	3.77927	0.207399	no	no	yes	no	no	yes	no	yes	0.288512	0.203123	-0.506278	1	no	no	yes	no	no	yes	no	yes	0.174288	0.0260793	-2.7405	1	no	no	yes	no	no	yes	no	yes
LOC_Os09g37180	transferase family protein, putative, expressed	OK	5.19858	13.6222	1.38977	0.000289064	yes	no	no	20.6415	15.6592	-0.398537	0.000314819	no	no	yes	no	no	yes	no	yes	5.69113	11.3521	0.996172	0.000495396	no	no	yes	no	no	yes	no	yes	7.48552	7.26952	-0.0422424	0.929159	no	no	yes	no	no	yes	no	yes
LOC_Os09g37394	OsSAUR44 - Auxin-responsive SAUR gene family member, expressed	OK	0.255892	1.31379	2.36013	0.0307055	yes	no	no	0.108794	1.71306	3.9769	0.0780334	no	no	yes	no	no	yes	no	yes	0.0649539	1e-05	-12.6652	1	no	no	yes	no	no	yes	no	yes	0.0847716	1e-05	-13.0494	1	no	no	yes	no	no	yes	no	yes
LOC_Os09g37400	OsSAUR45 - Auxin-responsive SAUR gene family member, expressed	OK	0.366344	1.57654	2.10549	0.0159868	yes	no	no	0.306172	1.67664	2.45316	0.0675773	no	no	yes	no	no	yes	no	yes	0.144269	0.242295	0.748003	1	no	no	yes	no	no	yes	no	yes	0.0408547	0.312358	2.93463	1	no	no	yes	no	no	yes	no	yes
LOC_Os09g37430	OsSAUR48 - Auxin-responsive SAUR gene family member, expressed	OK	1.00616	3.0322	1.59151	0.0256741	yes	no	no	2.32324	2.24393	-0.0501105	0.954296	no	no	yes	no	no	yes	no	yes	1.24498	1.67378	0.426987	0.639273	no	no	yes	no	no	yes	no	yes	1.4898	0.441253	-1.75544	0.512443	no	no	yes	no	no	yes	no	yes
LOC_Os09g37460	OsSAUR51 - Auxin-responsive SAUR gene family member, expressed	OK	1e-05	0.691353	16.0771	0.000289064	yes	no	no	0.469877	0.849313	0.854013	0.544196	no	no	yes	no	no	yes	no	yes	1e-05	0.152324	13.8949	1	no	no	yes	no	no	yes	no	yes	1e-05	1e-05	0	1	no	no	yes	no	no	yes	no	yes
LOC_Os09g37480	OsSAUR53 - Auxin-responsive SAUR gene family member, expressed	OK	1e-05	2.83284	18.1119	0.000289064	yes	no	no	0.13699	3.10871	4.50417	0.13661	no	no	yes	no	no	yes	no	yes	1e-05	0.0495863	12.2757	1	no	no	yes	no	no	yes	no	yes	1e-05	0.0998049	13.2849	1	no	no	yes	no	no	yes	no	yes
LOC_Os09g37490	OsSAUR54 - Auxin-responsive SAUR gene family member, expressed	OK	0.277638	2.12175	2.93398	0.0304349	yes	no	no	0.24062	1.74956	2.86216	0.149863	no	no	yes	no	no	yes	no	yes	0.077399	0.645536	3.06011	0.456182	no	no	yes	no	no	yes	no	yes	0.431439	0.673485	0.642489	0.792062	no	no	yes	no	no	yes	no	yes
LOC_Os09g37500	OsSAUR55 - Auxin-responsive SAUR gene family member, expressed	OK	0.580982	3.32152	2.51528	0.000289064	yes	no	no	0.0386159	3.0026	6.28087	0.294066	no	no	yes	no	no	yes	no	yes	0.176935	0.29218	0.723638	1	no	no	yes	no	no	yes	no	yes	0.291311	0.472565	0.697953	1	no	no	yes	no	no	yes	no	yes
LOC_Os09g37780	serine/threonine-protein kinase receptor precursor, putative, expressed	OK	0.01949	0.566314	4.8608	0.018116	yes	no	no	0.0152725	1.73379	6.82685	0.0516053	no	no	yes	no	no	yes	no	yes	0.00498734	0.3271	6.03532	1	no	no	yes	no	no	yes	no	yes	1e-05	0.0201908	10.9795	1	no	no	yes	no	no	yes	no	yes
LOC_Os09g38130	auxin efflux carrier component, putative, expressed	OK	20.9593	49.432	1.23785	0.000289064	yes	no	no	28.0469	55.2972	0.979365	0.000314819	no	no	yes	no	no	yes	no	yes	22.2859	38.2281	0.778502	0.000495396	no	no	yes	no	no	yes	no	yes	22.7719	28.3805	0.317645	0.0134697	no	no	yes	no	no	yes	no	yes
LOC_Os09g38239	sulfotransferase domain containing protein, expressed	OK	4.97037	2.02289	-1.29694	0.000289064	no	yes	no	7.62158	4.06192	-0.907928	0.000314819	no	no	yes	no	no	yes	no	yes	3.89423	3.05865	-0.348443	0.0725802	no	no	yes	no	no	yes	no	yes	6.20305	6.34387	0.0323855	0.952675	no	no	yes	no	no	yes	no	yes
LOC_Os09g38850	OsWAK91 - OsWAK receptor-like protein kinase, expressed	OK	0.127034	0.454675	1.83962	0.000289064	yes	no	no	0.0246776	0.30305	3.61828	1	no	no	yes	no	no	yes	no	yes	0.0997127	0.339106	1.76589	1	no	no	yes	no	no	yes	no	yes	0.138483	0.136633	-0.0194029	1	no	no	yes	no	no	yes	no	yes
LOC_Os09g39190	OsFBO22 - F-box and other domain containing protein, expressed	OK	0.876071	1.97184	1.17042	0.000289064	yes	no	no	0.792508	1.37821	0.798298	0.000314819	no	no	yes	no	no	yes	no	yes	0.76702	1.34823	0.813731	0.000495396	no	no	yes	no	no	yes	no	yes	0.558368	0.542713	-0.0410268	0.972405	no	no	yes	no	no	yes	no	yes
LOC_Os09g39430	GDSL-like lipase/acylhydrolase, putative, expressed	OK	12.9898	34.4969	1.40909	0.000289064	yes	no	no	16.7883	28.1769	0.747057	0.000314819	no	no	yes	no	no	yes	no	yes	13.9317	19.915	0.515484	0.000495396	no	no	yes	no	no	yes	no	yes	14.7332	15.7818	0.0991909	0.752197	no	no	yes	no	no	yes	no	yes
LOC_Os09g39650	protein kinase family protein, putative, expressed	OK	0.270576	0.594036	1.13452	0.0023891	yes	no	no	0.34342	0.529478	0.624597	0.0789013	no	no	yes	no	no	yes	no	yes	0.293967	0.348753	0.246551	1	no	no	yes	no	no	yes	no	yes	0.165295	0.131337	-0.33177	1	no	no	yes	no	no	yes	no	yes
LOC_Os10g02100	peptide transporter PTR2, putative, expressed	OK	3.4582	1.32398	-1.38514	0.000289064	no	yes	no	6.22886	4.13466	-0.591199	0.000314819	no	no	yes	no	no	yes	no	yes	3.21781	2.9992	-0.101501	0.676408	no	no	yes	no	no	yes	no	yes	6.07831	4.91185	-0.307404	0.139759	no	no	yes	no	no	yes	no	yes
LOC_Os10g02380	oxidoreductase, aldo/keto reductase family protein, putative, expressed	OK	380.657	188.068	-1.01724	0.000289064	no	yes	no	223.088	129.819	-0.781111	0.000314819	no	no	yes	no	no	yes	no	yes	352.142	227.005	-0.633433	0.000495396	no	no	yes	no	no	yes	no	yes	429.111	338.435	-0.342472	0.00667364	no	no	yes	no	no	yes	no	yes
LOC_Os10g04540	expressed protein	OK	0.661425	0.26675	-1.31009	0.00631046	no	yes	no	0.180177	0.0816122	-1.14256	1	no	no	yes	no	no	yes	no	yes	0.351778	0.38492	0.129893	1	no	no	yes	no	no	yes	no	yes	0.104453	0.0532728	-0.971383	1	no	no	yes	no	no	yes	no	yes
LOC_Os10g05950	POEI11 - Pollen Ole e I allergen and extensin family protein precursor, expressed	OK	0.415372	13.4648	5.01865	0.000289064	yes	no	no	0.603739	0.189238	-1.67372	1	no	no	yes	no	no	yes	no	yes	0.501896	0.168904	-1.57118	1	no	no	yes	no	no	yes	no	yes	0.421626	0.43767	0.0538797	1	no	no	yes	no	no	yes	no	yes
LOC_Os10g07616	chalcone synthase, putative, expressed	OK	151.61	63.2809	-1.26052	0.000289064	no	yes	no	136.767	72.8771	-0.908183	0.000314819	no	no	yes	no	no	yes	no	yes	140.034	92.5523	-0.597436	0.000495396	no	no	yes	no	no	yes	no	yes	207.22	176.942	-0.227887	0.101178	no	no	yes	no	no	yes	no	yes
LOC_Os10g08670	chalcone synthase, putative, expressed	OK	8.667	3.11679	-1.47547	0.000289064	no	yes	no	9.19015	4.80734	-0.93485	0.000314819	no	no	yes	no	no	yes	no	yes	8.78853	5.3785	-0.708418	0.000495396	no	no	yes	no	no	yes	no	yes	12.5858	10.2299	-0.299005	0.150157	no	no	yes	no	no	yes	no	yes
LOC_Os10g09860	chalcone synthase, putative, expressed	OK	8.35466	2.87015	-1.54145	0.000289064	no	yes	no	10.2676	5.50497	-0.899292	0.000314819	no	no	yes	no	no	yes	no	yes	9.77085	6.43658	-0.60219	0.000495396	no	no	yes	no	no	yes	no	yes	13.7077	10.8681	-0.334887	0.0771427	no	no	yes	no	no	yes	no	yes
LOC_Os10g10540	cysteine-rich repeat secretory protein precursor, putative, expressed	OK	0.473934	0.199724	-1.24668	0.0241193	no	yes	no	0.0614132	1e-05	-12.5843	1	no	no	yes	no	no	yes	no	yes	0.173329	0.136176	-0.348041	1	no	no	yes	no	no	yes	no	yes	0.040481	0.105732	1.3851	1	no	no	yes	no	no	yes	no	yes
LOC_Os10g11370	LTPL87 - Protease inhibitor/seed storage/LTP family protein precursor, putative, expressed	OK	58.1342	22.7811	-1.35155	0.000289064	no	yes	no	49.2541	31.4735	-0.646106	0.000314819	no	no	yes	no	no	yes	no	yes	54.2954	36.8282	-0.560019	0.000495396	no	no	yes	no	no	yes	no	yes	77.3773	62.5736	-0.306356	0.0134697	no	no	yes	no	no	yes	no	yes
LOC_Os10g12090	expressed protein	OK	4.15827	1e-05	-18.6656	0.00575717	no	yes	no	3.44636	1.88595	-0.869782	1	no	no	yes	no	no	yes	no	yes	2.09953	1e-05	-17.6797	1	no	no	yes	no	no	yes	no	yes	1e-05	2.66379	18.0231	1	no	no	yes	no	no	yes	no	yes
LOC_Os10g16740	expressed protein	OK	0.167195	0.753877	2.1728	0.0200723	yes	no	no	0.630947	0.451617	-0.482419	0.474388	no	no	yes	no	no	yes	no	yes	0.579278	0.464563	-0.318382	0.702974	no	no	yes	no	no	yes	no	yes	0.490543	0.474005	-0.0494773	1	no	no	yes	no	no	yes	no	yes
LOC_Os10g17950	TKL_IRAK_DUF26-lc.5 - DUF26 kinases have homology to DUF26 containing loci, expressed	OK	1.01772	0.3646	-1.48095	0.000289064	no	yes	no	0.799479	0.908051	0.183713	0.540957	no	no	yes	no	no	yes	no	yes	0.454123	0.345833	-0.393008	0.382072	no	no	yes	no	no	yes	no	yes	0.438753	0.354924	-0.305899	1	no	no	yes	no	no	yes	no	yes
LOC_Os10g18870	dirigent, putative, expressed	OK	476.59	226.078	-1.07593	0.000289064	no	yes	no	174.409	169.736	-0.0391819	0.782697	no	no	yes	no	no	yes	no	yes	270.401	199.798	-0.436558	0.000495396	no	no	yes	no	no	yes	no	yes	84.4285	58.7492	-0.523161	0.00166841	no	no	yes	no	no	yes	no	yes
LOC_Os10g18910	hypothetical protein	OK	1e-05	2.69276	18.0387	0.000289064	yes	no	no	1.64616	1.85724	0.174056	0.912697	no	no	yes	no	no	yes	no	yes	0.572311	0.66687	0.220606	1	no	no	yes	no	no	yes	no	yes	1.59534	1.20941	-0.399561	0.932834	no	no	yes	no	no	yes	no	yes
LOC_Os10g20470	MATE efflux family protein, putative, expressed	OK	1.26221	2.61071	1.04849	0.000289064	yes	no	no	1.51616	1.77597	0.228185	0.3104	no	no	yes	no	no	yes	no	yes	1.27157	2.12238	0.739072	0.000495396	no	no	yes	no	no	yes	no	yes	1.53797	1.98944	0.371335	0.235961	no	no	yes	no	no	yes	no	yes
LOC_Os10g21790	dehydration stress-induced protein, putative, expressed	OK	1.27352	2.63545	1.04923	0.00721601	yes	no	no	4.57916	2.6651	-0.780893	0.0074936	no	no	yes	no	no	yes	no	yes	1.04817	0.725026	-0.531768	0.445021	no	no	yes	no	no	yes	no	yes	2.31244	1.7126	-0.433228	0.557588	no	no	yes	no	no	yes	no	yes
LOC_Os10g24690	expressed protein	OK	2.18441	1.0761	-1.02143	0.00104488	no	yes	no	1.42949	1.05093	-0.443834	0.229751	no	no	yes	no	no	yes	no	yes	2.91615	1.87779	-0.635029	0.0212179	no	no	yes	no	no	yes	no	yes	1.80755	2.90067	0.682351	0.0509587	no	no	yes	no	no	yes	no	yes
LOC_Os10g25230	ZIM domain containing protein, putative, expressed	OK	3.42313	1.17043	-1.54828	0.000289064	no	yes	no	5.95275	3.51118	-0.7616	0.000314819	no	no	yes	no	no	yes	no	yes	4.25579	2.61945	-0.700163	0.00177234	no	no	yes	no	no	yes	no	yes	4.64951	2.9895	-0.637174	0.0152484	no	no	yes	no	no	yes	no	yes
LOC_Os10g26340	cytochrome P450, putative, expressed	OK	5.39937	2.33062	-1.21208	0.000289064	no	yes	no	8.54061	5.9125	-0.530571	0.000314819	no	no	yes	no	no	yes	no	yes	5.17179	3.25563	-0.667727	0.000495396	no	no	yes	no	no	yes	no	yes	2.83049	2.21479	-0.353882	0.297341	no	no	yes	no	no	yes	no	yes
LOC_Os10g28060	3-ketoacyl-CoA synthase, putative, expressed	OK	0.301895	0.698355	1.20991	0.0126773	yes	no	no	0.149653	0.647377	2.11298	1	no	no	yes	no	no	yes	no	yes	0.293007	0.368373	0.330232	1	no	no	yes	no	no	yes	no	yes	0.242355	0.234202	-0.0493685	1	no	no	yes	no	no	yes	no	yes
LOC_Os10g30410	cytochrome P450 71D7, putative, expressed	OK	4.84108	1.20184	-2.01008	0.000289064	no	yes	no	1.3336	0.9619	-0.471367	0.0589374	no	no	yes	no	no	yes	no	yes	3.57403	2.29612	-0.638354	0.000495396	no	no	yes	no	no	yes	no	yes	2.0971	1.42241	-0.560058	0.0275955	no	no	yes	no	no	yes	no	yes
LOC_Os10g30560	UDP-glucoronosyl and UDP-glucosyl transferase domain containing protein, expressed	OK	3.22477	1.31332	-1.29598	0.000289064	no	yes	no	1.01239	0.7642	-0.405743	0.20005	no	no	yes	no	no	yes	no	yes	1.72024	2.00094	0.218068	0.403722	no	no	yes	no	no	yes	no	yes	0.891037	1.62807	0.869605	0.0160362	no	no	yes	no	no	yes	no	yes
LOC_Os10g32580	GDSL-like lipase/acylhydrolase, putative, expressed	OK	0.0812903	0.67505	3.05384	0.00702996	yes	no	no	0.032152	0.170692	2.40842	1	no	no	yes	no	no	yes	no	yes	0.100188	0.0339454	-1.56142	1	no	no	yes	no	no	yes	no	yes	0.0933414	0.0347587	-1.42514	1	no	no	yes	no	no	yes	no	yes
LOC_Os10g33370	3-ketoacyl-CoA synthase precursor, putative, expressed	OK	0.0460633	1.60456	5.12242	0.000289064	yes	no	no	0.00466079	0.895338	7.58571	0.427731	no	no	yes	no	no	yes	no	yes	0.0428033	0.0728982	0.768161	1	no	no	yes	no	no	yes	no	yes	0.00247274	0.021419	3.11471	1	no	no	yes	no	no	yes	no	yes
LOC_Os10g33862	expressed protein	OK	4.43883	1.94888	-1.18753	0.00897896	no	yes	no	4.43714	2.40763	-0.882016	0.0382477	no	no	yes	no	no	yes	no	yes	5.01078	2.96955	-0.754791	0.0755816	no	no	yes	no	no	yes	no	yes	5.85698	4.20855	-0.476834	0.437628	no	no	yes	no	no	yes	no	yes
LOC_Os10g34700	expressed protein	OK	1.99107	0.608377	-1.71051	0.000289064	no	yes	no	1.08538	1.0821	-0.0043664	0.984368	no	no	yes	no	no	yes	no	yes	0.927774	0.614373	-0.594659	0.0767826	no	no	yes	no	no	yes	no	yes	0.684263	0.237684	-1.52551	1	no	no	yes	no	no	yes	no	yes
LOC_Os10g36660	expressed protein	OK	0.519047	1.44375	1.47588	0.00931674	yes	no	no	0.776451	0.795552	0.0350614	0.971399	no	no	yes	no	no	yes	no	yes	1.09973	1.02158	-0.106347	0.882359	no	no	yes	no	no	yes	no	yes	0.490015	0.884418	0.851902	0.492715	no	no	yes	no	no	yes	no	yes
LOC_Os10g37290	DEFL6 - Defensin and Defensin-like DEFL family, expressed	OK	14.1257	5.41235	-1.384	0.000289064	no	yes	no	9.393	6.25395	-0.586818	0.000314819	no	no	yes	no	no	yes	no	yes	14.7797	10.962	-0.431106	0.0043358	no	no	yes	no	no	yes	no	yes	16.7061	13.766	-0.279266	0.253751	no	no	yes	no	no	yes	no	yes
LOC_Os10g38470	glutathione S-transferase, putative, expressed	OK	0.96719	4.39137	2.1828	0.000289064	yes	no	no	2.70546	4.33052	0.678666	0.00139095	no	no	yes	no	no	yes	no	yes	2.05511	3.60363	0.810235	0.00136585	no	no	yes	no	no	yes	no	yes	1.37877	1.98214	0.523677	0.297341	no	no	yes	no	no	yes	no	yes
LOC_Os10g38640	glutathione S-transferase, putative, expressed	OK	0.973885	0.249238	-1.96623	0.0408527	no	yes	no	0.154823	0.323136	1.06152	1	no	no	yes	no	no	yes	no	yes	0.244811	0.723497	1.56332	0.229415	no	no	yes	no	no	yes	no	yes	0.275669	0.363205	0.397847	1	no	no	yes	no	no	yes	no	yes
LOC_Os10g38670	glutathione S-transferase, putative, expressed	OK	1393.89	692.568	-1.00909	0.000289064	no	yes	no	864.761	477.766	-0.855997	0.000314819	no	no	yes	no	no	yes	no	yes	1340.73	854.75	-0.649444	0.000495396	no	no	yes	no	no	yes	no	yes	1686.38	1265.31	-0.414439	0.00166841	no	no	yes	no	no	yes	no	yes
LOC_Os10g38720	glutathione S-transferase, putative, expressed	OK	3.36249	8.11671	1.27137	0.000289064	yes	no	no	2.53552	4.51064	0.83105	0.000598864	no	no	yes	no	no	yes	no	yes	4.31889	5.34244	0.306838	0.207899	no	no	yes	no	no	yes	no	yes	4.14244	3.21318	-0.366479	0.354736	no	no	yes	no	no	yes	no	yes
LOC_Os10g38820	bZIP family transcription factor, putative, expressed	OK	6.719	3.26384	-1.04168	0.000289064	no	yes	no	5.12436	3.25118	-0.656408	0.000314819	no	no	yes	no	no	yes	no	yes	5.43357	4.45053	-0.287923	0.0894245	no	no	yes	no	no	yes	no	yes	6.86187	6.09242	-0.171586	0.571988	no	no	yes	no	no	yes	no	yes
LOC_Os10g39660	expressed protein	OK	0.0990826	0.928988	3.22896	0.00280755	yes	no	no	0.159832	0.515844	1.69038	1	no	no	yes	no	no	yes	no	yes	0.242771	0.22832	-0.0885389	1	no	no	yes	no	no	yes	no	yes	0.1556	0.172348	0.147482	1	no	no	yes	no	no	yes	no	yes
LOC_Os10g40420	LTPL138 - Protease inhibitor/seed storage/LTP family protein precursor, expressed	OK	1.09848	4.05406	1.88386	0.000289064	yes	no	no	1.74466	3.24014	0.89311	0.00327267	no	no	yes	no	no	yes	no	yes	0.921231	1.02999	0.160995	0.813022	no	no	yes	no	no	yes	no	yes	1.59381	0.729104	-1.12828	0.050423	no	no	yes	no	no	yes	no	yes
LOC_Os10g40470	LTPL142 - Protease inhibitor/seed storage/LTP family protein precursor, putative, expressed	OK	569.442	202.424	-1.49217	0.000289064	no	yes	no	574.3	433.27	-0.406538	0.000314819	no	no	yes	no	no	yes	no	yes	641.438	449.893	-0.511728	0.000495396	no	no	yes	no	no	yes	no	yes	812.169	614.772	-0.401729	0.00166841	no	no	yes	no	no	yes	no	yes
LOC_Os10g40740	helix-loop-helix DNA-binding domain containing protein, expressed	OK	0.0430401	0.89775	4.38256	0.00442843	yes	no	no	0.0216863	0.862613	5.31386	0.207399	no	no	yes	no	no	yes	no	yes	0.0928165	0.0669335	-0.471653	1	no	no	yes	no	no	yes	no	yes	0.0616477	0.0790457	0.35864	1	no	no	yes	no	no	yes	no	yes
LOC_Os10g41040	ternary complex factor MIP1, putative, expressed	OK	0.491756	0.986152	1.00387	0.000289064	yes	no	no	1.10291	0.810519	-0.444397	0.0379583	no	no	yes	no	no	yes	no	yes	0.364935	0.345104	-0.0806083	1	no	no	yes	no	no	yes	no	yes	0.589889	0.452895	-0.381267	0.466909	no	no	yes	no	no	yes	no	yes
LOC_Os10g42270	expressed protein	OK	0.74536	0.326059	-1.1928	0.0427797	no	yes	no	0.63301	0.35032	-0.853555	0.27799	no	no	yes	no	no	yes	no	yes	0.576698	0.622013	0.109129	0.910045	no	no	yes	no	no	yes	no	yes	0.8338	0.429296	-0.957729	0.391767	no	no	yes	no	no	yes	no	yes
LOC_Os10g42610	expressed protein	OK	6.88252	19.6583	1.51413	0.000289064	yes	no	no	10.3995	20.1216	0.952231	0.000314819	no	no	yes	no	no	yes	no	yes	6.46874	11.5561	0.837098	0.000495396	no	no	yes	no	no	yes	no	yes	7.2568	7.5796	0.0627882	0.891425	no	no	yes	no	no	yes	no	yes
LOC_Os10g42960	urea active transporter, putative, expressed	OK	10.73	4.09412	-1.39002	0.000289064	no	yes	no	13.8001	14.7365	0.0947152	0.398727	no	no	yes	no	no	yes	no	yes	6.48016	9.23073	0.510415	0.000495396	no	no	yes	no	no	yes	no	yes	7.89273	8.36472	0.0837929	0.815058	no	no	yes	no	no	yes	no	yes
LOC_Os11g01540	expressed protein	OK	0.637019	1.49642	1.23211	0.00792166	yes	no	no	1.32151	1.33905	0.0190225	0.97811	no	no	yes	no	no	yes	no	yes	1.54856	1.16733	-0.407715	0.431331	no	no	yes	no	no	yes	no	yes	1.21201	2.06551	0.769096	0.172387	no	no	yes	no	no	yes	no	yes
LOC_Os11g01550	DUF260 domain containing protein, putative, expressed	OK	2.58483	5.52845	1.09681	0.000289064	yes	no	no	3.07965	3.2386	0.0726039	0.836214	no	no	yes	no	no	yes	no	yes	3.127	3.32912	0.0903617	0.826701	no	no	yes	no	no	yes	no	yes	2.13645	2.01482	-0.0845646	0.935733	no	no	yes	no	no	yes	no	yes
LOC_Os11g01790	protein phosphatase 2c, putative, expressed	OK	0.06606	0.771418	3.54566	0.00342938	yes	no	no	0.0444467	0.233786	2.39504	1	no	no	yes	no	no	yes	no	yes	0.0956435	0.169161	0.822658	1	no	no	yes	no	no	yes	no	yes	0.0812317	0.0601243	-0.434095	1	no	no	yes	no	no	yes	no	yes
LOC_Os11g01850	SAG20, putative, expressed	OK	2.96149	1.39952	-1.08139	0.000289064	no	yes	no	4.54899	2.63657	-0.786884	0.000314819	no	no	yes	no	no	yes	no	yes	2.71517	2.96636	0.127651	0.593816	no	no	yes	no	no	yes	no	yes	2.83622	2.8902	0.0271999	0.97005	no	no	yes	no	no	yes	no	yes
LOC_Os11g02400	LTPL8 - Protease inhibitor/seed storage/LTP family protein precursor, expressed	OK	0.0545113	25.1812	8.85158	0.00649827	yes	no	no	0.0370392	23.3735	9.30161	0.404193	no	no	yes	no	no	yes	no	yes	0.0636995	0.0201253	-1.66227	1	no	no	yes	no	no	yes	no	yes	0.117244	0.0485505	-1.27196	1	no	no	yes	no	no	yes	no	yes
LOC_Os11g02450	elongation factor P, putative, expressed	OK	1.00669	2.27653	1.17722	0.000289064	yes	no	no	1.03425	1.14427	0.145843	0.756172	no	no	yes	no	no	yes	no	yes	1.60196	1.0259	-0.642948	0.0812696	no	no	yes	no	no	yes	no	yes	1.56415	1.64171	0.0698204	0.947522	no	no	yes	no	no	yes	no	yes
LOC_Os11g02530	WRKY40, expressed	OK	0.210177	0.767417	1.86841	0.0147567	yes	no	no	0.0542512	0.241757	2.15583	1	no	no	yes	no	no	yes	no	yes	0.0297892	0.534487	4.16529	0.483366	no	no	yes	no	no	yes	no	yes	0.0363937	0.03021	-0.268663	1	no	no	yes	no	no	yes	no	yes
LOC_Os11g03190	expressed protein	OK	1.12235	0.195734	-2.51956	0.0212977	no	yes	no	0.0311225	0.161756	2.37779	1	no	no	yes	no	no	yes	no	yes	0.273442	0.28149	0.0418488	1	no	no	yes	no	no	yes	no	yes	0.263712	0.108873	-1.27632	1	no	no	yes	no	no	yes	no	yes
LOC_Os11g03240	MATE efflux family protein, putative, expressed	OK	5.93565	12.2397	1.04409	0.000289064	yes	no	no	9.63086	17.2374	0.839806	0.000314819	no	no	yes	no	no	yes	no	yes	6.87021	9.86661	0.5222	0.000495396	no	no	yes	no	no	yes	no	yes	6.38588	7.84355	0.296621	0.11076	no	no	yes	no	no	yes	no	yes
LOC_Os11g03440	myb-like DNA-binding domain containing protein, putative, expressed	OK	0.298143	0.698227	1.22769	0.0123353	yes	no	no	0.610067	0.435735	-0.485517	0.30498	no	no	yes	no	no	yes	no	yes	0.41969	0.0150161	-4.80474	1	no	no	yes	no	no	yes	no	yes	0.428466	0.169787	-1.33545	1	no	no	yes	no	no	yes	no	yes
LOC_Os11g04350	cell death associated protein, putative, expressed	OK	128.114	57.7902	-1.14853	0.000289064	no	yes	no	132.995	68.9392	-0.947976	0.000314819	no	no	yes	no	no	yes	no	yes	131.102	86.3524	-0.602382	0.000495396	no	no	yes	no	no	yes	no	yes	145.372	122.129	-0.251344	0.0592391	no	no	yes	no	no	yes	no	yes
LOC_Os11g04650	expressed protein	OK	6.56258	0.996814	-2.71887	0.041983	no	yes	no	3.66742	0.804352	-2.18887	0.15731	no	no	yes	no	no	yes	no	yes	6.54598	4.77418	-0.455356	0.50936	no	no	yes	no	no	yes	no	yes	15.0394	10.0381	-0.583261	0.327566	no	no	yes	no	no	yes	no	yes
LOC_Os11g05690	amino acid permease family protein, putative, expressed	OK	5.61832	13.0901	1.22027	0.000289064	yes	no	no	7.35074	12.6677	0.785193	0.000314819	no	no	yes	no	no	yes	no	yes	4.97533	8.50418	0.77338	0.000495396	no	no	yes	no	no	yes	no	yes	5.47629	5.92861	0.114495	0.788445	no	no	yes	no	no	yes	no	yes
LOC_Os11g05700	ABC transporter family protein, putative, expressed	OK	6.45334	14.0878	1.12633	0.000289064	yes	no	no	5.38893	9.13107	0.760785	0.000314819	no	no	yes	no	no	yes	no	yes	6.2288	10.2064	0.712448	0.000495396	no	no	yes	no	no	yes	no	yes	5.04556	8.23949	0.707541	0.00166841	no	no	yes	no	no	yes	no	yes
LOC_Os11g07460	TCP family transcription factor, putative, expressed	OK	0.169277	1.1295	2.73823	0.00104488	yes	no	no	0.0131109	0.855106	6.02726	0.427731	no	no	yes	no	no	yes	no	yes	0.0858708	0.0680527	-0.335515	1	no	no	yes	no	no	yes	no	yes	0.0338151	0.00568782	-2.57172	1	no	no	yes	no	no	yes	no	yes
LOC_Os11g09684	expressed protein	OK	0.741168	0.127215	-2.54253	0.0366317	no	yes	no	0.0875517	0.29406	1.7479	1	no	no	yes	no	no	yes	no	yes	0.188856	0.106944	-0.820431	1	no	no	yes	no	no	yes	no	yes	0.0621487	0.177531	1.51427	1	no	no	yes	no	no	yes	no	yes
LOC_Os11g10520	dehydrogenase, putative, expressed	OK	0.102617	1.24317	3.59868	0.000289064	yes	no	no	0.0873854	0.833551	3.25381	0.180289	no	no	yes	no	no	yes	no	yes	0.053841	0.305452	2.50417	1	no	no	yes	no	no	yes	no	yes	0.0571098	0.113132	0.986197	1	no	no	yes	no	no	yes	no	yes
LOC_Os11g13750	expressed protein	OK	21.9892	6.62606	-1.73057	0.000289064	no	yes	no	21.0162	11.85	-0.826615	0.000314819	no	no	yes	no	no	yes	no	yes	30.6315	25.8366	-0.2456	0.0612299	no	no	yes	no	no	yes	no	yes	22.4726	14.2322	-0.659008	0.00166841	no	no	yes	no	no	yes	no	yes
LOC_Os11g14380	resistance protein LR10, putative, expressed	OK	0.196498	0.55051	1.48625	0.000289064	yes	no	no	0.144775	0.192124	0.408225	1	no	no	yes	no	no	yes	no	yes	0.138912	0.291698	1.0703	1	no	no	yes	no	no	yes	no	yes	0.122662	0.196427	0.679305	1	no	no	yes	no	no	yes	no	yes
LOC_Os11g14410	polygalacturonase, putative, expressed	OK	0.955388	3.55832	1.89704	0.000289064	yes	no	no	1.52591	1.39043	-0.134139	0.673036	no	no	yes	no	no	yes	no	yes	1.11654	2.11192	0.91952	0.000495396	no	no	yes	no	no	yes	no	yes	1.39005	1.31011	-0.0854488	0.930152	no	no	yes	no	no	yes	no	yes
LOC_Os11g15340	SAM dependent carboxyl methyltransferase family protein, putative, expressed	OK	3.04102	1.10592	-1.45931	0.000289064	no	yes	no	2.60928	1.49261	-0.805815	0.000314819	no	no	yes	no	no	yes	no	yes	2.67289	1.86392	-0.520061	0.0277667	no	no	yes	no	no	yes	no	yes	3.73027	4.24476	0.186403	0.629574	no	no	yes	no	no	yes	no	yes
LOC_Os11g17954	transposon protein, putative, Pong sub-class, expressed	OK	0.151116	0.528475	1.80618	0.00342938	yes	no	no	0.720144	1.1156	0.631463	0.0217805	no	no	yes	no	no	yes	no	yes	1.206	1.65983	0.460806	0.0663498	no	no	yes	no	no	yes	no	yes	1.943	1.90741	-0.0266709	0.974882	no	no	yes	no	no	yes	no	yes
LOC_Os11g18940	WW domain containing protein, expressed	OK	0.70665	1.82353	1.36767	0.000289064	yes	no	no	0.645287	1.27032	0.977179	0.0116578	no	no	yes	no	no	yes	no	yes	0.67282	0.689412	0.0351458	0.957698	no	no	yes	no	no	yes	no	yes	0.87225	0.920562	0.0777732	0.955547	no	no	yes	no	no	yes	no	yes
LOC_Os11g24374	OsSCP55 - Putative Serine Carboxypeptidase homologue, expressed	OK	21.7992	9.83343	-1.14851	0.000289064	no	yes	no	21.7251	11.1886	-0.957333	0.000314819	no	no	yes	no	no	yes	no	yes	21.2716	10.9212	-0.961797	0.000495396	no	no	yes	no	no	yes	no	yes	24.433	19.9461	-0.292724	0.0407242	no	no	yes	no	no	yes	no	yes
LOC_Os11g26990	expressed protein	OK	1.18442	2.88453	1.28416	0.000289064	yes	no	no	1.09778	2.04462	0.897244	0.000314819	no	no	yes	no	no	yes	no	yes	1.38263	1.81738	0.394445	0.0441049	no	no	yes	no	no	yes	no	yes	1.46129	1.53322	0.0693222	0.917159	no	no	yes	no	no	yes	no	yes
LOC_Os11g27264	OsSCP60 - Putative Serine Carboxypeptidase homologue, expressed	OK	1e-05	0.649597	15.9873	0.000289064	yes	no	no	1e-05	0.413925	15.3371	1	no	no	yes	no	no	yes	no	yes	1e-05	1e-05	0	1	no	no	yes	no	no	yes	no	yes	1e-05	1e-05	0	1	no	no	yes	no	no	yes	no	yes
LOC_Os11g29420	LTPL30 - Protease inhibitor/seed storage/LTP family protein precursor, putative, expressed	OK	0.478111	4.70894	3.29998	0.0202224	yes	no	no	0.346339	6.23735	4.17068	0.427731	no	no	yes	no	no	yes	no	yes	0.345923	0.6495	0.908879	1	no	no	yes	no	no	yes	no	yes	0.593419	1.40604	1.24451	0.585344	no	no	yes	no	no	yes	no	yes
LOC_Os11g30620	expressed protein	OK	12.2482	6.07657	-1.01124	0.000289064	no	yes	no	11.0322	5.65545	-0.964007	0.000314819	no	no	yes	no	no	yes	no	yes	10.7741	6.99638	-0.622887	0.000495396	no	no	yes	no	no	yes	no	yes	6.8847	7.06944	0.0382021	0.937133	no	no	yes	no	no	yes	no	yes
LOC_Os11g30770	expressed protein	OK	8.64474	1e-05	-19.7215	0.000289064	no	yes	no	0.638608	1.3032	1.02906	1	no	no	yes	no	no	yes	no	yes	1e-05	1e-05	0	1	no	no	yes	no	no	yes	no	yes	1e-05	1e-05	0	1	no	no	yes	no	no	yes	no	yes
LOC_Os11g32100	inducer of CBF expression 1, putative, expressed	OK	0.446311	1.38074	1.62932	0.000289064	yes	no	no	0.421252	0.257294	-0.711266	1	no	no	yes	no	no	yes	no	yes	0.392997	0.357934	-0.134825	1	no	no	yes	no	no	yes	no	yes	0.81424	0.605154	-0.428152	0.457333	no	no	yes	no	no	yes	no	yes
LOC_Os11g32500	rubredoxin family protein, putative, expressed	OK	0.568245	1.80814	1.66992	0.000289064	yes	no	no	0.89313	1.47968	0.728343	0.0421656	no	no	yes	no	no	yes	no	yes	0.983983	0.530281	-0.891876	0.0626024	no	no	yes	no	no	yes	no	yes	0.972755	0.665354	-0.547954	0.474418	no	no	yes	no	no	yes	no	yes
LOC_Os11g32540	chalcone synthase, putative, expressed	OK	3.07946	0.309317	-3.31552	0.00150654	no	yes	no	0.397563	0.234991	-0.758578	1	no	no	yes	no	no	yes	no	yes	1.49926	0.15914	-3.23588	0.162616	no	no	yes	no	no	yes	no	yes	1.4477	1.19112	-0.281444	0.822263	no	no	yes	no	no	yes	no	yes
LOC_Os11g32650	chalcone synthase, putative, expressed	OK	2.4591	6.37909	1.37522	0.000289064	yes	no	no	3.83041	7.05122	0.880374	0.000314819	no	no	yes	no	no	yes	no	yes	2.87483	2.83646	-0.0193851	0.950597	no	no	yes	no	no	yes	no	yes	2.68215	2.589	-0.050995	0.94286	no	no	yes	no	no	yes	no	yes
LOC_Os11g34100	expressed protein	OK	1e-05	0.494187	15.5928	0.000289064	yes	no	no	0.180173	0.21655	0.265317	1	no	no	yes	no	no	yes	no	yes	1e-05	0.132507	13.6938	1	no	no	yes	no	no	yes	no	yes	1e-05	1e-05	0	1	no	no	yes	no	no	yes	no	yes
LOC_Os11g35310	phytosulfokines precursor, putative, expressed	OK	21.2783	42.6706	1.00386	0.0118244	yes	no	no	41.6136	51.9171	0.319155	0.391448	no	no	yes	no	no	yes	no	yes	34.9249	33.201	-0.0730293	0.912576	no	no	yes	no	no	yes	no	yes	29.8536	37.3979	0.325052	0.721541	no	no	yes	no	no	yes	no	yes
LOC_Os11g35400	AMP-binding enzyme, putative, expressed	OK	0.0905035	1.08732	3.58666	0.000289064	yes	no	no	0.223006	0.109202	-1.03008	1	no	no	yes	no	no	yes	no	yes	0.121536	0.0571448	-1.08869	1	no	no	yes	no	no	yes	no	yes	0.116368	0.326963	1.49043	1	no	no	yes	no	no	yes	no	yes
LOC_Os11g36180	receptor kinase, putative, expressed	OK	0.549396	0.219601	-1.32296	0.000289064	no	yes	no	0.356522	0.195242	-0.868728	1	no	no	yes	no	no	yes	no	yes	0.586892	0.343858	-0.771282	0.00908022	no	no	yes	no	no	yes	no	yes	0.427361	0.379927	-0.169733	1	no	no	yes	no	no	yes	no	yes
LOC_Os11g36719	lipoxygenase, putative, expressed	OK	0.555906	0.271575	-1.03349	0.00195671	no	yes	no	3.84137	3.62587	-0.0832937	0.595023	no	no	yes	no	no	yes	no	yes	0.448118	0.332571	-0.430216	1	no	no	yes	no	no	yes	no	yes	0.569732	0.481748	-0.242005	0.725241	no	no	yes	no	no	yes	no	yes
LOC_Os11g36940	glucan endo-1,3-beta-glucosidase precursor, putative, expressed	OK	1e-05	0.675876	16.0445	0.000289064	yes	no	no	1e-05	0.120813	13.5605	1	no	no	yes	no	no	yes	no	yes	0.00355998	0.0232842	2.70941	1	no	no	yes	no	no	yes	no	yes	1e-05	0.0162164	10.6632	1	no	no	yes	no	no	yes	no	yes
LOC_Os11g37210	MTN26L5 - MtN26 family protein precursor, expressed	OK	0.0702999	1.45741	4.37374	0.0133378	yes	no	no	0.188661	0.114054	-0.726079	1	no	no	yes	no	no	yes	no	yes	0.00978987	0.313571	5.00136	1	no	no	yes	no	no	yes	no	yes	0.0316446	0.159057	2.32951	1	no	no	yes	no	no	yes	no	yes
LOC_Os11g37950	WIP3 - Wound-induced protein precursor, expressed	OK	81.0717	170.515	1.07263	0.000289064	yes	no	no	39.6078	58.9603	0.573959	0.000314819	no	no	yes	no	no	yes	no	yes	93.4134	155.701	0.737077	0.000495396	no	no	yes	no	no	yes	no	yes	63.709	73.1252	0.198871	0.240421	no	no	yes	no	no	yes	no	yes
LOC_Os11g39000	helix-loop-helix DNA-binding domain containing protein, expressed	OK	25.1694	6.79647	-1.88881	0.000289064	no	yes	no	0.528692	2.64923	2.32507	0.0088543	yes	no	no	no	yes	no	no	yes	19.0247	9.55041	-0.994239	0.000495396	no	no	yes	no	no	yes	no	yes	21.2294	12.0077	-0.822104	0.00166841	no	no	yes	no	no	yes	no	yes
LOC_Os11g39190	NB-ARC domain containing protein, putative, expressed	OK	0.420451	0.86847	1.04654	0.000289064	yes	no	no	0.129712	0.368694	1.50711	1	no	no	yes	no	no	yes	no	yes	0.52621	0.81192	0.625699	0.00664977	no	no	yes	no	no	yes	no	yes	0.0434028	0.0569541	0.392012	1	no	no	yes	no	no	yes	no	yes
LOC_Os11g40370	protein kinase family protein, putative, expressed	OK	0.453541	0.928682	1.03395	0.00363493	yes	no	no	0.244919	0.476265	0.95946	1	no	no	yes	no	no	yes	no	yes	0.404498	0.674041	0.736704	0.0976291	no	no	yes	no	no	yes	no	yes	0.433505	0.404275	-0.100712	1	no	no	yes	no	no	yes	no	yes
LOC_Os11g41840	transporter family protein, putative, expressed	OK	2.80829	1.25306	-1.16424	0.000289064	no	yes	no	5.31936	3.06461	-0.795549	0.000314819	no	no	yes	no	no	yes	no	yes	3.71249	3.01801	-0.29879	0.186428	no	no	yes	no	no	yes	no	yes	3.70593	3.40773	-0.121025	0.826891	no	no	yes	no	no	yes	no	yes
LOC_Os11g42220	laccase precursor protein, putative, expressed	OK	0.146504	0.507398	1.79218	0.00217316	yes	no	no	0.0444182	0.42996	3.27498	1	no	no	yes	no	no	yes	no	yes	0.131927	0.197584	0.582726	1	no	no	yes	no	no	yes	no	yes	0.0682072	0.155281	1.18689	1	no	no	yes	no	no	yes	no	yes
LOC_Os11g42430	transporter family protein, putative, expressed	OK	97.5104	48.0183	-1.02197	0.000289064	no	yes	no	109.38	74.1154	-0.561504	0.000314819	no	no	yes	no	no	yes	no	yes	95.1298	76.4676	-0.315049	0.00569104	no	no	yes	no	no	yes	no	yes	129.9	112.156	-0.211895	0.20515	no	no	yes	no	no	yes	no	yes
LOC_Os11g42500	dirigent, putative, expressed	OK	103.881	51.5984	-1.00953	0.000289064	no	yes	no	56.6385	41.4349	-0.450937	0.000314819	no	no	yes	no	no	yes	no	yes	106.019	73.8841	-0.520987	0.000495396	no	no	yes	no	no	yes	no	yes	80.4478	79.682	-0.0137991	0.974365	no	no	yes	no	no	yes	no	yes
LOC_Os11g42800	kinesin motor domain containing protein, putative, expressed	OK	9.18871	19.2961	1.07038	0.000289064	yes	no	no	13.2166	23.9367	0.856873	0.000314819	no	no	yes	no	no	yes	no	yes	10.0919	15.9231	0.657923	0.000495396	no	no	yes	no	no	yes	no	yes	9.44351	10.6529	0.173851	0.433138	no	no	yes	no	no	yes	no	yes
LOC_Os11g43180	expressed protein	OK	1.23975	0.57226	-1.11531	0.000289064	no	yes	no	0.680292	0.691717	0.0240278	0.952941	no	no	yes	no	no	yes	no	yes	1.04743	0.770189	-0.443569	0.114332	no	no	yes	no	no	yes	no	yes	0.776018	0.652952	-0.249113	0.695026	no	no	yes	no	no	yes	no	yes
LOC_Os11g43360	tropinone reductase 2, putative, expressed	OK	31.9037	14.6562	-1.12221	0.000289064	no	yes	no	52.7355	42.1009	-0.324923	0.000598864	no	no	yes	no	no	yes	no	yes	36.5668	23.1483	-0.659628	0.000495396	no	no	yes	no	no	yes	no	yes	50.8797	32.6034	-0.642068	0.00166841	no	no	yes	no	no	yes	no	yes
LOC_Os11g43740	OsMADS68 - MADS-box family gene with MIKC* type-box, expressed	OK	0.920797	0.329696	-1.48175	0.00150654	no	yes	no	0.338419	0.138424	-1.28972	1	no	no	yes	no	no	yes	no	yes	0.707673	0.524353	-0.432545	0.373649	no	no	yes	no	no	yes	no	yes	0.384947	0.336109	-0.195731	1	no	no	yes	no	no	yes	no	yes
LOC_Os11g44600	calmodulin binding protein, putative, expressed	OK	0.10793	0.467774	2.11572	0.000800533	yes	no	no	0.0238371	0.152558	2.67808	1	no	no	yes	no	no	yes	no	yes	0.0642375	0.122277	0.928665	1	no	no	yes	no	no	yes	no	yes	0.00536865	0.0795525	3.88928	1	no	no	yes	no	no	yes	no	yes
LOC_Os11g44800	expressed protein	OK	2.33943	1.01247	-1.20828	0.000289064	no	yes	no	0.819131	0.419401	-0.965764	0.0114673	no	no	yes	no	no	yes	no	yes	1.26431	1.20637	-0.0676778	0.881908	no	no	yes	no	no	yes	no	yes	0.492957	1.30502	1.40454	0.00437543	yes	no	no	no	yes	no	no	yes
LOC_Os11g44880	kinesin-4, putative, expressed	OK	0.771321	0.221787	-1.79816	0.000289064	no	yes	no	0.583511	0.378322	-0.625145	0.0140123	no	no	yes	no	no	yes	no	yes	0.437648	0.28789	-0.604253	1	no	no	yes	no	no	yes	no	yes	0.454091	0.429203	-0.0813213	1	no	no	yes	no	no	yes	no	yes
LOC_Os11g47570	glycosyl hydrolase, putative, expressed	OK	4.40248	1.89823	-1.21366	0.000289064	no	yes	no	3.02043	4.08944	0.437149	0.0280451	no	no	yes	no	no	yes	no	yes	4.209	4.18618	-0.00784316	0.979947	no	no	yes	no	no	yes	no	yes	1.2324	0.987106	-0.320194	0.694948	no	no	yes	no	no	yes	no	yes
LOC_Os12g01490	MYB family transcription factor, putative, expressed	OK	0.171614	0.453425	1.4017	0.0106516	yes	no	no	0.0746744	0.321586	2.10652	1	no	no	yes	no	no	yes	no	yes	0.232461	0.272021	0.226729	1	no	no	yes	no	no	yes	no	yes	0.182895	0.177711	-0.0414827	1	no	no	yes	no	no	yes	no	yes
LOC_Os12g01770	protein phosphatase 2c, putative, expressed	OK	0.171031	0.548139	1.68028	0.00575717	yes	no	no	0.0491718	0.253281	2.36484	1	no	no	yes	no	no	yes	no	yes	0.123966	0.269802	1.12196	1	no	no	yes	no	no	yes	no	yes	0.182311	0.171427	-0.0888073	1	no	no	yes	no	no	yes	no	yes
LOC_Os12g02320	LTPL12 - Protease inhibitor/seed storage/LTP family protein precursor, expressed	OK	1.53851	57.9733	5.23578	0.00173383	yes	no	no	0.724315	38.1434	5.71867	0.0516053	no	no	yes	no	no	yes	no	yes	0.735181	1.36728	0.895137	0.562806	no	no	yes	no	no	yes	no	yes	1.91315	2.95936	0.629335	0.793897	no	no	yes	no	no	yes	no	yes
LOC_Os12g02340	LTPL14 - Protease inhibitor/seed storage/LTP family protein precursor, expressed	OK	1e-05	16.6252	20.6649	0.000289064	yes	no	no	0.023312	21.885	9.87465	0.391475	no	no	yes	no	no	yes	no	yes	0.0235909	0.0294732	0.321173	1	no	no	yes	no	no	yes	no	yes	1e-05	1e-05	0	1	no	no	yes	no	no	yes	no	yes
LOC_Os12g03150	myb-like DNA-binding domain containing protein, putative, expressed	OK	0.0869241	0.530243	2.60883	0.0106516	yes	no	no	0.147195	0.499995	1.76419	1	no	no	yes	no	no	yes	no	yes	0.144278	0.0906158	-0.671017	1	no	no	yes	no	no	yes	no	yes	0.164802	0.130973	-0.331464	1	no	no	yes	no	no	yes	no	yes
LOC_Os12g04260	astaxanthin synthase KC28, putative, expressed	OK	0.150482	0.440601	1.54988	0.0106516	yes	no	no	0.0644469	0.399801	2.6331	1	no	no	yes	no	no	yes	no	yes	0.171861	0.0678221	-1.34141	1	no	no	yes	no	no	yes	no	yes	0.111422	0.150946	0.437998	1	no	no	yes	no	no	yes	no	yes
LOC_Os12g05655	expressed protein	OK	0.883966	0.368163	-1.26365	0.0232914	no	yes	no	0.681047	0.272721	-1.32033	0.396177	no	no	yes	no	no	yes	no	yes	0.497234	0.2918	-0.768945	0.298431	no	no	yes	no	no	yes	no	yes	0.35981	0.416697	0.211763	1	no	no	yes	no	no	yes	no	yes
LOC_Os12g06410	U-box domain-containing protein, putative, expressed	OK	0.872273	0.38832	-1.16753	0.0161278	no	yes	no	0.622044	0.374218	-0.733138	0.174768	no	no	yes	no	no	yes	no	yes	0.73545	0.699279	-0.0727591	0.912707	no	no	yes	no	no	yes	no	yes	0.600705	0.483083	-0.314386	1	no	no	yes	no	no	yes	no	yes
LOC_Os12g07270	bile acid sodium symporter family protein, putative, expressed	OK	3.79795	8.00954	1.0765	0.000289064	yes	no	no	5.583	8.76332	0.650437	0.000314819	no	no	yes	no	no	yes	no	yes	4.11693	6.54785	0.669452	0.000495396	no	no	yes	no	no	yes	no	yes	3.93691	4.10096	0.0588979	0.928177	no	no	yes	no	no	yes	no	yes
LOC_Os12g08340	stress responsive protein, putative, expressed	OK	1.32157	3.85535	1.54461	0.00150654	yes	no	no	2.12273	1.74439	-0.283198	0.611208	no	no	yes	no	no	yes	no	yes	2.84896	3.31343	0.21789	0.662207	no	no	yes	no	no	yes	no	yes	1.32763	2.09549	0.658435	0.444885	no	no	yes	no	no	yes	no	yes
LOC_Os12g08760	carboxyvinyl-carboxyphosphonate phosphorylmutase, putative, expressed	OK	25.785	53.9541	1.0652	0.000289064	yes	no	no	125.699	110.671	-0.183696	0.0818933	no	no	yes	no	no	yes	no	yes	80.7244	84.2747	0.0620948	0.576708	no	no	yes	no	no	yes	no	yes	75.8594	105.101	0.470377	0.00166841	no	no	yes	no	no	yes	no	yes
LOC_Os12g08830	thylakoid lumenal 29.8 kDa protein, putative, expressed	OK	0.298019	0.837467	1.49063	0.0317744	yes	no	no	0.325895	0.638789	0.970932	0.11562	no	no	yes	no	no	yes	no	yes	0.242263	0.212412	-0.189709	1	no	no	yes	no	no	yes	no	yes	0.39988	0.328699	-0.2828	1	no	no	yes	no	no	yes	no	yes
LOC_Os12g08990	hypothetical protein	OK	1e-05	8.95215	19.7719	0.0471277	yes	no	no	1e-05	1e-05	0	1	no	no	yes	no	no	yes	no	yes	1e-05	1e-05	0	1	no	no	yes	no	no	yes	no	yes	1e-05	1e-05	0	1	no	no	yes	no	no	yes	no	yes
LOC_Os12g09630	expressed protein	OK	0.351882	0.844992	1.26385	0.0329829	yes	no	no	0.240234	0.172766	-0.475621	1	no	no	yes	no	no	yes	no	yes	0.600156	0.386618	-0.634429	0.411913	no	no	yes	no	no	yes	no	yes	0.111293	0.241886	1.11996	1	no	no	yes	no	no	yes	no	yes
LOC_Os12g10950	expressed protein	OK	1e-05	11.1114	20.0836	0.00612358	yes	no	no	4.57561	1e-05	-18.8036	1	no	no	yes	no	no	yes	no	yes	1e-05	4.39121	18.7443	1	no	no	yes	no	no	yes	no	yes	1e-05	7.75361	19.5645	1	no	no	yes	no	no	yes	no	yes
LOC_Os12g12580	NADP-dependent oxidoreductase, putative, expressed	OK	3.10952	0.620466	-2.32527	0.000289064	no	yes	no	4.00592	2.87146	-0.480349	0.00281992	no	no	yes	no	no	yes	no	yes	4.47258	2.34726	-0.93013	0.000495396	no	no	yes	no	no	yes	no	yes	9.2263	7.19023	-0.359714	0.0452738	no	no	yes	no	no	yes	no	yes
LOC_Os12g13100	WW domain containing protein, expressed	OK	0.402587	1.58495	1.97706	0.000289064	yes	no	no	0.30169	0.63779	1.08001	0.0604833	no	no	yes	no	no	yes	no	yes	0.443456	0.415405	-0.0942724	1	no	no	yes	no	no	yes	no	yes	0.635174	0.650385	0.0341421	0.986992	no	no	yes	no	no	yes	no	yes
LOC_Os12g14220	expressed protein	OK	4.56878	12.0087	1.3942	0.000289064	yes	no	no	10.0901	14.6768	0.540597	0.00371347	no	no	yes	no	no	yes	no	yes	5.52374	7.77073	0.492405	0.0773454	no	no	yes	no	no	yes	no	yes	4.51056	5.5095	0.288615	0.660903	no	no	yes	no	no	yes	no	yes
LOC_Os12g16720	cytochrome P450 71A1, putative, expressed	OK	3.40889	1.61871	-1.07446	0.000289064	no	yes	no	3.79977	1.92626	-0.98011	0.000314819	no	no	yes	no	no	yes	no	yes	3.16971	2.43793	-0.378694	0.0324101	no	no	yes	no	no	yes	no	yes	3.47709	3.05566	-0.186396	0.607849	no	no	yes	no	no	yes	no	yes
LOC_Os12g17570	GDSL-like lipase/acylhydrolase, putative, expressed	OK	1e-05	0.923834	16.4953	0.000289064	yes	no	no	1e-05	0.0249384	11.2842	1	no	no	yes	no	no	yes	no	yes	1e-05	1e-05	0	1	no	no	yes	no	no	yes	no	yes	1e-05	1e-05	0	1	no	no	yes	no	no	yes	no	yes
LOC_Os12g19860	expressed protein	OK	1.07323	0.247682	-2.1154	0.0178102	no	yes	no	0.420724	0.228219	-0.882455	1	no	no	yes	no	no	yes	no	yes	0.79807	0.677544	-0.236201	0.801344	no	no	yes	no	no	yes	no	yes	0.670368	0.65455	-0.0344499	0.984477	no	no	yes	no	no	yes	no	yes
LOC_Os12g22284	white-brown complex homolog protein 11, putative, expressed	OK	2.55383	5.24377	1.03794	0.000289064	yes	no	no	3.16364	5.66318	0.840027	0.000314819	no	no	yes	no	no	yes	no	yes	2.3504	2.9911	0.34777	0.0219801	no	no	yes	no	no	yes	no	yes	1.11995	1.4997	0.42124	0.116297	no	no	yes	no	no	yes	no	yes
LOC_Os12g23514	expressed protein	OK	0.87624	0.217668	-2.0092	0.00631046	no	yes	no	0.170798	0.140777	-0.278879	1	no	no	yes	no	no	yes	no	yes	0.404136	0.664606	0.717658	0.239834	no	no	yes	no	no	yes	no	yes	0.457026	0.259258	-0.817888	1	no	no	yes	no	no	yes	no	yes
LOC_Os12g24020	rhodanese-like domain containing protein, putative, expressed	OK	16.5409	33.4272	1.01498	0.000289064	yes	no	no	20.3786	32.4819	0.672581	0.000314819	no	no	yes	no	no	yes	no	yes	27.103	32.2825	0.2523	0.00252992	no	no	yes	no	no	yes	no	yes	15.5034	13.0219	-0.251645	0.150836	no	no	yes	no	no	yes	no	yes
LOC_Os12g25180	expressed protein	OK	0.610057	1.34634	1.14203	0.000550908	yes	no	no	1.66264	1.75527	0.0782171	0.815634	no	no	yes	no	no	yes	no	yes	1.00116	1.41201	0.496078	0.118294	no	no	yes	no	no	yes	no	yes	1.08014	0.854162	-0.338637	0.605001	no	no	yes	no	no	yes	no	yes
LOC_Os12g25630	sulfite oxidase, putative, expressed	OK	19.6527	41.0214	1.06165	0.000289064	yes	no	no	25.0235	43.9289	0.811887	0.000314819	no	no	yes	no	no	yes	no	yes	27.3444	39.5903	0.533902	0.000495396	no	no	yes	no	no	yes	no	yes	22.2868	30.2931	0.4428	0.00166841	no	no	yes	no	no	yes	no	yes
LOC_Os12g26960	THION34 - Plant thionin family protein precursor, expressed	OK	205.344	100.591	-1.02954	0.000289064	no	yes	no	62.8739	45.1659	-0.477227	0.000314819	no	no	yes	no	no	yes	no	yes	165.358	120.664	-0.454598	0.000495396	no	no	yes	no	no	yes	no	yes	54.15	37.1904	-0.542031	0.00166841	no	no	yes	no	no	yes	no	yes
LOC_Os12g28880	LTPL110 - Protease inhibitor/seed storage/LTP family protein precursor, putative, expressed	OK	1e-05	0.454311	15.4714	0.000289064	yes	no	no	1e-05	0.404374	15.3034	1	no	no	yes	no	no	yes	no	yes	1e-05	1e-05	0	1	no	no	yes	no	no	yes	no	yes	1e-05	1e-05	0	1	no	no	yes	no	no	yes	no	yes
LOC_Os12g31460	heat shock protein DnaJ, putative, expressed	OK	0.234078	0.624751	1.41629	0.0335158	yes	no	no	0.237389	0.763112	1.68464	0.0825248	no	no	yes	no	no	yes	no	yes	0.248276	0.0677005	-1.87471	1	no	no	yes	no	no	yes	no	yes	0.38093	0.376852	-0.0155279	1	no	no	yes	no	no	yes	no	yes
LOC_Os12g31860	ureide permease, putative, expressed	OK	57.034	116.117	1.02569	0.000289064	yes	no	no	114.831	141.04	0.296592	0.00212786	no	no	yes	no	no	yes	no	yes	100.52	132.092	0.394061	0.000495396	no	no	yes	no	no	yes	no	yes	84.939	93.0826	0.132084	0.498031	no	no	yes	no	no	yes	no	yes
LOC_Os12g32400	helix-loop-helix DNA-binding domain containing protein, expressed	OK	2.62272	1.27885	-1.03622	0.0285717	no	yes	no	0.805408	0.570373	-0.497814	0.624814	no	no	yes	no	no	yes	no	yes	1.15163	1.5061	0.38714	0.593171	no	no	yes	no	no	yes	no	yes	0.639264	0.14877	-2.10333	0.484561	no	no	yes	no	no	yes	no	yes
LOC_Os12g38051	metallothionein, putative, expressed	OK	243.431	111.201	-1.13034	0.000289064	no	yes	no	98.7556	74.6681	-0.403371	0.000314819	no	no	yes	no	no	yes	no	yes	172.748	120.678	-0.517506	0.000495396	no	no	yes	no	no	yes	no	yes	58.4961	34.345	-0.76824	0.00166841	no	no	yes	no	no	yes	no	yes
LOC_Os12g38560	expressed protein	OK	0.42737	0.930292	1.1222	0.00128141	yes	no	no	0.598973	0.623382	0.0576255	0.905696	no	no	yes	no	no	yes	no	yes	0.755776	0.724823	-0.06033	0.912686	no	no	yes	no	no	yes	no	yes	0.35703	0.484217	0.439608	1	no	no	yes	no	no	yes	no	yes
LOC_Os12g42040	OsWAK126 - OsWAK receptor-like protein kinase, expressed	OK	1.34129	0.654925	-1.03422	0.000289064	no	yes	no	2.13379	1.23386	-0.790239	0.000314819	no	no	yes	no	no	yes	no	yes	1.79523	1.63961	-0.130816	0.642634	no	no	yes	no	no	yes	no	yes	2.05113	1.69623	-0.274087	0.413279	no	no	yes	no	no	yes	no	yes
LOC_Os12g42610	YABBY domain containing protein, putative, expressed	OK	1e-05	3.9185	18.5799	0.000289064	yes	no	no	0.0111984	4.67297	8.7049	0.292113	no	no	yes	no	no	yes	no	yes	1e-05	0.0117931	10.2037	1	no	no	yes	no	no	yes	no	yes	0.0125293	0.0140714	0.16746	1	no	no	yes	no	no	yes	no	yes
LOC_Os12g42670	expressed protein	OK	0.589085	0.0594176	-3.30951	0.014598	no	yes	no	1e-05	1e-05	0	1	no	no	yes	no	no	yes	no	yes	0.144619	0.141373	-0.0327505	1	no	no	yes	no	no	yes	no	yes	0.164395	0.201219	0.2916	1	no	no	yes	no	no	yes	no	yes
LOC_Os12g43340	actin-depolymerizing factor, putative, expressed	OK	41.0439	18.6697	-1.13647	0.000289064	no	yes	no	58.3144	54.8185	-0.0891893	0.481732	no	no	yes	no	no	yes	no	yes	32.6681	28.0741	-0.218643	0.105666	no	no	yes	no	no	yes	no	yes	35.563	34.9327	-0.0257989	0.952736	no	no	yes	no	no	yes	no	yes
LOC_Os12g44220	ATPase 2, putative, expressed	OK	1.31006	3.21775	1.29642	0.000289064	yes	no	no	2.49376	2.91667	0.226	0.330709	no	no	yes	no	no	yes	no	yes	1.36079	2.26884	0.73751	0.00398212	no	no	yes	no	no	yes	no	yes	1.54439	2.04748	0.406812	0.329478	no	no	yes	no	no	yes	no	yes
LOC_Os12g44300	CHX28, putative, expressed	OK	1.30549	0.532001	-1.29509	0.000289064	no	yes	no	0.99183	0.832042	-0.253437	0.379119	no	no	yes	no	no	yes	no	yes	0.702554	0.423332	-0.73082	0.0291291	no	no	yes	no	no	yes	no	yes	1.53249	1.06524	-0.524699	0.0825104	no	no	yes	no	no	yes	no	yes
ChrSy.fgenesh.gene.82	expressed protein	OK	0.91556	2.1523	1.23315	0.000289064	yes	no	no	0.822147	2.13928	1.37966	0.000314819	yes	no	no	no	no	no	no	no	1.08011	1.69013	0.645956	0.0575548	no	no	yes	no	no	yes	no	yes	0.905848	1.0276	0.181938	0.865683	no	no	yes	no	no	yes	no	yes
ChrUn.fgenesh.gene.21	expressed protein	OK	0.26756	0.659399	1.30129	0.00195671	yes	no	no	0.579875	1.36703	1.23723	0.000314819	yes	no	no	no	no	no	no	no	0.299902	0.465841	0.635346	0.134526	no	no	yes	no	no	yes	no	yes	0.405969	0.378287	-0.101888	1	no	no	yes	no	no	yes	no	yes
LOC_Os01g01340	light-induced protein 1-like, putative, expressed	OK	1.05216	2.21179	1.07186	0.000289064	yes	no	no	1.30297	2.68031	1.0406	0.000314819	yes	no	no	no	no	no	no	no	0.943268	1.01722	0.108892	0.807247	no	no	yes	no	no	yes	no	yes	1.21925	1.73466	0.508659	0.104529	no	no	yes	no	no	yes	no	yes
LOC_Os01g01360	peptide transporter PTR2, putative, expressed	OK	1.06882	2.47666	1.21238	0.000289064	yes	no	no	0.764516	1.59421	1.06022	0.000314819	yes	no	no	no	no	no	no	no	1.01915	1.58484	0.636971	0.00398212	no	no	yes	no	no	yes	no	yes	0.702858	0.8464	0.268106	0.665763	no	no	yes	no	no	yes	no	yes
LOC_Os01g02060	TOO MANY MOUTHS precursor, putative, expressed	OK	0.751681	2.63004	1.80689	0.000289064	yes	no	no	0.512491	1.4054	1.45538	0.000314819	yes	no	no	no	no	no	no	no	0.638556	0.601208	-0.0869489	0.87467	no	no	yes	no	no	yes	no	yes	0.530515	0.672796	0.342776	0.634982	no	no	yes	no	no	yes	no	yes
LOC_Os01g02870	auxin-induced protein 5NG4, putative, expressed	OK	0.994699	7.27717	2.87105	0.000289064	yes	no	no	0.584341	9.69043	4.05168	0.000314819	yes	no	no	no	no	no	no	no	0.416418	0.634027	0.606512	0.223284	no	no	yes	no	no	yes	no	yes	0.811051	0.70277	-0.20674	0.83197	no	no	yes	no	no	yes	no	yes
LOC_Os01g03330	BBTI3 - Bowman-Birk type bran trypsin inhibitor precursor, expressed	OK	7.96346	26.2517	1.72094	0.000289064	yes	no	no	13.9599	31.1061	1.15591	0.000314819	yes	no	no	no	no	no	no	no	7.69079	9.58454	0.317577	0.0116724	no	no	yes	no	no	yes	no	yes	8.93925	7.80376	-0.195984	0.373177	no	no	yes	no	no	yes	no	yes
LOC_Os01g04330	OsCML16 - Calmodulin-related calcium sensor protein, expressed	OK	2.78699	1.3331	-1.06392	0.000289064	no	yes	no	5.09119	2.46576	-1.04597	0.000314819	no	yes	no	no	no	no	no	no	2.46298	2.32389	-0.0838631	0.852986	no	no	yes	no	no	yes	no	yes	2.2407	2.33901	0.0619485	0.952736	no	no	yes	no	no	yes	no	yes
LOC_Os01g05710	expressed protein	OK	36.3308	17.4292	-1.05969	0.000289064	no	yes	no	17.5982	6.02859	-1.54554	0.000314819	no	yes	no	no	no	no	no	no	27.7322	17.9953	-0.623942	0.000495396	no	no	yes	no	no	yes	no	yes	37.6828	31.2202	-0.271426	0.135126	no	no	yes	no	no	yes	no	yes
LOC_Os01g05820	gamma-glutamyltranspeptidase 1 precursor, putative, expressed	OK	22.2684	10.2768	-1.11561	0.000289064	no	yes	no	34.969	16.1504	-1.11451	0.000314819	no	yes	no	no	no	no	no	no	26.7331	18.1353	-0.559827	0.000495396	no	no	yes	no	no	yes	no	yes	26.8335	27.2919	0.0244376	0.950764	no	no	yes	no	no	yes	no	yes
LOC_Os01g05960	receptor kinase, putative, expressed	OK	0.236332	0.744759	1.65596	0.000289064	yes	no	no	0.272065	0.81676	1.58596	0.000314819	yes	no	no	no	no	no	no	no	0.188931	0.430505	1.18817	1	no	no	yes	no	no	yes	no	yes	0.151379	0.187767	0.310778	1	no	no	yes	no	no	yes	no	yes
LOC_Os01g06150	expressed protein	OK	0.180041	0.553359	1.61989	0.0374609	yes	no	no	0.194496	0.783706	2.01057	0.0389914	yes	no	no	no	no	no	no	no	0.463334	0.463835	0.00155913	0.976331	no	no	yes	no	no	yes	no	yes	0.25337	0.435965	0.782967	1	no	no	yes	no	no	yes	no	yes
LOC_Os01g09540	HAD superfamily phosphatase, putative, expressed	OK	0.782023	3.67925	2.23413	0.000289064	yes	no	no	0.49233	1.51065	1.61747	0.000598864	yes	no	no	no	no	no	no	no	0.804677	1.27423	0.663144	0.0525782	no	no	yes	no	no	yes	no	yes	0.24698	0.178595	-0.467703	1	no	no	yes	no	no	yes	no	yes
LOC_Os01g10640	expressed protein	OK	0.394174	1.23788	1.65097	0.00483321	yes	no	no	0.67972	2.28593	1.74977	0.00164095	yes	no	no	no	no	no	no	no	0.728574	1.1864	0.703443	0.153734	no	no	yes	no	no	yes	no	yes	0.338886	0.230954	-0.553195	1	no	no	yes	no	no	yes	no	yes
LOC_Os01g11240	DUF538 domain containing protein, putative, expressed	OK	32.618	70.0233	1.10217	0.000289064	yes	no	no	21.5187	70.9308	1.72082	0.000314819	yes	no	no	no	no	no	no	no	24.4979	45.8715	0.90494	0.000495396	no	no	yes	no	no	yes	no	yes	17.0509	18.2541	0.0983726	0.75902	no	no	yes	no	no	yes	no	yes
LOC_Os01g11910	basic helix-loop-helix, putative, expressed	OK	27.729	12.5163	-1.14759	0.000289064	no	yes	no	22.243	8.53669	-1.3816	0.000314819	no	yes	no	no	no	no	no	no	22.3564	16.1847	-0.466057	0.000495396	no	no	yes	no	no	yes	no	yes	15.7195	12.7468	-0.30242	0.0393555	no	no	yes	no	no	yes	no	yes
LOC_Os01g12810	retrotransposon protein, putative, unclassified, expressed	OK	4.99493	1.97251	-1.34043	0.000289064	no	yes	no	6.4048	2.90034	-1.14293	0.000314819	no	yes	no	no	no	no	no	no	5.16276	3.32214	-0.63603	0.000495396	no	no	yes	no	no	yes	no	yes	6.51144	4.68408	-0.475211	0.00166841	no	no	yes	no	no	yes	no	yes
LOC_Os01g12940	phosphorylase domain containing protein, putative, expressed	OK	94.6752	35.8183	-1.40229	0.000289064	no	yes	no	153.154	66.6007	-1.20137	0.000314819	no	yes	no	no	no	no	no	no	108.712	66.4077	-0.711089	0.000495396	no	no	yes	no	no	yes	no	yes	140.411	105.168	-0.41696	0.00166841	no	no	yes	no	no	yes	no	yes
LOC_Os01g13040	expressed protein	OK	24.649	9.94735	-1.30914	0.000289064	no	yes	no	31.055	13.4676	-1.20533	0.000314819	no	yes	no	no	no	no	no	no	25.9511	16.7677	-0.630111	0.000495396	no	no	yes	no	no	yes	no	yes	42.9057	33.4132	-0.360751	0.00867047	no	no	yes	no	no	yes	no	yes
LOC_Os01g13390	expressed protein	OK	0.292127	1.47007	2.33122	0.000289064	yes	no	no	0.469174	1.14787	1.29076	0.00393268	yes	no	no	no	no	no	no	no	0.499158	0.424469	-0.233837	0.769079	no	no	yes	no	no	yes	no	yes	0.405151	0.379967	-0.0925856	1	no	no	yes	no	no	yes	no	yes
LOC_Os01g14514	expressed protein	OK	0.530665	1.70657	1.68523	0.00259891	yes	no	no	0.637207	1.7814	1.48318	0.00349568	yes	no	no	no	no	no	no	no	0.986609	0.767718	-0.361902	0.590584	no	no	yes	no	no	yes	no	yes	0.613558	0.791597	0.367566	0.78655	no	no	yes	no	no	yes	no	yes
LOC_Os01g14550	pathogen-related protein, putative, expressed	OK	13.3074	36.4066	1.45197	0.000289064	yes	no	no	6.55347	14.7999	1.17526	0.000314819	yes	no	no	no	no	no	no	no	11.7592	21.0765	0.841845	0.000495396	no	no	yes	no	no	yes	no	yes	6.2326	6.60733	0.0842333	0.875214	no	no	yes	no	no	yes	no	yes
LOC_Os01g16310	glycosyl hydrolase, family 31, putative, expressed	OK	0.0482768	0.710496	3.87942	0.000550908	yes	no	no	0.227175	0.937465	2.04496	0.000314819	yes	no	no	no	no	no	no	no	0.0785375	0.277621	1.82166	1	no	no	yes	no	no	yes	no	yes	0.100719	0.0839128	-0.263373	1	no	no	yes	no	no	yes	no	yes
LOC_Os01g17170	magnesium-protoporphyrin IX monomethyl ester cyclase,chloroplast precursor, putative, expressed	OK	1.91045	6.7022	1.81072	0.000289064	yes	no	no	2.83265	8.56818	1.59684	0.000314819	yes	no	no	no	no	no	no	no	2.6685	2.04271	-0.385545	0.0350002	no	no	yes	no	no	yes	no	yes	3.20917	3.09699	-0.0513335	0.929159	no	no	yes	no	no	yes	no	yes
LOC_Os01g20730	expressed protein	OK	10.0581	2.76352	-1.86378	0.000289064	no	yes	no	14.2152	4.48075	-1.66562	0.000314819	no	yes	no	no	no	no	no	no	10.4068	6.08555	-0.774067	0.000495396	no	no	yes	no	no	yes	no	yes	19.0665	13.9674	-0.448977	0.00437543	no	no	yes	no	no	yes	no	yes
LOC_Os01g20930	RING-H2 finger protein, putative, expressed	OK	4.64186	2.30732	-1.00848	0.000289064	no	yes	no	4.62897	1.6585	-1.48081	0.000314819	no	yes	no	no	no	no	no	no	4.09363	3.07746	-0.411641	0.13517	no	no	yes	no	no	yes	no	yes	5.51087	3.66516	-0.588404	0.050423	no	no	yes	no	no	yes	no	yes
LOC_Os01g20950	sulfotransferase domain containing protein, expressed	OK	6.35589	3.10959	-1.03137	0.000289064	no	yes	no	4.24887	1.69203	-1.32832	0.000314819	no	yes	no	no	no	no	no	no	6.33072	4.31507	-0.552986	0.000939474	no	no	yes	no	no	yes	no	yes	6.09372	5.67099	-0.103723	0.817317	no	no	yes	no	no	yes	no	yes
LOC_Os01g22680	fruit bromelain precursor, putative, expressed	OK	6.21298	0.0506504	-6.93857	0.0212977	no	yes	no	1.2924	0.442611	-1.54594	0.00139095	no	yes	no	no	no	no	no	no	1.31186	2.4712	0.913598	0.00136585	no	no	yes	no	no	yes	no	yes	0.176935	0.102158	-0.792417	1	no	no	yes	no	no	yes	no	yes
LOC_Os01g25280	jacalin-like lectin domain containing protein, expressed	OK	12.109	25.8361	1.09331	0.000289064	yes	no	no	1.39468	4.64406	1.73545	0.000314819	yes	no	no	no	no	no	no	no	9.1124	17.2219	0.918341	0.000495396	no	no	yes	no	no	yes	no	yes	3.73778	0.389579	-3.26219	0.086177	no	no	yes	no	no	yes	no	yes
LOC_Os01g25500	sterol carrier protein-2, putative, expressed	OK	0.136557	1.7513	3.68085	0.0141206	yes	no	no	0.739877	1.94699	1.39589	0.0323151	yes	no	no	no	no	no	no	no	0.54723	0.496466	-0.140452	0.912498	no	no	yes	no	no	yes	no	yes	0.370626	0.0304724	-3.60439	1	no	no	yes	no	no	yes	no	yes
LOC_Os01g27240	12-oxophytodienoate reductase, putative, expressed	OK	93.1717	30.5166	-1.6103	0.000289064	no	yes	no	99.765	40.4898	-1.30098	0.000314819	no	yes	no	no	no	no	no	no	77.736	40.9772	-0.923761	0.000495396	no	no	yes	no	no	yes	no	yes	121.694	110.839	-0.134792	0.471893	no	no	yes	no	no	yes	no	yes
LOC_Os01g28030	peroxidase precursor, putative, expressed	OK	0.129861	1.05027	3.01572	0.00173383	yes	no	no	0.235409	1.19346	2.34191	0.00790027	yes	no	no	no	no	no	no	no	0.280835	0.308561	0.135833	1	no	no	yes	no	no	yes	no	yes	0.107612	0.293523	1.44763	1	no	no	yes	no	no	yes	no	yes
LOC_Os01g32730	tetratricopeptide repeat containing protein, putative, expressed	OK	0.767065	2.01111	1.39057	0.000289064	yes	no	no	0.774191	1.88608	1.28463	0.000314819	yes	no	no	no	no	no	no	no	0.644541	0.707211	0.133869	0.810549	no	no	yes	no	no	yes	no	yes	0.674092	0.895087	0.409082	0.483966	no	no	yes	no	no	yes	no	yes
LOC_Os01g32770	DUF260 domain containing protein, putative, expressed	OK	20.5525	44.5482	1.11605	0.000289064	yes	no	no	20.4762	43.8517	1.09868	0.000314819	yes	no	no	no	no	no	no	no	21.6078	36.9536	0.774163	0.000495396	no	no	yes	no	no	yes	no	yes	21.0662	26.4049	0.325876	0.0200391	no	no	yes	no	no	yes	no	yes
LOC_Os01g34060	MYB family transcription factor, putative, expressed	OK	0.789495	2.01691	1.35314	0.000289064	yes	no	no	1.42204	2.84948	1.00274	0.000314819	yes	no	no	no	no	no	no	no	0.923553	1.22794	0.410973	0.250872	no	no	yes	no	no	yes	no	yes	0.818767	1.20257	0.554596	0.274006	no	no	yes	no	no	yes	no	yes
LOC_Os01g34560	3-ketoacyl-CoA synthase, putative, expressed	OK	0.036642	7.32719	7.64362	0.0165801	yes	no	no	0.0815361	6.32975	6.27857	0.0111239	yes	no	no	no	no	no	no	no	0.085849	0.192148	1.16234	1	no	no	yes	no	no	yes	no	yes	0.0344133	0.0480502	0.481576	1	no	no	yes	no	no	yes	no	yes
LOC_Os01g37460	zinc finger family protein, putative, expressed	OK	0.412307	3.90078	3.24197	0.000289064	yes	no	no	0.41189	4.11492	3.32053	0.000314819	yes	no	no	no	no	no	no	no	1.31711	1.28676	-0.0336328	0.952976	no	no	yes	no	no	yes	no	yes	0.709782	0.505548	-0.489528	0.636264	no	no	yes	no	no	yes	no	yes
LOC_Os01g37690	sodium/calcium exchanger protein, putative, expressed	OK	95.4088	41.2428	-1.20998	0.000289064	no	yes	no	119.95	40.4783	-1.56721	0.000314819	no	yes	no	no	no	no	no	no	114.175	61.6648	-0.888728	0.000495396	no	no	yes	no	no	yes	no	yes	100.813	86.567	-0.219793	0.134815	no	no	yes	no	no	yes	no	yes
LOC_Os01g38380	plant protein of unknown function domain containing protein, expressed	OK	6.06946	1.1297	-2.42563	0.000289064	no	yes	no	3.18566	0.95721	-1.73468	0.000314819	no	yes	no	no	no	no	no	no	4.84028	2.661	-0.863122	0.000495396	no	no	yes	no	no	yes	no	yes	6.56812	3.73188	-0.815578	0.00166841	no	no	yes	no	no	yes	no	yes
LOC_Os01g39960	lycopene epsilon cyclase, chloroplast precursor, putative, expressed	OK	0.0659664	0.939366	3.83188	0.000289064	yes	no	no	0.105726	0.852258	3.01096	0.00139095	yes	no	no	no	no	no	no	no	0.128873	0.21752	0.755198	1	no	no	yes	no	no	yes	no	yes	0.144853	0.117585	-0.300886	1	no	no	yes	no	no	yes	no	yes
LOC_Os01g40860	aldehyde dehydrogenase, putative, expressed	OK	294.023	112.075	-1.39146	0.000289064	no	yes	no	335.762	146.438	-1.19715	0.000314819	no	yes	no	no	no	no	no	no	315.644	204.89	-0.623449	0.000495396	no	no	yes	no	no	yes	no	yes	343.95	309.729	-0.151192	0.411245	no	no	yes	no	no	yes	no	yes
LOC_Os01g41710	chlorophyll A-B binding protein, putative, expressed	OK	1e-05	18.6344	20.8295	0.000289064	yes	no	no	1e-05	65.4192	22.6413	0.000314819	yes	no	no	no	no	no	no	no	1e-05	1e-05	0	1	no	no	yes	no	no	yes	no	yes	0.025049	0.0325031	0.375824	1	no	no	yes	no	no	yes	no	yes
LOC_Os01g42234	amino acid permease family protein, putative, expressed	OK	181.764	64.8262	-1.48742	0.000289064	no	yes	no	117.14	57.1241	-1.03606	0.000314819	no	yes	no	no	no	no	no	no	140.167	74.3652	-0.914447	0.000495396	no	no	yes	no	no	yes	no	yes	157.35	123.506	-0.349396	0.00166841	no	no	yes	no	no	yes	no	yes
LOC_Os01g42350	pleiotropic drug resistance protein, putative, expressed	OK	65.9323	18.4548	-1.83699	0.000289064	no	yes	no	48.8757	19.9077	-1.29579	0.000314819	no	yes	no	no	no	no	no	no	62.2621	31.1851	-0.997497	0.000495396	no	no	yes	no	no	yes	no	yes	75.3964	61.3973	-0.29632	0.0134697	no	no	yes	no	no	yes	no	yes
LOC_Os01g43270	hydroquinone glucosyltransferase, putative, expressed	OK	1.71371	0.828444	-1.04865	0.000289064	no	yes	no	2.15909	1.01046	-1.09541	0.000314819	no	yes	no	no	no	no	no	no	2.37669	1.96899	-0.271498	0.32251	no	no	yes	no	no	yes	no	yes	1.62138	1.72481	0.0892152	0.918644	no	no	yes	no	no	yes	no	yes
LOC_Os01g43480	AAA-type ATPase family protein, putative, expressed	OK	2.9718	6.22228	1.06611	0.000289064	yes	no	no	3.18401	6.56753	1.04451	0.000314819	yes	no	no	no	no	no	no	no	2.97709	4.7171	0.663997	0.000495396	no	no	yes	no	no	yes	no	yes	2.44593	2.67058	0.12677	0.804651	no	no	yes	no	no	yes	no	yes
LOC_Os01g45470	expressed protein	OK	19.1448	39.0876	1.02976	0.000289064	yes	no	no	20.9062	60.708	1.53796	0.000314819	yes	no	no	no	no	no	no	no	31.3512	32.2437	0.0404966	0.885732	no	no	yes	no	no	yes	no	yes	13.3374	7.94039	-0.748196	0.0200391	no	no	yes	no	no	yes	no	yes
LOC_Os01g46120	GDSL-like lipase/acylhydrolase, putative, expressed	OK	37.144	14.415	-1.36556	0.000289064	no	yes	no	56.4527	20.8731	-1.4354	0.000314819	no	yes	no	no	no	no	no	no	39.9976	27.4796	-0.541552	0.000495396	no	no	yes	no	no	yes	no	yes	52.5669	52.0134	-0.0152713	0.974195	no	no	yes	no	no	yes	no	yes
LOC_Os01g46970	transcription factor, putative, expressed	OK	9.42231	4.28015	-1.13842	0.000289064	no	yes	no	6.03198	2.92959	-1.04193	0.000314819	no	yes	no	no	no	no	no	no	7.81596	5.74828	-0.443293	0.000939474	no	no	yes	no	no	yes	no	yes	6.81091	5.47791	-0.314222	0.0932589	no	no	yes	no	no	yes	no	yes
LOC_Os01g47130	expressed protein	OK	3.67786	1.20029	-1.61548	0.000289064	no	yes	no	2.47204	0.950842	-1.37842	0.000314819	no	yes	no	no	no	no	no	no	4.36152	2.22745	-0.969438	0.000495396	no	no	yes	no	no	yes	no	yes	6.06161	4.04077	-0.585071	0.00166841	no	no	yes	no	no	yes	no	yes
LOC_Os01g47280	expressed protein	OK	22.8656	9.87223	-1.21173	0.000289064	no	yes	no	12.4531	3.99202	-1.64131	0.000314819	no	yes	no	no	no	no	no	no	18.6213	10.6925	-0.800355	0.000495396	no	no	yes	no	no	yes	no	yes	12.0788	8.6474	-0.482139	0.0193006	no	no	yes	no	no	yes	no	yes
LOC_Os01g47350	enoyl-CoA hydratase/isomerase family protein, putative, expressed	OK	0.902769	2.44711	1.43865	0.000289064	yes	no	no	0.434527	1.4045	1.69254	0.000314819	yes	no	no	no	no	no	no	no	0.772038	0.560155	-0.462846	0.261445	no	no	yes	no	no	yes	no	yes	0.372226	0.374388	0.00835536	1	no	no	yes	no	no	yes	no	yes
LOC_Os01g50680	OsSub2 - Putative Subtilisin homologue, expressed	OK	46.932	20.6252	-1.18616	0.000289064	no	yes	no	45.2894	22.3529	-1.01871	0.000314819	no	yes	no	no	no	no	no	no	46.2569	32.1861	-0.523231	0.000495396	no	no	yes	no	no	yes	no	yes	57.177	52.2694	-0.129468	0.524911	no	no	yes	no	no	yes	no	yes
LOC_Os01g50940	helix-loop-helix DNA-binding domain containing protein, expressed	OK	0.822241	1.89366	1.20354	0.000289064	yes	no	no	0.892213	2.28659	1.35774	0.000314819	yes	no	no	no	no	no	no	no	0.653743	1.19532	0.870601	0.00534954	no	no	yes	no	no	yes	no	yes	0.717991	0.709293	-0.0175841	0.993221	no	no	yes	no	no	yes	no	yes
LOC_Os01g52130	sulfate transporter, putative, expressed	OK	3.63237	7.46703	1.03962	0.000289064	yes	no	no	2.48203	6.62708	1.41685	0.000314819	yes	no	no	no	no	no	no	no	2.98185	5.82198	0.965302	0.000495396	no	no	yes	no	no	yes	no	yes	2.19666	2.9106	0.406005	0.0488565	no	no	yes	no	no	yes	no	yes
LOC_Os01g53240	BURP domain containing protein, expressed	OK	0.092279	6.7614	6.19518	0.000550908	yes	no	no	0.166146	4.83019	4.86156	0.000314819	yes	no	no	no	no	no	no	no	0.0772991	0.0217778	-1.82759	1	no	no	yes	no	no	yes	no	yes	0.0293721	0.0223256	-0.395747	1	no	no	yes	no	no	yes	no	yes
LOC_Os01g55240	gibberellin 2-beta-dioxygenase, putative, expressed	OK	2.73445	8.60443	1.65383	0.000289064	yes	no	no	2.18007	7.0167	1.68642	0.000314819	yes	no	no	no	no	no	no	no	2.83195	5.04775	0.833845	0.000495396	no	no	yes	no	no	yes	no	yes	2.1249	1.9765	-0.104447	0.868735	no	no	yes	no	no	yes	no	yes
LOC_Os01g55750	TCP family transcription factor, putative, expressed	OK	0.250503	1.62151	2.69444	0.000289064	yes	no	no	0.107497	0.605277	2.4933	0.00304869	yes	no	no	no	no	no	no	no	0.206114	0.374874	0.862963	1	no	no	yes	no	no	yes	no	yes	0.129489	0.11956	-0.115095	1	no	no	yes	no	no	yes	no	yes
LOC_Os01g56680	photosystem II reaction center W protein, chloroplast precursor, putative, expressed	OK	4.41911	10.4731	1.24486	0.000289064	yes	no	no	4.89783	13.414	1.45352	0.000314819	yes	no	no	no	no	no	no	no	3.89369	4.80312	0.302834	0.215895	no	no	yes	no	no	yes	no	yes	4.62725	4.59552	-0.00992693	0.993221	no	no	yes	no	no	yes	no	yes
LOC_Os01g57280	rp1, putative, expressed	OK	3.26251	6.56938	1.00977	0.000289064	yes	no	no	3.29761	7.09988	1.10637	0.000314819	yes	no	no	no	no	no	no	no	3.04788	5.04209	0.726216	0.000495396	no	no	yes	no	no	yes	no	yes	2.26029	3.0543	0.434334	0.00667364	no	no	yes	no	no	yes	no	yes
LOC_Os01g57770	OsPOP4 - Putative Prolyl Oligopeptidase homologue, expressed	OK	51.2347	109.017	1.08936	0.000289064	yes	no	no	51.1712	112.712	1.13924	0.000314819	yes	no	no	no	no	no	no	no	49.9559	86.5986	0.793689	0.000495396	no	no	yes	no	no	yes	no	yes	41.5483	40.2864	-0.0444966	0.90465	no	no	yes	no	no	yes	no	yes
LOC_Os01g58990	cytochrome P450, putative, expressed	OK	24.6065	8.11697	-1.60003	0.000289064	no	yes	no	24.4421	11.3307	-1.10913	0.000314819	no	yes	no	no	no	no	no	no	24.7449	14.3548	-0.785598	0.000495396	no	no	yes	no	no	yes	no	yes	32.8553	28.3105	-0.214789	0.196915	no	no	yes	no	no	yes	no	yes
LOC_Os01g59080	expressed protein	OK	0.210998	2.46264	3.5449	0.000550908	yes	no	no	0.524473	2.02987	1.95245	0.000598864	yes	no	no	no	no	no	no	no	0.394392	0.155793	-1.34	1	no	no	yes	no	no	yes	no	yes	0.213652	0.320568	0.585368	1	no	no	yes	no	no	yes	no	yes
LOC_Os01g61570	GDSL-like lipase/acylhydrolase, putative, expressed	OK	1e-05	0.555601	15.7618	0.000289064	yes	no	no	1e-05	0.673113	16.0386	0.000314819	yes	no	no	no	no	no	no	no	0.0560076	1e-05	-12.4514	1	no	no	yes	no	no	yes	no	yes	1e-05	1e-05	0	1	no	no	yes	no	no	yes	no	yes
LOC_Os01g64000	bZIP transcription factor, putative, expressed	OK	0.172011	0.665843	1.95268	0.00128141	yes	no	no	0.656737	2.31586	1.81816	0.000314819	yes	no	no	no	no	no	no	no	0.166548	0.239599	0.524684	1	no	no	yes	no	no	yes	no	yes	0.105419	0.105177	-0.00331566	1	no	no	yes	no	no	yes	no	yes
LOC_Os01g64310	no apical meristem protein, putative, expressed	OK	0.308362	0.691329	1.16475	0.0125086	yes	no	no	0.169317	1.1672	2.78525	0.000314819	yes	no	no	no	no	no	no	no	0.1329	0.314561	1.243	1	no	no	yes	no	no	yes	no	yes	0.0825112	0.0684621	-0.269284	1	no	no	yes	no	no	yes	no	yes
LOC_Os01g64790	AP2 domain containing protein, expressed	OK	0.872348	2.65646	1.60653	0.000289064	yes	no	no	1.4554	3.28031	1.17242	0.000314819	yes	no	no	no	no	no	no	no	0.8324	1.64786	0.985245	0.000939474	no	no	yes	no	no	yes	no	yes	0.794024	1.24195	0.645353	0.144	no	no	yes	no	no	yes	no	yes
LOC_Os01g64860	OsSub11 - Putative Subtilisin homologue, expressed	OK	0.393665	1.06069	1.42996	0.000289064	yes	no	no	0.325948	0.940465	1.52873	0.0011379	yes	no	no	no	no	no	no	no	0.245359	0.195407	-0.328412	1	no	no	yes	no	no	yes	no	yes	0.139264	0.191564	0.460004	1	no	no	yes	no	no	yes	no	yes
LOC_Os01g65210	proton-dependent oligopeptide transport, putative, expressed	OK	11.5964	5.15667	-1.16917	0.000289064	no	yes	no	13.2853	6.43002	-1.04694	0.000314819	no	yes	no	no	no	no	no	no	10.9434	7.75213	-0.497396	0.000495396	no	no	yes	no	no	yes	no	yes	11.0806	11.1813	0.0130519	0.977965	no	no	yes	no	no	yes	no	yes
LOC_Os01g66010	amino acid transporter, putative, expressed	OK	5.90066	16.466	1.48054	0.000289064	yes	no	no	8.06452	17.5207	1.1194	0.000314819	yes	no	no	no	no	no	no	no	6.74722	13.1999	0.968162	0.000495396	no	no	yes	no	no	yes	no	yes	8.26675	8.93601	0.112311	0.732735	no	no	yes	no	no	yes	no	yes
LOC_Os01g66980	expressed protein	OK	0.551577	1.28538	1.22056	0.00342938	yes	no	no	0.239813	1.08672	2.18	0.00281992	yes	no	no	no	no	no	no	no	0.59279	0.579203	-0.033452	0.971909	no	no	yes	no	no	yes	no	yes	0.26212	0.457695	0.804159	1	no	no	yes	no	no	yes	no	yes
LOC_Os01g67010	expressed protein	OK	5.06589	11.4664	1.17852	0.000289064	yes	no	no	6.19518	12.691	1.03459	0.000314819	yes	no	no	no	no	no	no	no	6.43645	10.9551	0.767266	0.000495396	no	no	yes	no	no	yes	no	yes	5.61446	8.55439	0.607518	0.00166841	no	no	yes	no	no	yes	no	yes
LOC_Os01g67030	auxin-responsive protein, putative, expressed	OK	7.75739	21.0766	1.442	0.000289064	yes	no	no	12.5837	26.541	1.07667	0.000314819	yes	no	no	no	no	no	no	no	10.102	16.4486	0.703324	0.000495396	no	no	yes	no	no	yes	no	yes	10.4571	12.53	0.260904	0.177105	no	no	yes	no	no	yes	no	yes
LOC_Os01g70590	DUF567 domain containing protein, putative, expressed	OK	73.4108	30.6001	-1.26246	0.000289064	no	yes	no	48.4131	19.9655	-1.27789	0.000314819	no	yes	no	no	no	no	no	no	67.1635	36.8184	-0.86725	0.000495396	no	no	yes	no	no	yes	no	yes	56.6869	39.1794	-0.53292	0.00166841	no	no	yes	no	no	yes	no	yes
LOC_Os01g71190	photosystem II reaction center PSB28 protein, chloroplast precursor, putative, expressed	OK	0.640588	1.54398	1.26919	0.00483321	yes	no	no	0.646635	2.41699	1.90219	0.000314819	yes	no	no	no	no	no	no	no	0.750268	0.61712	-0.281855	0.67808	no	no	yes	no	no	yes	no	yes	1.19737	0.799308	-0.583046	0.422025	no	no	yes	no	no	yes	no	yes
LOC_Os01g72170	glutathione S-transferase, putative, expressed	OK	43.8743	17.9085	-1.29273	0.000289064	no	yes	no	29.9795	12.7129	-1.23768	0.000314819	no	yes	no	no	no	no	no	no	37.9451	23.7937	-0.673334	0.000495396	no	no	yes	no	no	yes	no	yes	40.1579	27.6432	-0.538759	0.00166841	no	no	yes	no	no	yes	no	yes
LOC_Os01g72290	expressed protein	OK	1e-05	3.04691	18.217	0.000289064	yes	no	no	1e-05	1.30407	16.9927	0.000314819	yes	no	no	no	no	no	no	no	1e-05	1e-05	0	1	no	no	yes	no	no	yes	no	yes	1e-05	1e-05	0	1	no	no	yes	no	no	yes	no	yes
LOC_Os01g72590	expressed protein	OK	1e-05	103.487	23.3029	0.000289064	yes	no	no	1e-05	166.845	23.992	0.000314819	yes	no	no	no	no	no	no	no	1e-05	27.7012	21.4015	0.105986	no	no	yes	no	no	yes	no	yes	1e-05	1e-05	0	1	no	no	yes	no	no	yes	no	yes
LOC_Os01g72950	expressed protein	OK	1e-05	1.13411	16.7912	0.000289064	yes	no	no	1e-05	1.00341	16.6146	0.000314819	yes	no	no	no	no	no	no	no	0.0609222	1e-05	-12.5728	1	no	no	yes	no	no	yes	no	yes	1e-05	1e-05	0	1	no	no	yes	no	no	yes	no	yes
LOC_Os02g01340	ferredoxin--NADP reductase, chloroplast precursor, putative, expressed	OK	1e-05	1.74425	17.4122	0.000289064	yes	no	no	1e-05	2.75763	18.0731	0.000314819	yes	no	no	no	no	no	no	no	0.0156021	0.0169811	0.12219	1	no	no	yes	no	no	yes	no	yes	1e-05	1e-05	0	1	no	no	yes	no	no	yes	no	yes
LOC_Os02g02780	protein kinase family protein, putative, expressed	OK	4.13632	15.1323	1.87121	0.000289064	yes	no	no	7.2512	15.0865	1.05697	0.000314819	yes	no	no	no	no	no	no	no	11.8052	19.2784	0.707563	0.000495396	no	no	yes	no	no	yes	no	yes	6.03084	7.33189	0.281826	0.11076	no	no	yes	no	no	yes	no	yes
LOC_Os02g03020	EF hand family protein, putative, expressed	OK	30.6538	15.2231	-1.0098	0.000289064	no	yes	no	37.8738	18.3017	-1.04922	0.000314819	no	yes	no	no	no	no	no	no	32.1081	21.5055	-0.578232	0.000495396	no	no	yes	no	no	yes	no	yes	42.638	29.6612	-0.523563	0.00166841	no	no	yes	no	no	yes	no	yes
LOC_Os02g03570	hsp20/alpha crystallin family protein, putative, expressed	OK	21.7896	7.64749	-1.51058	0.000289064	no	yes	no	18.9454	8.17757	-1.2121	0.000314819	no	yes	no	no	no	no	no	no	16.9929	10.3448	-0.716026	0.000495396	no	no	yes	no	no	yes	no	yes	15.6495	13.7783	-0.183719	0.546375	no	no	yes	no	no	yes	no	yes
LOC_Os02g04160	transcription elongation factor 1, putative, expressed	OK	1.30098	2.99576	1.20332	0.000289064	yes	no	no	1.4582	3.15823	1.11493	0.000314819	yes	no	no	no	no	no	no	no	1.69968	2.45795	0.532192	0.109423	no	no	yes	no	no	yes	no	yes	1.65249	1.86075	0.171243	0.845605	no	no	yes	no	no	yes	no	yes
LOC_Os02g06950	no apical meristem protein, putative, expressed	OK	0.166088	0.599715	1.85233	0.00593417	yes	no	no	0.202677	0.68184	1.75025	0.00349568	yes	no	no	no	no	no	no	no	0.0878941	0.409964	2.22166	1	no	no	yes	no	no	yes	no	yes	0.0561477	0.0382896	-0.552274	1	no	no	yes	no	no	yes	no	yes
LOC_Os02g08230	WAX2, putative, expressed	OK	0.497417	2.27364	2.19248	0.000289064	yes	no	no	0.530476	2.9164	2.45883	0.000314819	yes	no	no	no	no	no	no	no	0.546321	0.52648	-0.0533702	0.925944	no	no	yes	no	no	yes	no	yes	0.350277	0.531878	0.602599	1	no	no	yes	no	no	yes	no	yes
LOC_Os02g09390	cytochrome P450, putative, expressed	OK	9.41484	3.77348	-1.31904	0.000289064	no	yes	no	4.32528	2.04071	-1.08372	0.000314819	no	yes	no	no	no	no	no	no	6.08388	3.85675	-0.657606	0.000495396	no	no	yes	no	no	yes	no	yes	5.62271	4.64044	-0.277004	0.3008	no	no	yes	no	no	yes	no	yes
LOC_Os02g10660	glycosyl hydrolases family 17, putative, expressed	OK	3.82231	9.04588	1.24282	0.000289064	yes	no	no	5.39991	11.3951	1.07741	0.000314819	yes	no	no	no	no	no	no	no	4.08609	7.91515	0.953896	0.000495396	no	no	yes	no	no	yes	no	yes	3.85376	4.62794	0.264103	0.2447	no	no	yes	no	no	yes	no	yes
LOC_Os02g11070	3-ketoacyl-CoA synthase, putative, expressed	OK	10.0847	22.1121	1.13267	0.000289064	yes	no	no	10.8613	23.6225	1.12096	0.000314819	yes	no	no	no	no	no	no	no	11.3073	21.0869	0.899093	0.000495396	no	no	yes	no	no	yes	no	yes	13.3957	17.2414	0.364107	0.00773642	no	no	yes	no	no	yes	no	yes
LOC_Os02g13660	meiosis 5, putative, expressed	OK	2.7395	32.5094	3.56887	0.000289064	yes	no	no	0.841037	25.7912	4.93857	0.000314819	yes	no	no	no	no	no	no	no	1.41162	1.21436	-0.217156	0.677047	no	no	yes	no	no	yes	no	yes	0.630839	0.817589	0.374104	0.731025	no	no	yes	no	no	yes	no	yes
LOC_Os02g15750	expressed protein	OK	0.182651	2.40562	3.71925	0.000289064	yes	no	no	0.190455	2.2121	3.53789	0.000314819	yes	no	no	no	no	no	no	no	0.361251	0.285179	-0.341134	1	no	no	yes	no	no	yes	no	yes	0.207839	0.126536	-0.715918	1	no	no	yes	no	no	yes	no	yes
LOC_Os02g19924	aminotransferase, classes I and II, domain containing protein, expressed	OK	15.3005	5.76656	-1.4078	0.000289064	no	yes	no	18.423	8.70948	-1.08085	0.000314819	no	yes	no	no	no	no	no	no	14.8096	9.33837	-0.66529	0.000495396	no	no	yes	no	no	yes	no	yes	18.8826	15.9959	-0.239355	0.176184	no	no	yes	no	no	yes	no	yes
LOC_Os02g26014	terpene synthase, putative, expressed	OK	6.98979	2.54405	-1.45812	0.000289064	no	yes	no	17.457	5.42663	-1.68568	0.000314819	no	yes	no	no	no	no	no	no	9.40305	5.33543	-0.817524	0.000495396	no	no	yes	no	no	yes	no	yes	17.3101	14.8131	-0.22474	0.169275	no	no	yes	no	no	yes	no	yes
LOC_Os02g28170	transferase family protein, putative, expressed	OK	0.754365	2.96412	1.97427	0.000289064	yes	no	no	0.750101	2.72636	1.86182	0.000314819	yes	no	no	no	no	no	no	no	1.21425	2.05962	0.762313	0.000495396	no	no	yes	no	no	yes	no	yes	1.33747	1.90192	0.50795	0.11393	no	no	yes	no	no	yes	no	yes
LOC_Os02g28300	transferase family protein, putative, expressed	OK	0.495286	0.10346	-2.25919	0.0288247	no	yes	no	0.740945	0.330838	-1.16324	0.0162826	no	yes	no	no	no	no	no	no	0.688094	0.387769	-0.827408	0.0912243	no	no	yes	no	no	yes	no	yes	0.348077	0.322211	-0.111401	1	no	no	yes	no	no	yes	no	yes
LOC_Os02g28310	expressed protein	OK	2.76448	0.811343	-1.76862	0.000289064	no	yes	no	1.61851	0.662887	-1.28783	0.0088543	no	yes	no	no	no	no	no	no	2.29458	1.5204	-0.593779	0.102448	no	no	yes	no	no	yes	no	yes	1.05899	0.867622	-0.28755	0.823246	no	no	yes	no	no	yes	no	yes
LOC_Os02g29450	expressed protein	OK	3.14904	1.10045	-1.51682	0.0138091	no	yes	no	1.43663	0.324911	-2.14457	0.0298965	no	yes	no	no	no	no	no	no	2.43482	1.18221	-1.04233	0.100556	no	no	yes	no	no	yes	no	yes	0.85314	0.792188	-0.10694	0.974637	no	no	yes	no	no	yes	no	yes
LOC_Os02g30780	LGC1, putative, expressed	OK	2.42844	6.6199	1.44678	0.000289064	yes	no	no	2.63353	8.51324	1.69271	0.000314819	yes	no	no	no	no	no	no	no	1.68858	2.0129	0.253465	0.585962	no	no	yes	no	no	yes	no	yes	1.00622	1.32362	0.395543	0.675372	no	no	yes	no	no	yes	no	yes
LOC_Os02g32615	expressed protein	OK	1.3733	3.87909	1.49807	0.000289064	yes	no	no	1.83441	5.08205	1.47009	0.000314819	yes	no	no	no	no	no	no	no	1.74853	2.59295	0.568452	0.0300028	no	no	yes	no	no	yes	no	yes	1.90601	2.5811	0.43743	0.296371	no	no	yes	no	no	yes	no	yes
LOC_Os02g32770	cytochrome P450, putative, expressed	OK	0.0757364	1.27586	4.07434	0.000800533	yes	no	no	0.208864	0.83743	2.0034	0.000314819	yes	no	no	no	no	no	no	no	0.0337949	1.00228	4.89034	0.0650923	no	no	yes	no	no	yes	no	yes	0.0132927	0.0724518	2.44639	1	no	no	yes	no	no	yes	no	yes
LOC_Os02g33330	expressed protein	OK	1.41681	4.07506	1.52418	0.000289064	yes	no	no	2.06392	4.49596	1.12324	0.000314819	yes	no	no	no	no	no	no	no	1.40953	2.55943	0.860608	0.0150452	no	no	yes	no	no	yes	no	yes	0.650875	1.00938	0.633017	0.506039	no	no	yes	no	no	yes	no	yes
LOC_Os02g34810	OsAPx8 - Thylakoid-bound Ascorbate Peroxidase encoding gene 5,8, expressed	OK	0.359988	0.733312	1.02648	0.00384016	yes	no	no	0.336081	1.01812	1.59903	0.000314819	yes	no	no	no	no	no	no	no	0.429955	0.345397	-0.31593	1	no	no	yes	no	no	yes	no	yes	0.406939	0.414696	0.0272416	1	no	no	yes	no	no	yes	no	yes
LOC_Os02g34860	Regulator of chromosome condensation domain containing protein, expressed	OK	0.186786	2.09051	3.4844	0.000289064	yes	no	no	0.171254	1.59407	3.21851	0.000314819	yes	no	no	no	no	no	no	no	0.25963	0.391245	0.591615	1	no	no	yes	no	no	yes	no	yes	0.235584	0.478156	1.02124	1	no	no	yes	no	no	yes	no	yes
LOC_Os02g35970	BTBN2 - Bric-a-Brac, Tramtrack, Broad Complex BTB domain with non-phototropic hypocotyl 3 NPH3 and coiled-coil domains, expressed	OK	0.2781	1.21846	2.13138	0.000289064	yes	no	no	0.209309	0.907221	2.11582	0.000314819	yes	no	no	no	no	no	no	no	0.23586	0.190277	-0.30983	1	no	no	yes	no	no	yes	no	yes	0.148379	0.187392	0.336772	1	no	no	yes	no	no	yes	no	yes
LOC_Os02g36550	phosphopantothenate--cysteine ligase, putative, expressed	OK	0.693624	1.97009	1.50604	0.000289064	yes	no	no	0.651878	1.33304	1.03205	0.0011379	yes	no	no	no	no	no	no	no	0.743126	1.17515	0.661166	0.0352005	no	no	yes	no	no	yes	no	yes	1.00959	1.06157	0.07243	0.943905	no	no	yes	no	no	yes	no	yes
LOC_Os02g36570	ABC1 family domain containing protein, putative, expressed	OK	0.397746	0.887867	1.1585	0.000289064	yes	no	no	0.434289	0.932745	1.10283	0.000314819	yes	no	no	no	no	no	no	no	0.397957	0.383679	-0.0527127	1	no	no	yes	no	no	yes	no	yes	0.421741	0.49616	0.234448	1	no	no	yes	no	no	yes	no	yes
LOC_Os02g36830	cytokinin-O-glucosyltransferase 2, putative, expressed	OK	17.849	4.56215	-1.96806	0.000289064	no	yes	no	40.5834	11.2377	-1.85254	0.000314819	no	yes	no	no	no	no	no	no	20.8843	11.6421	-0.843067	0.000495396	no	no	yes	no	no	yes	no	yes	31.5201	26.8795	-0.229766	0.153435	no	no	yes	no	no	yes	no	yes
LOC_Os02g36845	membrane associated DUF588 domain containing protein, putative, expressed	OK	2.03847	0.791426	-1.36496	0.0161278	no	yes	no	1.7419	0.541363	-1.68599	0.0211446	no	yes	no	no	no	no	no	no	1.77581	1.00276	-0.824501	0.123998	no	no	yes	no	no	yes	no	yes	2.43757	2.11232	-0.206615	0.852615	no	no	yes	no	no	yes	no	yes
LOC_Os02g37290	heavy metal associated domain containing protein, expressed	OK	4.25871	10.0518	1.23897	0.0106516	yes	no	no	4.98667	14.5258	1.54247	0.00259943	yes	no	no	no	no	no	no	no	6.0386	9.03815	0.581813	0.29117	no	no	yes	no	no	yes	no	yes	5.18013	2.99167	-0.792037	0.556378	no	no	yes	no	no	yes	no	yes
LOC_Os02g38240	rhodanese family protein, putative, expressed	OK	0.377917	2.2074	2.54621	0.000289064	yes	no	no	0.53178	1.48906	1.4855	0.000314819	yes	no	no	no	no	no	no	no	0.449116	0.691137	0.621884	0.190123	no	no	yes	no	no	yes	no	yes	0.453875	0.532667	0.230939	0.852615	no	no	yes	no	no	yes	no	yes
LOC_Os02g38290	cytochrome P450, putative, expressed	OK	23.823	11.4904	-1.05193	0.000289064	no	yes	no	10.9565	3.05264	-1.84366	0.000314819	no	yes	no	no	no	no	no	no	17.8751	12.2666	-0.543216	0.000495396	no	no	yes	no	no	yes	no	yes	13.5706	12.6001	-0.107049	0.713074	no	no	yes	no	no	yes	no	yes
LOC_Os02g38320	BTBWT-8 - Bric-a-Brac, Tramtrack, Broad Complex BTB domain with TAZ zinc finger and Calmodulin-binding domains, expressed	OK	7.50414	3.13847	-1.25763	0.000289064	no	yes	no	12.6745	5.6072	-1.17658	0.000314819	no	yes	no	no	no	no	no	no	7.79699	5.20521	-0.582961	0.000495396	no	no	yes	no	no	yes	no	yes	11.948	8.49573	-0.491959	0.00773642	no	no	yes	no	no	yes	no	yes
LOC_Os02g38820	expressed protein	OK	0.449076	3.07088	2.77362	0.000289064	yes	no	no	0.569129	1.61675	1.50627	0.000314819	yes	no	no	no	no	no	no	no	0.57335	0.308965	-0.891973	0.101906	no	no	yes	no	no	yes	no	yes	0.258569	0.600015	1.21445	0.109683	no	no	yes	no	no	yes	no	yes
LOC_Os02g39080	expressed protein	OK	2.13458	5.09634	1.25551	0.000289064	yes	no	no	2.15778	5.17038	1.26072	0.000314819	yes	no	no	no	no	no	no	no	2.38721	3.69743	0.631197	0.000495396	no	no	yes	no	no	yes	no	yes	1.64725	2.308	0.486584	0.0308493	no	no	yes	no	no	yes	no	yes
LOC_Os02g43280	aldehyde dehydrogenase, putative, expressed	OK	0.31017	4.1821	3.7531	0.000289064	yes	no	no	0.59924	3.40173	2.50506	0.000314819	yes	no	no	no	no	no	no	no	0.438702	0.341192	-0.362657	1	no	no	yes	no	no	yes	no	yes	0.415452	0.426036	0.0362935	1	no	no	yes	no	no	yes	no	yes
LOC_Os02g45780	zinc finger, C3HC4 type domain containing protein, expressed	OK	1.08011	3.23933	1.58452	0.000289064	yes	no	no	1.55252	4.76696	1.61846	0.000314819	yes	no	no	no	no	no	no	no	1.26911	2.09034	0.71992	0.0111075	no	no	yes	no	no	yes	no	yes	1.43599	1.28231	-0.163301	0.85408	no	no	yes	no	no	yes	no	yes
LOC_Os02g45890	sulfotransferase domain containing protein, expressed	OK	96.9845	31.3084	-1.6312	0.000289064	no	yes	no	154.977	64.3538	-1.26796	0.000314819	no	yes	no	no	no	no	no	no	107.905	59.4303	-0.860491	0.000495396	no	no	yes	no	no	yes	no	yes	162.257	129.273	-0.32786	0.00557544	no	no	yes	no	no	yes	no	yes
LOC_Os02g46680	multidrug resistance protein, putative, expressed	OK	0.061653	1.86323	4.91749	0.000289064	yes	no	no	0.114645	0.922039	3.00765	0.000314819	yes	no	no	no	no	no	no	no	0.13491	0.341305	1.33906	1	no	no	yes	no	no	yes	no	yes	0.333775	0.65205	0.966107	0.00867047	no	no	yes	no	no	yes	no	yes
LOC_Os02g47020	phosphoribulokinase/Uridine kinase family protein, expressed	OK	0.045055	1.38829	4.94548	0.0104896	yes	no	no	0.0608477	2.0881	5.10084	0.0111239	yes	no	no	no	no	no	no	no	0.095692	0.0742625	-0.365764	1	no	no	yes	no	no	yes	no	yes	0.09602	0.0945196	-0.0227214	1	no	no	yes	no	no	yes	no	yes
LOC_Os02g47210	amino acid permease family protein, putative, expressed	OK	85.8888	41.8993	-1.03554	0.000289064	no	yes	no	98.5468	48.8837	-1.01146	0.000314819	no	yes	no	no	no	no	no	no	76.9901	49.2335	-0.645033	0.000495396	no	no	yes	no	no	yes	no	yes	107.234	94.7011	-0.179309	0.260903	no	no	yes	no	no	yes	no	yes
LOC_Os02g49680	arsenate reductase, putative, expressed	OK	1e-05	0.91323	16.4787	0.000289064	yes	no	no	1e-05	1.14066	16.7995	0.000314819	yes	no	no	no	no	no	no	no	0.018246	0.0143961	-0.341902	1	no	no	yes	no	no	yes	no	yes	1e-05	0.0214961	11.0699	1	no	no	yes	no	no	yes	no	yes
LOC_Os02g49920	3-ketoacyl-CoA synthase, putative, expressed	OK	1.09008	2.58397	1.24516	0.000289064	yes	no	no	0.121141	1.49459	3.62499	0.000598864	yes	no	no	no	no	no	no	no	0.71574	1.38904	0.956581	0.000495396	no	no	yes	no	no	yes	no	yes	0.0826526	0.25456	1.62287	1	no	no	yes	no	no	yes	no	yes
LOC_Os02g50900	expressed protein	OK	0.141289	4.28653	4.92309	0.000289064	yes	no	no	0.0999634	7.42929	6.21568	0.0111239	yes	no	no	no	no	no	no	no	0.134407	0.375062	1.48052	1	no	no	yes	no	no	yes	no	yes	0.136788	0.085378	-0.680005	1	no	no	yes	no	no	yes	no	yes
LOC_Os02g51020	expressed protein	OK	1e-05	0.848944	16.3734	0.000289064	yes	no	no	1e-05	0.632831	15.9495	0.000314819	yes	no	no	no	no	no	no	no	0.0229969	1e-05	-11.1672	1	no	no	yes	no	no	yes	no	yes	1e-05	1e-05	0	1	no	no	yes	no	no	yes	no	yes
LOC_Os02g51080	FAD binding domain containing protein, expressed	OK	0.45239	6.26942	3.79269	0.000289064	yes	no	no	0.556109	8.28264	3.89665	0.000314819	yes	no	no	no	no	no	no	no	0.567577	0.459204	-0.305681	1	no	no	yes	no	no	yes	no	yes	0.63682	0.466975	-0.44754	0.547241	no	no	yes	no	no	yes	no	yes
LOC_Os02g51470	ATP synthase F1, delta subunit family protein, putative, expressed	OK	3.91623	8.71281	1.15367	0.000289064	yes	no	no	3.62846	7.30388	1.00931	0.000314819	yes	no	no	no	no	no	no	no	4.06838	4.85297	0.254414	0.243994	no	no	yes	no	no	yes	no	yes	2.95862	3.22217	0.123108	0.847778	no	no	yes	no	no	yes	no	yes
LOC_Os02g51570	peptidyl-prolyl cis-trans isomerase, FKBP-type, putative, expressed	OK	0.080039	0.933173	3.54337	0.00195671	yes	no	no	0.244114	0.730003	1.58035	0.0188075	yes	no	no	no	no	no	no	no	0.130483	0.114119	-0.193323	1	no	no	yes	no	no	yes	no	yes	0.0890895	0.275531	1.62889	1	no	no	yes	no	no	yes	no	yes
LOC_Os02g53180	1-aminocyclopropane-1-carboxylate oxidase protein, putative, expressed	OK	0.32992	19.0177	5.84908	0.000289064	yes	no	no	0.254157	19.7455	6.27966	0.000314819	yes	no	no	no	no	no	no	no	0.289502	0.454124	0.649513	1	no	no	yes	no	no	yes	no	yes	0.240919	0.370551	0.621124	1	no	no	yes	no	no	yes	no	yes
LOC_Os02g53530	ZOS2-17 - C2H2 zinc finger protein, expressed	OK	0.430357	1.71478	1.99442	0.000289064	yes	no	no	0.44748	1.02965	1.20226	0.0127672	yes	no	no	no	no	no	no	no	0.453197	0.380305	-0.252981	1	no	no	yes	no	no	yes	no	yes	0.418661	0.483789	0.208595	1	no	no	yes	no	no	yes	no	yes
LOC_Os02g53720	phytosulfokine receptor precursor, putative, expressed	OK	1e-05	1.81741	17.4715	0.000289064	yes	no	no	1e-05	1.02184	16.6408	0.000314819	yes	no	no	no	no	no	no	no	1e-05	1e-05	0	1	no	no	yes	no	no	yes	no	yes	1e-05	0.0452783	12.1446	1	no	no	yes	no	no	yes	no	yes
LOC_Os02g54140	hsp20/alpha crystallin family protein, putative, expressed	OK	3.28771	1.53813	-1.09591	0.000289064	no	yes	no	3.06444	0.932624	-1.71626	0.000598864	no	yes	no	no	no	no	no	no	2.44491	1.42309	-0.780754	0.0176826	no	no	yes	no	no	yes	no	yes	2.87281	2.59077	-0.149082	0.851579	no	no	yes	no	no	yes	no	yes
LOC_Os02g55380	AP2 domain containing protein, expressed	OK	3.46941	8.64188	1.31665	0.000289064	yes	no	no	1.98653	4.9567	1.31913	0.000314819	yes	no	no	no	no	no	no	no	2.49277	4.91376	0.979078	0.000495396	no	no	yes	no	no	yes	no	yes	1.91117	1.9095	-0.00126119	0.993161	no	no	yes	no	no	yes	no	yes
LOC_Os02g56334	OsWAK18b - OsWAK short gene, expressed	OK	0.509886	1.2805	1.32846	0.000289064	yes	no	no	0.332554	0.880516	1.40476	0.000314819	yes	no	no	no	no	no	no	no	0.389349	0.600648	0.625456	0.0917623	no	no	yes	no	no	yes	no	yes	0.276428	0.359928	0.380805	1	no	no	yes	no	no	yes	no	yes
LOC_Os02g57120	HEAT repeat family protein, putative, expressed	OK	0.573558	2.95026	2.36283	0.000289064	yes	no	no	0.688487	2.4026	1.8031	0.000314819	yes	no	no	no	no	no	no	no	0.71958	0.657899	-0.129289	0.684706	no	no	yes	no	no	yes	no	yes	0.502563	0.429582	-0.226371	0.686971	no	no	yes	no	no	yes	no	yes
LOC_Os02g57280	CBS domain containing membrane protein, putative, expressed	OK	0.0233012	1.60548	6.10646	0.00739045	yes	no	no	0.0683463	1.78487	4.70681	0.000598864	yes	no	no	no	no	no	no	no	0.0442375	0.0639945	0.532678	1	no	no	yes	no	no	yes	no	yes	0.048686	0.0576687	0.244282	1	no	no	yes	no	no	yes	no	yes
LOC_Os03g04290	transposon protein, putative, unclassified, expressed	OK	0.888553	2.51683	1.50208	0.000289064	yes	no	no	2.09504	6.75892	1.68981	0.000314819	yes	no	no	no	no	no	no	no	1.06374	2.06635	0.957939	0.000495396	no	no	yes	no	no	yes	no	yes	1.27601	1.70451	0.417717	0.133204	no	no	yes	no	no	yes	no	yes
LOC_Os03g06390	expressed protein	OK	4.05328	9.25475	1.1911	0.000289064	yes	no	no	3.67662	9.94451	1.43552	0.000314819	yes	no	no	no	no	no	no	no	4.35344	7.52907	0.790316	0.000495396	no	no	yes	no	no	yes	no	yes	2.99185	3.57226	0.255799	0.3541	no	no	yes	no	no	yes	no	yes
LOC_Os03g06580	MTN26L2 - MtN26 family protein precursor, expressed	OK	5.24051	10.5376	1.00777	0.000289064	yes	no	no	4.82013	11.9309	1.30756	0.000314819	yes	no	no	no	no	no	no	no	5.46125	8.08199	0.565479	0.000495396	no	no	yes	no	no	yes	no	yes	5.2264	4.51936	-0.209699	0.596822	no	no	yes	no	no	yes	no	yes
LOC_Os03g06700	3-ketoacyl-CoA synthase, putative, expressed	OK	0.435665	2.98874	2.77825	0.000289064	yes	no	no	0.488768	4.73568	3.27635	0.000314819	yes	no	no	no	no	no	no	no	0.520136	0.707562	0.443968	0.269814	no	no	yes	no	no	yes	no	yes	0.447451	0.520261	0.217506	1	no	no	yes	no	no	yes	no	yes
LOC_Os03g06705	3-ketoacyl-CoA synthase, putative, expressed	OK	0.966721	5.05847	2.38753	0.000289064	yes	no	no	0.659473	9.45742	3.84206	0.000314819	yes	no	no	no	no	no	no	no	0.693257	1.32081	0.929961	0.00908022	no	no	yes	no	no	yes	no	yes	0.847362	0.824082	-0.0401905	0.976543	no	no	yes	no	no	yes	no	yes
LOC_Os03g07480	sucrose transporter, putativ, expressed	OK	2.34697	6.25603	1.41445	0.000289064	yes	no	no	2.12496	5.40585	1.34709	0.000314819	yes	no	no	no	no	no	no	no	3.30796	4.00266	0.275017	0.102069	no	no	yes	no	no	yes	no	yes	2.62508	3.03035	0.207123	0.511412	no	no	yes	no	no	yes	no	yes
LOC_Os03g08360	3-ketoacyl-CoA synthase 10, putative, expressed	OK	5.71143	31.2512	2.45199	0.000289064	yes	no	no	6.30253	25.7592	2.03108	0.000314819	yes	no	no	no	no	no	no	no	6.59856	4.58792	-0.524311	0.000495396	no	no	yes	no	no	yes	no	yes	9.70441	5.52748	-0.812019	0.00166841	no	no	yes	no	no	yes	no	yes
LOC_Os03g09170	ethylene-responsive transcription factor, putative, expressed	OK	3.68525	11.1571	1.59813	0.000289064	yes	no	no	2.31396	5.42314	1.22876	0.000314819	yes	no	no	no	no	no	no	no	2.98367	4.61153	0.628158	0.000495396	no	no	yes	no	no	yes	no	yes	1.40893	1.929	0.453253	0.314119	no	no	yes	no	no	yes	no	yes
LOC_Os03g12260	cytochrome P450 protein, putative, expressed	OK	2.893	0.821205	-1.81675	0.000289064	no	yes	no	3.48633	0.593331	-2.5548	0.000314819	no	yes	no	no	no	no	no	no	2.28464	1.48018	-0.626194	0.00136585	no	no	yes	no	no	yes	no	yes	4.35665	3.3652	-0.372527	0.104871	no	no	yes	no	no	yes	no	yes
LOC_Os03g13210	peroxidase precursor, putative, expressed	OK	14.354	32.8785	1.19569	0.000289064	yes	no	no	8.57189	21.1283	1.30149	0.000314819	yes	no	no	no	no	no	no	no	17.9315	24.5517	0.453327	0.000495396	no	no	yes	no	no	yes	no	yes	16.8963	10.8406	-0.640263	0.00166841	no	no	yes	no	no	yes	no	yes
LOC_Os03g15270	gibberellin receptor GID1L2, putative, expressed	OK	7.17716	3.24726	-1.14419	0.000289064	no	yes	no	8.00265	3.0963	-1.36993	0.000314819	no	yes	no	no	no	no	no	no	7.5478	4.74888	-0.668469	0.000495396	no	no	yes	no	no	yes	no	yes	6.61653	5.9927	-0.142869	0.68202	no	no	yes	no	no	yes	no	yes
LOC_Os03g15870	ribosomal protein L4, putative, expressed	OK	1.36032	6.82315	2.32649	0.000289064	yes	no	no	2.06275	4.39434	1.09108	0.000314819	yes	no	no	no	no	no	no	no	1.71058	1.41399	-0.274714	0.420674	no	no	yes	no	no	yes	no	yes	1.99428	2.43334	0.28707	0.511399	no	no	yes	no	no	yes	no	yes
LOC_Os03g16050	fructose-1,6-bisphosphatase, putative, expressed	OK	1e-05	0.958538	16.5485	0.000289064	yes	no	no	1e-05	1.33093	17.0221	0.000314819	yes	no	no	no	no	no	no	no	1e-05	1e-05	0	1	no	no	yes	no	no	yes	no	yes	1e-05	1e-05	0	1	no	no	yes	no	no	yes	no	yes
LOC_Os03g16350	DNA binding protein, putative, expressed	OK	6.63422	14.4497	1.12304	0.000289064	yes	no	no	8.21585	16.9457	1.04444	0.000314819	yes	no	no	no	no	no	no	no	6.90421	11.9919	0.796512	0.000495396	no	no	yes	no	no	yes	no	yes	8.8291	12.9105	0.548207	0.00166841	no	no	yes	no	no	yes	no	yes
LOC_Os03g17070	ATP synthase B chain, chloroplast precursor, putative, expressed	OK	1.47103	5.14884	1.80742	0.000289064	yes	no	no	2.08401	4.95254	1.24881	0.000314819	yes	no	no	no	no	no	no	no	1.62847	1.3104	-0.31351	0.406497	no	no	yes	no	no	yes	no	yes	1.86225	2.13392	0.196459	0.782359	no	no	yes	no	no	yes	no	yes
LOC_Os03g19270	universal stress protein domain containing protein, putative, expressed	OK	0.448609	1.7336	1.95024	0.000289064	yes	no	no	0.500059	3.47338	2.79617	0.000314819	yes	no	no	no	no	no	no	no	1.26017	1.97909	0.651219	0.0431554	no	no	yes	no	no	yes	no	yes	0.422887	0.274528	-0.623319	1	no	no	yes	no	no	yes	no	yes
LOC_Os03g20700	magnesium-chelatase, putative, expressed	OK	0.844909	3.16447	1.9051	0.000289064	yes	no	no	0.707062	3.69481	2.38559	0.000314819	yes	no	no	no	no	no	no	no	0.935322	1.54116	0.720482	0.000495396	no	no	yes	no	no	yes	no	yes	0.45866	0.677786	0.563405	0.0376601	no	no	yes	no	no	yes	no	yes
LOC_Os03g21400	cytochrome P450, putative, expressed	OK	2.06492	0.484225	-2.09234	0.000289064	no	yes	no	1.56477	0.592384	-1.40135	0.000314819	no	yes	no	no	no	no	no	no	2.2457	1.1886	-0.917902	0.000495396	no	no	yes	no	no	yes	no	yes	1.77463	1.80591	0.0252077	0.9774	no	no	yes	no	no	yes	no	yes
LOC_Os03g22200	nodulin MtN3 family protein, putative, expressed	OK	5.98456	2.00162	-1.58008	0.000289064	no	yes	no	9.80525	4.12349	-1.24969	0.000314819	no	yes	no	no	no	no	no	no	4.74325	3.30748	-0.520143	0.033202	no	no	yes	no	no	yes	no	yes	5.60364	5.55073	-0.0136868	0.987374	no	no	yes	no	no	yes	no	yes
LOC_Os03g22210	POEI46 - Pollen Ole e I allergen and extensin family protein precursor, expressed	OK	1e-05	4.06212	18.6319	0.000289064	yes	no	no	1e-05	4.06553	18.6331	0.000314819	yes	no	no	no	no	no	no	no	1e-05	1e-05	0	1	no	no	yes	no	no	yes	no	yes	0.0131909	0.0364912	1.46801	1	no	no	yes	no	no	yes	no	yes
LOC_Os03g29850	metal cation transporter, putative, expressed	OK	62.5156	27.9265	-1.16258	0.000289064	no	yes	no	67.8394	29.0705	-1.22257	0.000314819	no	yes	no	no	no	no	no	no	65.5461	42.2374	-0.633989	0.000495396	no	no	yes	no	no	yes	no	yes	67.3187	56.0083	-0.265367	0.0475806	no	no	yes	no	no	yes	no	yes
LOC_Os03g39690	cytochrome P450, putative, expressed	OK	1.47518	0.51655	-1.51391	0.000289064	no	yes	no	1.38199	0.222315	-2.63607	0.000314819	no	yes	no	no	no	no	no	no	0.475419	0.22557	-1.07562	1	no	no	yes	no	no	yes	no	yes	0.768295	0.416133	-0.884616	0.0376601	no	no	yes	no	no	yes	no	yes
LOC_Os03g41510	oxidoreductase, aldo/keto reductase family protein, putative, expressed	OK	0.594202	1.37153	1.20676	0.000289064	yes	no	no	0.627843	1.3276	1.08034	0.000314819	yes	no	no	no	no	no	no	no	0.646089	0.776395	0.265058	0.511635	no	no	yes	no	no	yes	no	yes	0.496491	0.649553	0.38768	0.542799	no	no	yes	no	no	yes	no	yes
LOC_Os03g43010	expressed protein	OK	102.85	38.4134	-1.42086	0.000289064	no	yes	no	136.744	58.8945	-1.21527	0.000314819	no	yes	no	no	no	no	no	no	121.448	68.1795	-0.832929	0.000495396	no	no	yes	no	no	yes	no	yes	145.913	108.675	-0.425088	0.00166841	no	no	yes	no	no	yes	no	yes
LOC_Os03g44950	LTPL91 - Protease inhibitor/seed storage/LTP family protein precursor, expressed	OK	0.141146	0.896262	2.66673	0.000289064	yes	no	no	0.285594	0.675018	1.24096	0.0148776	yes	no	no	no	no	no	no	no	0.113784	0.416519	1.87208	1	no	no	yes	no	no	yes	no	yes	0.240273	0.521204	1.11717	0.152218	no	no	yes	no	no	yes	no	yes
LOC_Os03g45710	2Fe-2S iron-sulfur cluster binding domain containing protein, expressed	OK	0.716735	2.80753	1.96979	0.000289064	yes	no	no	0.846141	1.82463	1.10863	0.0062783	yes	no	no	no	no	no	no	no	0.62897	0.906351	0.527079	0.349178	no	no	yes	no	no	yes	no	yes	1.00236	0.965783	-0.0536298	0.973983	no	no	yes	no	no	yes	no	yes
LOC_Os03g47270	GCRP4 - Glycine and cysteine rich family protein precursor, expressed	OK	0.231339	3.76035	4.02279	0.000289064	yes	no	no	0.726933	7.20563	3.30923	0.000314819	yes	no	no	no	no	no	no	no	0.282055	0.409249	0.537002	1	no	no	yes	no	no	yes	no	yes	0.376472	0.607858	0.691192	0.617435	no	no	yes	no	no	yes	no	yes
LOC_Os03g50080	peptidyl-prolyl cis-trans isomerase, FKBP-type, putative, expressed	OK	0.288694	1.71654	2.57189	0.000289064	yes	no	no	0.302612	1.22058	2.01203	0.0133188	yes	no	no	no	no	no	no	no	0.328469	0.240911	-0.447257	1	no	no	yes	no	no	yes	no	yes	0.263666	0.306823	0.218695	1	no	no	yes	no	no	yes	no	yes
LOC_Os03g51390	expressed protein	OK	9.28262	26.6113	1.51944	0.000289064	yes	no	no	8.00147	37.8978	2.24378	0.000314819	yes	no	no	no	no	no	no	no	9.37336	17.632	0.911558	0.000495396	no	no	yes	no	no	yes	no	yes	10.3327	12.3318	0.255166	0.261424	no	no	yes	no	no	yes	no	yes
LOC_Os03g52040	OsSCP19 - Putative Serine Carboxypeptidase homologue, expressed	OK	45.7913	20.4387	-1.16377	0.000289064	no	yes	no	58.0834	25.6598	-1.17862	0.000314819	no	yes	no	no	no	no	no	no	51.1771	27.1574	-0.914153	0.000495396	no	no	yes	no	no	yes	no	yes	53.8167	47.6436	-0.175771	0.296371	no	no	yes	no	no	yes	no	yes
LOC_Os03g53710	aldose 1-epimerase, putative, expressed	OK	2.05553	6.92259	1.7518	0.000289064	yes	no	no	3.1266	6.56953	1.0712	0.000874498	yes	no	no	no	no	no	no	no	2.6538	3.76954	0.506329	0.138326	no	no	yes	no	no	yes	no	yes	1.59595	2.96347	0.892872	0.250737	no	no	yes	no	no	yes	no	yes
LOC_Os03g55720	cytochrome b6f complex subunit, putative, expressed	OK	1.40698	8.40075	2.57792	0.000289064	yes	no	no	2.70342	8.15335	1.59261	0.000314819	yes	no	no	no	no	no	no	no	2.4026	1.94055	-0.308131	0.49111	no	no	yes	no	no	yes	no	yes	3.25821	1.78763	-0.866031	0.0532344	no	no	yes	no	no	yes	no	yes
LOC_Os03g56670	photosystem I reaction center subunit III, chloroplast precursor, putative, expressed	OK	0.20676	7.71468	5.22158	0.000289064	yes	no	no	0.187081	10.5114	5.81215	0.00259943	yes	no	no	no	no	no	no	no	0.162001	0.179147	0.145141	1	no	no	yes	no	no	yes	no	yes	0.227506	0.303401	0.415321	1	no	no	yes	no	no	yes	no	yes
LOC_Os03g56944	lysine-rich arabinogalactan protein 19 precursor, putative, expressed	OK	25.9245	11.8752	-1.12636	0.000289064	no	yes	no	28.7618	12.6055	-1.1901	0.000314819	no	yes	no	no	no	no	no	no	23.4304	23.4433	0.000794081	0.994825	no	no	yes	no	no	yes	no	yes	30.6871	35.1916	0.197599	0.405724	no	no	yes	no	no	yes	no	yes
LOC_Os03g57220	hydroxyacid oxidase 1, putative, expressed	OK	0.0840151	1.05498	3.65042	0.000289064	yes	no	no	0.0479763	1.11097	4.53335	0.0446135	yes	no	no	no	no	no	no	no	0.110875	0.0455512	-1.28337	1	no	no	yes	no	no	yes	no	yes	0.0902505	0.053457	-0.755556	1	no	no	yes	no	no	yes	no	yes
LOC_Os03g58580	nodulin, putative, expressed	OK	47.281	16.5147	-1.51751	0.000289064	no	yes	no	62.1069	24.2646	-1.3559	0.000314819	no	yes	no	no	no	no	no	no	53.3619	31.7099	-0.750877	0.000495396	no	no	yes	no	no	yes	no	yes	65.5529	52.895	-0.309528	0.00667364	no	no	yes	no	no	yes	no	yes
LOC_Os03g59440	dirigent, putative, expressed	OK	53.3664	15.3743	-1.79541	0.000289064	no	yes	no	82.5858	35.2327	-1.22898	0.000314819	no	yes	no	no	no	no	no	no	63.0976	35.558	-0.827411	0.000495396	no	no	yes	no	no	yes	no	yes	84.1446	42.75	-0.976946	0.00166841	no	no	yes	no	no	yes	no	yes
LOC_Os03g60850	peptide transporter PTR2, putative, expressed	OK	0.900457	2.07177	1.20213	0.000289064	yes	no	no	1.08714	2.61443	1.26596	0.000314819	yes	no	no	no	no	no	no	no	1.07451	1.78892	0.73541	0.000495396	no	no	yes	no	no	yes	no	yes	0.819464	1.19889	0.548947	0.164864	no	no	yes	no	no	yes	no	yes
LOC_Os03g62060	hydrolase, putative, expressed	OK	1618.35	784.929	-1.04389	0.000289064	no	yes	no	1998.88	986.469	-1.01885	0.000314819	no	yes	no	no	no	no	no	no	1756.17	1097.15	-0.678672	0.000495396	no	no	yes	no	no	yes	no	yes	1971.53	1782.43	-0.14547	0.602687	no	no	yes	no	no	yes	no	yes
LOC_Os03g62630	ribosomal protein S6, putative, expressed	OK	3.76573	9.72642	1.36898	0.000289064	yes	no	no	3.34439	6.80502	1.02486	0.000314819	yes	no	no	no	no	no	no	no	2.95279	2.73484	-0.110622	0.751987	no	no	yes	no	no	yes	no	yes	3.84847	4.75646	0.305603	0.371524	no	no	yes	no	no	yes	no	yes
LOC_Os03g64070	uncharacterized protein PA4923, putative, expressed	OK	2.69166	10.0759	1.90434	0.000289064	yes	no	no	3.80462	8.40725	1.14388	0.000314819	yes	no	no	no	no	no	no	no	2.43971	4.16645	0.772109	0.000495396	no	no	yes	no	no	yes	no	yes	2.17499	2.88159	0.405856	0.252717	no	no	yes	no	no	yes	no	yes
LOC_Os03g64170	GDSL-like lipase/acylhydrolase, putative, expressed	OK	2.15873	13.7549	2.67169	0.000289064	yes	no	no	1.61335	7.37169	2.19194	0.000314819	yes	no	no	no	no	no	no	no	2.2296	2.39083	0.100727	0.786459	no	no	yes	no	no	yes	no	yes	1.87773	2.42115	0.366703	0.400935	no	no	yes	no	no	yes	no	yes
LOC_Os04g02620	oxidoreductase, short chain dehydrogenase/reductase family, putative, expressed	OK	0.232231	1.07852	2.21542	0.000289064	yes	no	no	0.31635	0.767636	1.2789	0.00212786	yes	no	no	no	no	no	no	no	0.301018	0.288837	-0.0595942	1	no	no	yes	no	no	yes	no	yes	0.386067	0.34498	-0.162339	1	no	no	yes	no	no	yes	no	yes
LOC_Os04g06910	expressed protein	OK	0.104373	1.01081	3.27569	0.000289064	yes	no	no	0.302937	0.896624	1.56549	0.000314819	yes	no	no	no	no	no	no	no	0.139547	0.3741	1.42267	1	no	no	yes	no	no	yes	no	yes	0.242349	0.0977338	-1.31016	1	no	no	yes	no	no	yes	no	yes
LOC_Os04g09260	transferase family protein, putative, expressed	OK	0.304329	1.01914	1.74365	0.000289064	yes	no	no	0.263034	1.39302	2.40489	0.000314819	yes	no	no	no	no	no	no	no	0.110506	0.372605	1.75352	1	no	no	yes	no	no	yes	no	yes	0.0107288	0.207351	4.27251	1	no	no	yes	no	no	yes	no	yes
LOC_Os04g09654	O-methyltransferase, putative, expressed	OK	0.815617	4.24331	2.37923	0.000289064	yes	no	no	1.92088	4.86146	1.33962	0.000314819	yes	no	no	no	no	no	no	no	1.00256	1.29181	0.365705	0.28357	no	no	yes	no	no	yes	no	yes	0.587867	0.618427	0.0731135	0.958556	no	no	yes	no	no	yes	no	yes
LOC_Os04g20330	UDP-glucoronosyl/UDP-glucosyl transferase, putative, expressed	OK	3.31383	1.51936	-1.12504	0.000289064	no	yes	no	3.1723	1.48656	-1.09355	0.000314819	no	yes	no	no	no	no	no	no	3.24451	1.8078	-0.843766	0.000495396	no	no	yes	no	no	yes	no	yes	3.40501	2.95842	-0.202832	0.558473	no	no	yes	no	no	yes	no	yes
LOC_Os04g21320	membrane associated DUF588 domain containing protein, putative, expressed	OK	0.198246	12.9445	6.0289	0.000289064	yes	no	no	0.243016	12.2376	5.65413	0.000314819	yes	no	no	no	no	no	no	no	0.201871	0.292639	0.535688	1	no	no	yes	no	no	yes	no	yes	0.19273	0.620314	1.68642	1	no	no	yes	no	no	yes	no	yes
LOC_Os04g25060	cysteine-rich receptor-like protein kinase, putative, expressed	OK	0.372265	1.31933	1.8254	0.000289064	yes	no	no	0.497167	1.12987	1.18435	0.00565379	yes	no	no	no	no	no	no	no	0.54733	0.998332	0.867109	0.0234403	no	no	yes	no	no	yes	no	yes	0.385488	0.398143	0.0466007	1	no	no	yes	no	no	yes	no	yes
LOC_Os04g25370	cytokinin-O-glucosyltransferase 2, putative, expressed	OK	15.2716	4.76357	-1.68074	0.000289064	no	yes	no	43.5217	11.9104	-1.86951	0.000314819	no	yes	no	no	no	no	no	no	22.1813	13.4499	-0.721748	0.000495396	no	no	yes	no	no	yes	no	yes	41.4183	32.3292	-0.357431	0.0117144	no	no	yes	no	no	yes	no	yes
LOC_Os04g25560	OsSCP23 - Putative Serine Carboxypeptidase homologue, expressed	OK	50.5661	23.7441	-1.0906	0.000289064	no	yes	no	71.1999	28.5926	-1.31623	0.000314819	no	yes	no	no	no	no	no	no	60.3473	32.6308	-0.887055	0.000495396	no	no	yes	no	no	yes	no	yes	73.4004	64.2283	-0.192579	0.205558	no	no	yes	no	no	yes	no	yes
LOC_Os04g25980	cytokinin-O-glucosyltransferase 2, putative, expressed	OK	9.46439	3.68103	-1.3624	0.000289064	no	yes	no	25.5905	10.1972	-1.32744	0.000314819	no	yes	no	no	no	no	no	no	13.2248	8.15707	-0.697123	0.000495396	no	no	yes	no	no	yes	no	yes	18.8898	17.0963	-0.143923	0.560338	no	no	yes	no	no	yes	no	yes
LOC_Os04g28250	cysteine proteinase inhibitor precursor, putative, expressed	OK	40.722	91.8932	1.17415	0.000289064	yes	no	no	42.454	118.75	1.48396	0.000314819	yes	no	no	no	no	no	no	no	39.2509	77.7366	0.985868	0.000495396	no	no	yes	no	no	yes	no	yes	26.72	41.808	0.645859	0.00166841	no	no	yes	no	no	yes	no	yes
LOC_Os04g28520	male sterility protein, putative, expressed	OK	1e-05	1.51484	17.2088	0.000289064	yes	no	no	1e-05	2.54053	17.9548	0.000314819	yes	no	no	no	no	no	no	no	1e-05	1e-05	0	1	no	no	yes	no	no	yes	no	yes	0.0079698	0.0111583	0.485502	1	no	no	yes	no	no	yes	no	yes
LOC_Os04g28620	male sterility protein, putative, expressed	OK	0.278517	0.742628	1.41487	0.000289064	yes	no	no	0.223137	1.20024	2.42732	0.000314819	yes	no	no	no	no	no	no	no	0.273618	0.0777496	-1.81526	1	no	no	yes	no	no	yes	no	yes	0.274134	0.378	0.463505	1	no	no	yes	no	no	yes	no	yes
LOC_Os04g29000	sulfotransferase domain containing protein, expressed	OK	15.3366	7.12249	-1.10653	0.000289064	no	yes	no	26.4193	12.2396	-1.11004	0.000314819	no	yes	no	no	no	no	no	no	14.9465	7.60999	-0.973841	0.000495396	no	no	yes	no	no	yes	no	yes	24.92	18.3135	-0.444397	0.00166841	no	no	yes	no	no	yes	no	yes
LOC_Os04g32540	OsSCP24 - Putative Serine Carboxypeptidase homologue, expressed	OK	0.378835	1.04668	1.46618	0.000289064	yes	no	no	0.285864	0.643619	1.17088	0.00482379	yes	no	no	no	no	no	no	no	0.403216	0.405486	0.00809922	1	no	no	yes	no	no	yes	no	yes	0.450751	0.479457	0.0890707	1	no	no	yes	no	no	yes	no	yes
LOC_Os04g33630	2Fe-2S iron-sulfur cluster binding domain containing protein, expressed	OK	0.314745	2.67943	3.08967	0.000289064	yes	no	no	0.579416	1.47322	1.3463	0.0179521	yes	no	no	no	no	no	no	no	0.286217	0.414502	0.53427	1	no	no	yes	no	no	yes	no	yes	0.459129	0.236526	-0.956901	1	no	no	yes	no	no	yes	no	yes
LOC_Os04g33830	membrane protein, putative, expressed	OK	1e-05	3.61416	18.4633	0.000289064	yes	no	no	1e-05	12.4952	20.2529	0.000314819	yes	no	no	no	no	no	no	no	1e-05	1e-05	0	1	no	no	yes	no	no	yes	no	yes	1e-05	1e-05	0	1	no	no	yes	no	no	yes	no	yes
LOC_Os04g34270	serine/threonine-protein kinase receptor precursor, putative, expressed	OK	1.01022	2.68051	1.40784	0.000289064	yes	no	no	1.30085	3.37137	1.37388	0.000314819	yes	no	no	no	no	no	no	no	1.0908	1.71849	0.655755	0.000939474	no	no	yes	no	no	yes	no	yes	1.06799	1.23147	0.205483	0.629878	no	no	yes	no	no	yes	no	yes
LOC_Os04g38410	chlorophyll A-B binding protein, putative, expressed	OK	0.696609	9.21812	3.72605	0.000289064	yes	no	no	0.545491	18.082	5.05086	0.000314819	yes	no	no	no	no	no	no	no	0.2736	0.330849	0.274105	1	no	no	yes	no	no	yes	no	yes	0.283822	0.459085	0.693775	1	no	no	yes	no	no	yes	no	yes
LOC_Os04g38540	aldose 1-epimerase, putative, expressed	OK	2.62291	0.936614	-1.48564	0.000289064	no	yes	no	2.15661	1.06974	-1.01151	0.000314819	no	yes	no	no	no	no	no	no	2.35848	1.29982	-0.859546	0.000939474	no	no	yes	no	no	yes	no	yes	3.74162	2.28448	-0.711797	0.00308878	no	no	yes	no	no	yes	no	yes
LOC_Os04g38600	glyceraldehyde-3-phosphate dehydrogenase, putative, expressed	OK	1e-05	2.42177	17.8857	0.000289064	yes	no	no	1e-05	3.84474	18.5525	0.000314819	yes	no	no	no	no	no	no	no	1e-05	1e-05	0	1	no	no	yes	no	no	yes	no	yes	1e-05	0.0137945	10.4299	1	no	no	yes	no	no	yes	no	yes
LOC_Os04g42100	retrotransposon protein, putative, unclassified, expressed	OK	0.241403	1.89642	2.97376	0.000289064	yes	no	no	0.0698017	0.966993	3.79217	0.00212786	yes	no	no	no	no	no	no	no	0.0702159	0.0714853	0.0258488	1	no	no	yes	no	no	yes	no	yes	0.216748	0.141369	-0.616553	1	no	no	yes	no	no	yes	no	yes
LOC_Os04g43390	Os4bglu16 - monolignol beta-glucoside homologue, expressed	OK	12.3571	4.86658	-1.34436	0.000289064	no	yes	no	8.2063	3.92566	-1.0638	0.000314819	no	yes	no	no	no	no	no	no	10.4663	6.92656	-0.595541	0.000495396	no	no	yes	no	no	yes	no	yes	8.97881	7.93458	-0.17837	0.480205	no	no	yes	no	no	yes	no	yes
LOC_Os04g44240	cytokinin-O-glucosyltransferase 3, putative, expressed	OK	54.0992	25.6161	-1.07856	0.000289064	no	yes	no	28.2279	10.823	-1.38302	0.000314819	no	yes	no	no	no	no	no	no	53.7745	31.4816	-0.772413	0.000495396	no	no	yes	no	no	yes	no	yes	40.7161	35.7453	-0.187846	0.263211	no	no	yes	no	no	yes	no	yes
LOC_Os04g45290	glycosyl hydrolases, putative, expressed	OK	135.31	60.0142	-1.17289	0.000289064	no	yes	no	170.778	58.1303	-1.55476	0.000314819	no	yes	no	no	no	no	no	no	127.88	79.6186	-0.683613	0.000495396	no	no	yes	no	no	yes	no	yes	156.018	118.422	-0.397775	0.00166841	no	no	yes	no	no	yes	no	yes
LOC_Os04g45710	expressed protein	OK	0.156985	0.895955	2.5128	0.049768	yes	no	no	0.490888	1.2148	1.30725	0.0152114	yes	no	no	no	no	no	no	no	0.700435	0.325628	-1.10503	0.145844	no	no	yes	no	no	yes	no	yes	0.58183	0.487771	-0.254394	0.887164	no	no	yes	no	no	yes	no	yes
LOC_Os04g45810	homeobox associated leucine zipper, putative, expressed	OK	5.57424	2.19147	-1.34688	0.000289064	no	yes	no	9.56013	3.3848	-1.49796	0.000314819	no	yes	no	no	no	no	no	no	6.46039	4.87092	-0.407427	0.0144916	no	no	yes	no	no	yes	no	yes	5.71131	5.33512	-0.098301	0.842882	no	no	yes	no	no	yes	no	yes
LOC_Os04g46060	WRKY36, expressed	OK	0.0966586	0.852642	3.14097	0.00809766	yes	no	no	0.226941	0.980988	2.11192	0.012216	yes	no	no	no	no	no	no	no	0.106519	0.250465	1.2335	1	no	no	yes	no	no	yes	no	yes	0.0224543	0.0459461	1.03295	1	no	no	yes	no	no	yes	no	yes
LOC_Os04g46280	hydrolase, NUDIX family, domain containing protein, expressed	OK	62.6444	25.2164	-1.31282	0.000289064	no	yes	no	83.2533	24.9726	-1.73716	0.000314819	no	yes	no	no	no	no	no	no	66.2336	38.4047	-0.78628	0.000495396	no	no	yes	no	no	yes	no	yes	81.3182	61.445	-0.404283	0.00166841	no	no	yes	no	no	yes	no	yes
LOC_Os04g48200	cytochrome P450, putative, expressed	OK	1e-05	8.67758	19.7269	0.000289064	yes	no	no	1e-05	5.94521	19.1814	0.000314819	yes	no	no	no	no	no	no	no	0.00542086	1e-05	-9.08238	1	no	no	yes	no	no	yes	no	yes	1e-05	1e-05	0	1	no	no	yes	no	no	yes	no	yes
LOC_Os04g49160	zinc finger, C3HC4 type domain containing protein, expressed	OK	0.7709	2.72025	1.81912	0.000289064	yes	no	no	1.52322	3.83497	1.33209	0.000314819	yes	no	no	no	no	no	no	no	1.08167	1.69484	0.647889	0.034118	no	no	yes	no	no	yes	no	yes	1.53415	1.94136	0.339628	0.503548	no	no	yes	no	no	yes	no	yes
LOC_Os04g49650	DUF581 domain containing protein, expressed	OK	0.676754	0.209824	-1.68945	0.0389461	no	yes	no	1.22491	0.436473	-1.48871	0.0086651	no	yes	no	no	no	no	no	no	0.664793	0.154827	-2.10225	0.0621298	no	no	yes	no	no	yes	no	yes	0.273868	0.240198	-0.189257	1	no	no	yes	no	no	yes	no	yes
LOC_Os04g49690	FERONIA receptor-like kinase, putative, expressed	OK	0.346995	0.962005	1.47113	0.000289064	yes	no	no	0.36581	1.50184	2.03756	0.000314819	yes	no	no	no	no	no	no	no	0.398373	0.711228	0.836192	0.015879	no	no	yes	no	no	yes	no	yes	0.428526	0.39199	-0.128566	1	no	no	yes	no	no	yes	no	yes
LOC_Os04g50060	GRAS family transcription factor domain containing protein, expressed	OK	7.38968	16.9184	1.19501	0.000289064	yes	no	no	7.71588	19.8447	1.36285	0.000314819	yes	no	no	no	no	no	no	no	7.42138	13.7237	0.88691	0.000495396	no	no	yes	no	no	yes	no	yes	6.5693	9.48697	0.530208	0.00166841	no	no	yes	no	no	yes	no	yes
LOC_Os04g51190	growth-regulating factor, putative, expressed	OK	0.0829188	3.02899	5.19099	0.000289064	yes	no	no	0.191064	1.7555	3.19975	0.000314819	yes	no	no	no	no	no	no	no	0.237566	0.154945	-0.616572	1	no	no	yes	no	no	yes	no	yes	0.151184	0.0354548	-2.09225	1	no	no	yes	no	no	yes	no	yes
LOC_Os04g52164	transferase family protein, putative, expressed	OK	2.51031	7.81998	1.6393	0.000289064	yes	no	no	2.32075	8.07467	1.79881	0.000314819	yes	no	no	no	no	no	no	no	2.38231	2.77289	0.219029	0.35081	no	no	yes	no	no	yes	no	yes	2.79091	4.08854	0.55085	0.0160362	no	no	yes	no	no	yes	no	yes
LOC_Os04g54230	wound induced protein, putative, expressed	OK	2.80082	5.93297	1.08291	0.00128141	yes	no	no	3.7096	8.31038	1.16365	0.000314819	yes	no	no	no	no	no	no	no	3.86876	5.15893	0.415201	0.20241	no	no	yes	no	no	yes	no	yes	4.63529	4.19995	-0.142287	0.868735	no	no	yes	no	no	yes	no	yes
LOC_Os04g55159	LTPL125 - Protease inhibitor/seed storage/LTP family protein precursor, putative, expressed	OK	2.92347	28.7415	3.29738	0.000289064	yes	no	no	2.70911	16.4912	2.60581	0.000314819	yes	no	no	no	no	no	no	no	2.58907	5.03099	0.958408	0.000495396	no	no	yes	no	no	yes	no	yes	2.70136	2.99397	0.148374	0.869201	no	no	yes	no	no	yes	no	yes
LOC_Os04g58730	AT hook motif domain containing protein, expressed	OK	1.362	3.62087	1.41061	0.000289064	yes	no	no	1.15742	3.66652	1.6635	0.000314819	yes	no	no	no	no	no	no	no	1.38186	2.37633	0.782124	0.000495396	no	no	yes	no	no	yes	no	yes	1.14619	1.45895	0.348084	0.192461	no	no	yes	no	no	yes	no	yes
LOC_Os04g59190	peroxidase precursor, putative, expressed	OK	0.955546	4.58763	2.26335	0.000289064	yes	no	no	4.18867	9.15037	1.12734	0.000314819	yes	no	no	no	no	no	no	no	2.81943	2.31893	-0.281944	0.26414	no	no	yes	no	no	yes	no	yes	1.51848	1.09394	-0.473094	0.332097	no	no	yes	no	no	yes	no	yes
LOC_Os04g59200	peroxidase precursor, putative, expressed	OK	0.124185	3.31961	4.74045	0.000289064	yes	no	no	0.154843	3.2916	4.40991	0.000598864	yes	no	no	no	no	no	no	no	0.0345975	2.03691	5.87957	0.477644	no	no	yes	no	no	yes	no	yes	0.106174	0.0783845	-0.43779	1	no	no	yes	no	no	yes	no	yes
LOC_Os05g02110	protein phosphatase 2C, putative, expressed	OK	0.464201	0.939916	1.01778	0.00322635	yes	no	no	0.575176	1.63101	1.50369	0.000314819	yes	no	no	no	no	no	no	no	0.363489	0.608109	0.742418	0.0809505	no	no	yes	no	no	yes	no	yes	0.258927	0.360517	0.477522	1	no	no	yes	no	no	yes	no	yes
LOC_Os05g03972	plant protein of unknown function domain containing protein, expressed	OK	0.113133	0.622128	2.45919	0.000800533	yes	no	no	0.176628	0.563566	1.67387	0.00259943	yes	no	no	no	no	no	no	no	0.0915528	0.222918	1.28384	1	no	no	yes	no	no	yes	no	yes	0.154075	0.108608	-0.504502	1	no	no	yes	no	no	yes	no	yes
LOC_Os05g04170	AMP-binding enzyme, putative, expressed	OK	1.45469	6.30583	2.11597	0.000289064	yes	no	no	1.03632	4.00914	1.95182	0.000314819	yes	no	no	no	no	no	no	no	1.36623	1.22235	-0.160543	0.554397	no	no	yes	no	no	yes	no	yes	0.874436	1.04629	0.258858	0.557429	no	no	yes	no	no	yes	no	yes
LOC_Os05g05600	ATA15 protein, putative, expressed	OK	0.3968	0.956568	1.26946	0.000289064	yes	no	no	0.398846	1.44207	1.85424	0.000314819	yes	no	no	no	no	no	no	no	0.343208	0.463282	0.432807	0.220245	no	no	yes	no	no	yes	no	yes	0.289448	0.283454	-0.0301896	1	no	no	yes	no	no	yes	no	yes
LOC_Os05g05620	glutathione S-transferase, putative, expressed	OK	48.4464	17.7332	-1.44994	0.000289064	no	yes	no	56.6454	19.8661	-1.51165	0.000314819	no	yes	no	no	no	no	no	no	41.3694	23.7199	-0.802466	0.000495396	no	no	yes	no	no	yes	no	yes	56.8672	40.5734	-0.487063	0.00166841	no	no	yes	no	no	yes	no	yes
LOC_Os05g06250	expressed protein	OK	2.59062	0.867371	-1.57858	0.000289064	no	yes	no	3.05738	1.04503	-1.54875	0.000314819	no	yes	no	no	no	no	no	no	2.75192	1.89197	-0.540549	0.0376593	no	no	yes	no	no	yes	no	yes	3.13875	2.41647	-0.377289	0.342279	no	no	yes	no	no	yes	no	yes
LOC_Os05g09704	HAD superfamily phosphatase, putative, expressed	OK	1e-05	5.25456	19.0032	0.000289064	yes	no	no	1e-05	3.30554	18.3345	0.000314819	yes	no	no	no	no	no	no	no	1e-05	1e-05	0	1	no	no	yes	no	no	yes	no	yes	1e-05	1e-05	0	1	no	no	yes	no	no	yes	no	yes
LOC_Os05g10210	HAD superfamily phosphatase, putative, expressed	OK	1e-05	9.75713	19.8961	0.000289064	yes	no	no	1e-05	6.22019	19.2466	0.000314819	yes	no	no	no	no	no	no	no	1e-05	0.0450563	12.1375	1	no	no	yes	no	no	yes	no	yes	1e-05	1e-05	0	1	no	no	yes	no	no	yes	no	yes
LOC_Os05g10840	calmodulin-binding protein, putative, expressed	OK	0.723486	2.21181	1.61219	0.000289064	yes	no	no	0.841646	2.15801	1.35842	0.000314819	yes	no	no	no	no	no	no	no	0.8454	1.41925	0.747423	0.000495396	no	no	yes	no	no	yes	no	yes	0.533089	0.647348	0.280165	0.673206	no	no	yes	no	no	yes	no	yes
LOC_Os05g12190	chalcone synthase, putative, expressed	OK	3.56568	0.97415	-1.87196	0.000289064	no	yes	no	3.57471	1.74362	-1.03574	0.000314819	no	yes	no	no	no	no	no	no	3.06739	2.0529	-0.579348	0.036532	no	no	yes	no	no	yes	no	yes	4.32532	3.66654	-0.238388	0.589475	no	no	yes	no	no	yes	no	yes
LOC_Os05g12481	expressed protein	OK	6.05654	12.973	1.09895	0.000289064	yes	no	no	3.30091	10.26	1.6361	0.000314819	yes	no	no	no	no	no	no	no	5.94007	11.0419	0.894437	0.000495396	no	no	yes	no	no	yes	no	yes	5.77651	5.54751	-0.0583578	0.936548	no	no	yes	no	no	yes	no	yes
LOC_Os05g13520	white-brown complex homolog protein 12, putative, expressed	OK	0.325951	4.61006	3.82206	0.000289064	yes	no	no	0.380266	4.13416	3.44251	0.000314819	yes	no	no	no	no	no	no	no	0.737755	0.059284	-3.63743	0.00252992	no	yes	no	yes	no	no	no	yes	0.852935	0.667018	-0.35471	0.463349	no	no	yes	no	no	yes	no	yes
LOC_Os05g14370	WRKY82, expressed	OK	0.490271	1.46252	1.57681	0.00173383	yes	no	no	0.146207	1.19537	3.03137	0.0245079	yes	no	no	no	no	no	no	no	0.169191	0.790802	2.22466	0.106371	no	no	yes	no	no	yes	no	yes	0.2033	0.0974306	-1.06116	1	no	no	yes	no	no	yes	no	yes
LOC_Os05g15510	cellulase, putative, expressed	OK	10.8004	4.94057	-1.12834	0.000289064	no	yes	no	9.27224	3.26305	-1.5067	0.000314819	no	yes	no	no	no	no	no	no	11.9214	6.71455	-0.828191	0.000495396	no	no	yes	no	no	yes	no	yes	8.02266	8.73224	0.122271	0.675322	no	no	yes	no	no	yes	no	yes
LOC_Os05g18470	CRAL/TRIO domain containing protein, expressed	OK	0.144372	0.464975	1.68736	0.0229921	yes	no	no	0.140597	0.734558	2.38531	0.0176343	yes	no	no	no	no	no	no	no	0.152332	0.110876	-0.458272	1	no	no	yes	no	no	yes	no	yes	0.122939	0.138336	0.170234	1	no	no	yes	no	no	yes	no	yes
LOC_Os05g22614	PTAC16, putative, expressed	OK	0.608813	2.02451	1.7335	0.000289064	yes	no	no	0.782538	2.92252	1.90098	0.000314819	yes	no	no	no	no	no	no	no	0.601561	0.460564	-0.385309	0.451936	no	no	yes	no	no	yes	no	yes	0.765859	0.868537	0.181509	0.854483	no	no	yes	no	no	yes	no	yes
LOC_Os05g22730	expressed protein	OK	0.41725	1.47656	1.82326	0.00947747	yes	no	no	0.311459	1.41209	2.18072	0.0216113	yes	no	no	no	no	no	no	no	0.221359	0.222888	0.00993091	1	no	no	yes	no	no	yes	no	yes	0.310806	0.522998	0.750791	0.60567	no	no	yes	no	no	yes	no	yes
LOC_Os05g24650	DUF567 domain containing protein, putative, expressed	OK	81.4419	39.1081	-1.0583	0.000289064	no	yes	no	47.7467	22.4993	-1.08552	0.000314819	no	yes	no	no	no	no	no	no	69.1322	50.0138	-0.467032	0.000495396	no	no	yes	no	no	yes	no	yes	47.2705	42.4786	-0.154204	0.43573	no	no	yes	no	no	yes	no	yes
LOC_Os05g27304	peptide transporter PTR2, putative, expressed	OK	60.2569	25.4316	-1.2445	0.000289064	no	yes	no	119.715	49.8117	-1.26505	0.000314819	no	yes	no	no	no	no	no	no	83.0144	47.8189	-0.795781	0.000495396	no	no	yes	no	no	yes	no	yes	91.0581	79.3905	-0.197821	0.342279	no	no	yes	no	no	yes	no	yes
LOC_Os05g27780	expressed protein	OK	29.901	75.2936	1.33233	0.000289064	yes	no	no	25.561	61.4997	1.26664	0.000314819	yes	no	no	no	no	no	no	no	38.4581	60.3816	0.650821	0.000495396	no	no	yes	no	no	yes	no	yes	23.2435	25.2494	0.119422	0.644248	no	no	yes	no	no	yes	no	yes
LOC_Os05g28090	expressed protein	OK	1e-05	0.732414	16.1604	0.000289064	yes	no	no	1e-05	0.9971	16.6055	0.000314819	yes	no	no	no	no	no	no	no	1e-05	0.013574	10.4066	1	no	no	yes	no	no	yes	no	yes	1e-05	0.00968187	9.91914	1	no	no	yes	no	no	yes	no	yes
LOC_Os05g29880	3-hydroxyacyl-CoA dehydrogenase, putative, expressed	OK	34.5574	12.8273	-1.42978	0.000289064	no	yes	no	41.0832	16.4445	-1.32094	0.000314819	no	yes	no	no	no	no	no	no	35.3718	17.8441	-0.987152	0.000495396	no	no	yes	no	no	yes	no	yes	45.6722	39.0445	-0.226197	0.114747	no	no	yes	no	no	yes	no	yes
LOC_Os05g30300	Os5bglu21 - beta-glucosidase homologue, similar to G. max isohydroxyurate hydrolase, expressed	OK	10.7834	3.74316	-1.52648	0.000289064	no	yes	no	13.9342	5.13288	-1.44079	0.000314819	no	yes	no	no	no	no	no	no	9.70725	5.31429	-0.869186	0.000495396	no	no	yes	no	no	yes	no	yes	13.956	11.1037	-0.329845	0.0349307	no	no	yes	no	no	yes	no	yes
LOC_Os05g30780	esterase PIR7A, putative, expressed	OK	10.5896	3.80181	-1.47789	0.000289064	no	yes	no	7.81624	3.37775	-1.21041	0.00189252	no	yes	no	no	no	no	no	no	5.94987	3.81123	-0.642601	0.145713	no	no	yes	no	no	yes	no	yes	6.5084	5.21566	-0.319453	0.69123	no	no	yes	no	no	yes	no	yes
LOC_Os05g31750	annexin, putative, expressed	OK	231.233	84.3449	-1.45497	0.000289064	no	yes	no	282.924	131.543	-1.10488	0.000314819	no	yes	no	no	no	no	no	no	224.057	115.469	-0.95636	0.000495396	no	no	yes	no	no	yes	no	yes	296.009	223.728	-0.403895	0.00166841	no	no	yes	no	no	yes	no	yes
LOC_Os05g31760	annexin, putative, expressed	OK	58.8694	23.8416	-1.30404	0.000289064	no	yes	no	77.3563	37.7366	-1.03555	0.000314819	no	yes	no	no	no	no	no	no	62.1687	35.1471	-0.822783	0.000495396	no	no	yes	no	no	yes	no	yes	84.4465	67.6137	-0.320722	0.079749	no	no	yes	no	no	yes	no	yes
LOC_Os05g33130	CHIT17 - Chitinase family protein precursor, expressed	OK	704.434	309.559	-1.18625	0.000289064	no	yes	no	791.34	322.674	-1.29422	0.000314819	no	yes	no	no	no	no	no	no	657.259	423.242	-0.634979	0.000495396	no	no	yes	no	no	yes	no	yes	663.09	423.705	-0.646145	0.00166841	no	no	yes	no	no	yes	no	yes
LOC_Os05g33140	CHIT5 - Chitinase family protein precursor, expressed	OK	0.0814005	22.1354	8.0871	0.00519437	yes	no	no	0.516229	5.86627	3.50636	0.000314819	yes	no	no	no	no	no	no	no	0.179704	0.351348	0.967278	1	no	no	yes	no	no	yes	no	yes	0.104719	0.605694	2.53207	0.138189	no	no	yes	no	no	yes	no	yes
LOC_Os05g33520	expressed protein	OK	0.339894	0.811296	1.25514	0.00827684	yes	no	no	0.388959	0.783881	1.01102	0.0206309	yes	no	no	no	no	no	no	no	0.379201	0.2996	-0.339925	1	no	no	yes	no	no	yes	no	yes	0.482332	0.516224	0.0979707	0.948278	no	no	yes	no	no	yes	no	yes
LOC_Os05g35470	dienelactone hydrolase family protein, expressed	OK	0.048881	1.56592	5.00159	0.0133378	yes	no	no	0.247814	1.49228	2.59019	0.000314819	yes	no	no	no	no	no	no	no	0.147008	0.258189	0.812533	1	no	no	yes	no	no	yes	no	yes	0.465969	0.588192	0.336053	1	no	no	yes	no	no	yes	no	yes
LOC_Os05g35650	peptide transporter PTR2, putative, expressed	OK	38.1992	14.7568	-1.37216	0.000289064	no	yes	no	47.1303	21.1535	-1.15576	0.000314819	no	yes	no	no	no	no	no	no	40.6462	25.6954	-0.66161	0.000495396	no	no	yes	no	no	yes	no	yes	54.5475	51.5291	-0.0821257	0.760378	no	no	yes	no	no	yes	no	yes
LOC_Os05g37060	MYB family transcription factor, putative, expressed	OK	1.30048	0.440464	-1.56195	0.00301641	no	yes	no	1.08688	0.541923	-1.00403	0.0458223	no	yes	no	no	no	no	no	no	1.0353	0.552252	-0.90665	0.0891412	no	no	yes	no	no	yes	no	yes	0.628539	0.472202	-0.412598	0.778607	no	no	yes	no	no	yes	no	yes
LOC_Os05g37530	expressed protein	OK	0.456258	1.20567	1.40191	0.0215792	yes	no	no	0.60505	1.44195	1.25289	0.017792	yes	no	no	no	no	no	no	no	0.472386	0.655802	0.473294	0.546795	no	no	yes	no	no	yes	no	yes	0.353318	0.601646	0.767948	0.647535	no	no	yes	no	no	yes	no	yes
LOC_Os05g37600	glycerol-3-phosphate acyltransferase, putative, expressed	OK	0.106648	4.42615	5.37512	0.000289064	yes	no	no	0.0906044	2.80501	4.95228	0.0111239	yes	no	no	no	no	no	no	no	0.0159103	1.21407	6.25375	0.489869	no	no	yes	no	no	yes	no	yes	0.00526737	0.055279	3.39158	1	no	no	yes	no	no	yes	no	yes
LOC_Os05g37660	transferase family protein, putative, expressed	OK	0.720268	2.15185	1.57897	0.000289064	yes	no	no	0.521971	1.26128	1.27285	0.000314819	yes	no	no	no	no	no	no	no	0.270163	0.412774	0.611522	1	no	no	yes	no	no	yes	no	yes	0.255782	0.512804	1.00349	1	no	no	yes	no	no	yes	no	yes
LOC_Os05g38040	expressed protein	OK	8.39103	23.3997	1.47957	0.000289064	yes	no	no	11.238	40.4646	1.84828	0.000314819	yes	no	no	no	no	no	no	no	10.3337	20.0017	0.952766	0.000495396	no	no	yes	no	no	yes	no	yes	5.18433	5.52151	0.0909053	0.859862	no	no	yes	no	no	yes	no	yes
LOC_Os05g38230	oxidoreductase, aldo/keto reductase family protein, putative, expressed	OK	0.913028	4.13329	2.17856	0.000289064	yes	no	no	0.923815	3.47379	1.91083	0.000314819	yes	no	no	no	no	no	no	no	1.05434	1.02588	-0.0394782	0.945886	no	no	yes	no	no	yes	no	yes	0.850815	0.783395	-0.119106	0.939712	no	no	yes	no	no	yes	no	yes
LOC_Os05g39990	expansin precursor, putative, expressed	OK	28.0072	70.4359	1.33051	0.000289064	yes	no	no	33.7612	73.9206	1.13061	0.000314819	yes	no	no	no	no	no	no	no	19.686	23.2967	0.242956	0.0277667	no	no	yes	no	no	yes	no	yes	20.2071	22.5759	0.159921	0.470404	no	no	yes	no	no	yes	no	yes
LOC_Os05g40890	expressed protein	OK	9.52744	4.18271	-1.18765	0.000289064	no	yes	no	9.93581	3.63073	-1.45238	0.000314819	no	yes	no	no	no	no	no	no	8.30656	5.14551	-0.690937	0.000495396	no	no	yes	no	no	yes	no	yes	8.26432	8.03174	-0.0411835	0.949336	no	no	yes	no	no	yes	no	yes
LOC_Os05g41030	LTPL67 - Protease inhibitor/seed storage/LTP family protein precursor, expressed	OK	0.507598	2.9161	2.52228	0.000289064	yes	no	no	0.626588	2.39932	1.93704	0.000314819	yes	no	no	no	no	no	no	no	0.753726	0.908684	0.269739	0.640807	no	no	yes	no	no	yes	no	yes	0.668867	0.981153	0.552759	0.49488	no	no	yes	no	no	yes	no	yes
LOC_Os05g42040	UDP-glucoronosyl and UDP-glucosyl transferase domain containing protein, expressed	OK	31.4018	12.8067	-1.29395	0.000289064	no	yes	no	35.4568	16.0727	-1.14145	0.000314819	no	yes	no	no	no	no	no	no	30.0368	22.2913	-0.43025	0.000495396	no	no	yes	no	no	yes	no	yes	33.8323	30.1702	-0.165277	0.356262	no	no	yes	no	no	yes	no	yes
LOC_Os05g43510	decarboxylase, putative, expressed	OK	7.43602	2.4676	-1.59142	0.000289064	no	yes	no	12.8052	4.61892	-1.4711	0.000314819	no	yes	no	no	no	no	no	no	7.85768	4.65174	-0.756333	0.000495396	no	no	yes	no	no	yes	no	yes	9.96072	7.40752	-0.427259	0.00773642	no	no	yes	no	no	yes	no	yes
LOC_Os05g44810	OsIAA18 - Auxin-responsive Aux/IAA gene family member, expressed	OK	1.62643	3.63806	1.16146	0.000289064	yes	no	no	1.47119	3.73679	1.34482	0.000314819	yes	no	no	no	no	no	no	no	2.37346	2.20972	-0.103128	0.760729	no	no	yes	no	no	yes	no	yes	1.39144	1.24455	-0.160955	0.827196	no	no	yes	no	no	yes	no	yes
LOC_Os05g45030	calcium homeostasis regulator CHoR1, putative, expressed	OK	0.24325	1.92163	2.98182	0.000289064	yes	no	no	0.312585	1.92774	2.62459	0.000314819	yes	no	no	no	no	no	no	no	0.39898	0.530199	0.410218	0.494985	no	no	yes	no	no	yes	no	yes	0.32405	0.339974	0.069208	1	no	no	yes	no	no	yes	no	yes
LOC_Os05g45070	harpin-induced protein 1 domain containing protein, expressed	OK	73.3228	27.3403	-1.42323	0.000289064	no	yes	no	104.125	49.0713	-1.08537	0.000314819	no	yes	no	no	no	no	no	no	78.731	54.3948	-0.533463	0.000495396	no	no	yes	no	no	yes	no	yes	112.236	103.578	-0.115818	0.601041	no	no	yes	no	no	yes	no	yes
LOC_Os05g46470	expressed protein	OK	0.276429	2.6191	3.24409	0.00483321	yes	no	no	0.302232	3.16631	3.38907	0.0240339	yes	no	no	no	no	no	no	no	0.411085	0.511419	0.315069	0.807876	no	no	yes	no	no	yes	no	yes	0.116483	0.329479	1.50007	1	no	no	yes	no	no	yes	no	yes
LOC_Os05g47650	B3 DNA binding domain containing protein, expressed	OK	2.98162	7.27907	1.28766	0.000289064	yes	no	no	3.37713	7.08423	1.06881	0.000314819	yes	no	no	no	no	no	no	no	3.37025	3.25456	-0.0503931	0.861779	no	no	yes	no	no	yes	no	yes	2.37007	1.83169	-0.371754	0.242568	no	no	yes	no	no	yes	no	yes
LOC_Os05g48630	expressed protein	OK	1e-05	12.0951	20.206	0.000289064	yes	no	no	1e-05	20.873	20.9932	0.000314819	yes	no	no	no	no	no	no	no	0.0791284	0.0261144	-1.59935	1	no	no	yes	no	no	yes	no	yes	0.111987	1e-05	-13.451	1	no	no	yes	no	no	yes	no	yes
LOC_Os05g49060	uncharacterized protein ycf23, putative, expressed	OK	0.934317	6.51324	2.80139	0.000289064	yes	no	no	0.67472	2.87114	2.08926	0.000314819	yes	no	no	no	no	no	no	no	1.02918	0.843169	-0.287602	0.491422	no	no	yes	no	no	yes	no	yes	0.843395	0.890619	0.0785999	0.94516	no	no	yes	no	no	yes	no	yes
LOC_Os05g50720	harpin-induced protein 1 domain containing protein, expressed	OK	0.500022	3.18922	2.67314	0.000289064	yes	no	no	0.915044	4.34995	2.24909	0.000314819	yes	no	no	no	no	no	no	no	1.01216	1.4356	0.504216	0.219143	no	no	yes	no	no	yes	no	yes	0.96593	1.26304	0.38691	0.634885	no	no	yes	no	no	yes	no	yes
LOC_Os06g01210	plastocyanin, chloroplast precursor, putative, expressed	OK	1.08209	14.2225	3.71628	0.000289064	yes	no	no	0.533152	21.1583	5.31053	0.000314819	yes	no	no	no	no	no	no	no	0.884653	1.10095	0.315565	0.582415	no	no	yes	no	no	yes	no	yes	0.445846	0.698485	0.647684	0.561361	no	no	yes	no	no	yes	no	yes
LOC_Os06g01850	ferredoxin--NADP reductase, chloroplast precursor, putative, expressed	OK	0.549842	2.12647	1.95137	0.00442843	yes	no	no	0.322454	2.02133	2.64814	0.000314819	yes	no	no	no	no	no	no	no	0.545733	0.638835	0.227248	0.755257	no	no	yes	no	no	yes	no	yes	0.550277	0.505743	-0.121754	0.94286	no	no	yes	no	no	yes	no	yes
LOC_Os06g02210	bark storage protein A precursor, putative, expressed	OK	229.355	103.913	-1.14221	0.000289064	no	yes	no	437.739	199.707	-1.13219	0.000314819	no	yes	no	no	no	no	no	no	253.815	148.905	-0.769385	0.000495396	no	no	yes	no	no	yes	no	yes	359.057	302.33	-0.248089	0.0825104	no	no	yes	no	no	yes	no	yes
LOC_Os06g02780	aspartic protease, putative, expressed	OK	1e-05	4.12082	18.6526	0.000289064	yes	no	no	0.0927039	2.59576	4.80738	0.000598864	yes	no	no	no	no	no	no	no	0.0245656	1e-05	-11.2624	1	no	no	yes	no	no	yes	no	yes	0.0629268	0.0200259	-1.65181	1	no	no	yes	no	no	yes	no	yes
LOC_Os06g04150	magnesium-protoporphyrin O-methyltransferase, putative, expressed	OK	0.336184	2.52782	2.91057	0.000289064	yes	no	no	0.454931	1.35245	1.57186	0.00281992	yes	no	no	no	no	no	no	no	0.476792	0.426889	-0.159499	1	no	no	yes	no	no	yes	no	yes	0.574584	0.78624	0.452452	0.647535	no	no	yes	no	no	yes	no	yes
LOC_Os06g05420	expressed protein	OK	0.269041	1.34135	2.31779	0.0188501	yes	no	no	0.673319	1.41156	1.06793	0.0433559	yes	no	no	no	no	no	no	no	1.42862	0.535446	-1.41581	0.0196705	no	yes	no	yes	no	no	no	yes	0.482379	0.400359	-0.268873	1	no	no	yes	no	no	yes	no	yes
LOC_Os06g05960	expressed protein	OK	28.9203	14.0659	-1.03988	0.00792166	no	yes	no	38.3413	17.818	-1.10556	0.00236937	no	yes	no	no	no	no	no	no	34.2171	32.1353	-0.0905586	0.864193	no	no	yes	no	no	yes	no	yes	39.4094	21.4898	-0.874888	0.0618166	no	no	yes	no	no	yes	no	yes
LOC_Os06g07914	hydroxylase, putative, expressed	OK	138.684	54.8118	-1.33924	0.000289064	no	yes	no	75.4143	35.0074	-1.10718	0.000314819	no	yes	no	no	no	no	no	no	123.547	70.9602	-0.799978	0.000495396	no	no	yes	no	no	yes	no	yes	150.028	111.726	-0.425267	0.00166841	no	no	yes	no	no	yes	no	yes
LOC_Os06g08014	hydroxylase, putative, expressed	OK	63.4865	25.6821	-1.30569	0.000289064	no	yes	no	35.1819	16.5444	-1.08849	0.000314819	no	yes	no	no	no	no	no	no	56.2395	31.7084	-0.826719	0.000495396	no	no	yes	no	no	yes	no	yes	63.3301	48.4461	-0.386511	0.00166841	no	no	yes	no	no	yes	no	yes
LOC_Os06g09610	peroxiredoxin, putative, expressed	OK	0.08042	4.84686	5.91335	0.0297879	yes	no	no	0.247085	4.22006	4.09418	0.000314819	yes	no	no	no	no	no	no	no	0.227024	0.15944	-0.509831	1	no	no	yes	no	no	yes	no	yes	0.274502	0.347799	0.341437	1	no	no	yes	no	no	yes	no	yes
LOC_Os06g10230	receptor-like protein kinase 5 precursor, putative, expressed	OK	1e-05	1.12254	16.7764	0.000289064	yes	no	no	1e-05	0.709515	16.1145	0.000314819	yes	no	no	no	no	no	no	no	0.0127034	0.00862729	-0.558235	1	no	no	yes	no	no	yes	no	yes	0.00452639	0.012258	1.43729	1	no	no	yes	no	no	yes	no	yes
LOC_Os06g10580	cyclic nucleotide-gated ion channel, putative, expressed	OK	1.78198	3.81338	1.09759	0.000289064	yes	no	no	1.87857	4.23017	1.17108	0.000314819	yes	no	no	no	no	no	no	no	1.36198	2.18577	0.682436	0.000495396	no	no	yes	no	no	yes	no	yes	1.39627	1.3849	-0.0117961	0.987436	no	no	yes	no	no	yes	no	yes
LOC_Os06g11760	expressed protein	OK	23.0107	8.1072	-1.50503	0.000289064	no	yes	no	30.8237	12.8871	-1.25811	0.000314819	no	yes	no	no	no	no	no	no	21.2836	12.2036	-0.802435	0.000495396	no	no	yes	no	no	yes	no	yes	31.6561	23.5676	-0.425679	0.0464845	no	no	yes	no	no	yes	no	yes
LOC_Os06g14810	3-ketoacyl-CoA synthase, putative, expressed	OK	0.0916095	5.09217	5.79664	0.000550908	yes	no	no	0.123121	3.76597	4.93487	0.000598864	yes	no	no	no	no	no	no	no	0.0939447	0.0806891	-0.219438	1	no	no	yes	no	no	yes	no	yes	0.111984	0.0160362	-2.80389	1	no	no	yes	no	no	yes	no	yes
LOC_Os06g21140	glycine-rich cell wall structural protein precursor, putative, expressed	OK	0.927445	5.23944	2.49808	0.000289064	yes	no	no	1.4827	4.16998	1.49181	0.000314819	yes	no	no	no	no	no	no	no	4.50766	2.85916	-0.656787	0.0179482	no	no	yes	no	no	yes	no	yes	1.66709	2.19259	0.395304	0.587207	no	no	yes	no	no	yes	no	yes
LOC_Os06g21210	glycine rich protein family protein, putative, expressed	OK	1e-05	6.65346	19.3437	0.000289064	yes	no	no	1e-05	6.46922	19.3032	0.000314819	yes	no	no	no	no	no	no	no	1e-05	1e-05	0	1	no	no	yes	no	no	yes	no	yes	1e-05	1e-05	0	1	no	no	yes	no	no	yes	no	yes
LOC_Os06g21250	glycine rich protein family protein, putative, expressed	OK	1e-05	3.73548	18.5109	0.000289064	yes	no	no	1e-05	4.11371	18.6501	0.000314819	yes	no	no	no	no	no	no	no	1e-05	1e-05	0	1	no	no	yes	no	no	yes	no	yes	1e-05	1e-05	0	1	no	no	yes	no	no	yes	no	yes
LOC_Os06g21270	glycine rich protein family protein, putative, expressed	OK	1e-05	14.5849	20.476	0.000289064	yes	no	no	1e-05	14.1712	20.4345	0.000314819	yes	no	no	no	no	no	no	no	1e-05	0.0403564	11.9786	1	no	no	yes	no	no	yes	no	yes	1e-05	1e-05	0	1	no	no	yes	no	no	yes	no	yes
LOC_Os06g21590	chlorophyll A-B binding protein, putative, expressed	OK	1e-05	14.2325	20.4408	0.000289064	yes	no	no	1e-05	22.9938	21.1328	0.000314819	yes	no	no	no	no	no	no	no	1e-05	1e-05	0	1	no	no	yes	no	no	yes	no	yes	1e-05	1e-05	0	1	no	no	yes	no	no	yes	no	yes
LOC_Os06g22394	expressed protein	OK	0.973101	3.18432	1.71032	0.000289064	yes	no	no	1.36748	3.22817	1.2392	0.00349568	yes	no	no	no	no	no	no	no	1.23342	1.17284	-0.0726579	0.933767	no	no	yes	no	no	yes	no	yes	0.878189	0.505736	-0.796147	0.58272	no	no	yes	no	no	yes	no	yes
LOC_Os06g24404	GDSL-like lipase/acylhydrolase, putative, expressed	OK	1e-05	1.40825	17.1035	0.000289064	yes	no	no	1e-05	1.23694	16.9164	0.000314819	yes	no	no	no	no	no	no	no	1e-05	0.00770208	9.5891	1	no	no	yes	no	no	yes	no	yes	1e-05	1e-05	0	1	no	no	yes	no	no	yes	no	yes
LOC_Os06g27590	expressed protein	OK	0.457801	1.5993	1.80465	0.011502	yes	no	no	0.776142	1.74029	1.16494	0.0448635	yes	no	no	no	no	no	no	no	0.76386	1.22798	0.684907	0.257906	no	no	yes	no	no	yes	no	yes	1.12289	1.09612	-0.0348109	0.989426	no	no	yes	no	no	yes	no	yes
LOC_Os06g28590	bg55, putative, expressed	OK	1.50748	3.94011	1.3861	0.000289064	yes	no	no	1.22538	4.7742	1.96203	0.000314819	yes	no	no	no	no	no	no	no	1.50291	2.85527	0.925869	0.000495396	no	no	yes	no	no	yes	no	yes	1.29923	1.55597	0.260157	0.351588	no	no	yes	no	no	yes	no	yes
LOC_Os06g28630	expressed protein	OK	0.237322	1.15108	2.27807	0.00739045	yes	no	no	0.325165	1.27456	1.97076	0.0201484	yes	no	no	no	no	no	no	no	0.548687	0.798902	0.542035	0.394134	no	no	yes	no	no	yes	no	yes	0.207444	0.153776	-0.431892	1	no	no	yes	no	no	yes	no	yes
LOC_Os06g30860	WRKY31, expressed	OK	0.27109	0.904361	1.73813	0.00322635	yes	no	no	0.544207	2.51742	2.20972	0.000314819	yes	no	no	no	no	no	no	no	0.356073	0.474592	0.414515	1	no	no	yes	no	no	yes	no	yes	0.060436	0.0998742	0.724704	1	no	no	yes	no	no	yes	no	yes
LOC_Os06g32730	eukaryotic initiation factor iso-4F subunit p82-34, putative, expressed	OK	0.0958932	0.436335	2.18594	0.00519437	yes	no	no	0.28095	0.667902	1.24932	0.00482379	yes	no	no	no	no	no	no	no	0.069281	0.218945	1.66004	1	no	no	yes	no	no	yes	no	yes	0.228178	0.283238	0.311855	1	no	no	yes	no	no	yes	no	yes
LOC_Os06g36330	MATE domain containing protein, expressed	OK	0.363249	1.57995	2.12085	0.000289064	yes	no	no	0.486952	1.78231	1.8719	0.000314819	yes	no	no	no	no	no	no	no	0.370449	0.523551	0.499055	0.333269	no	no	yes	no	no	yes	no	yes	0.312509	0.177754	-0.814016	1	no	no	yes	no	no	yes	no	yes
LOC_Os06g37150	L-ascorbate oxidase precursor, putative, expressed	OK	0.420168	21.0729	5.64828	0.000289064	yes	no	no	0.729127	18.17	4.63924	0.000314819	yes	no	no	no	no	no	no	no	0.277082	4.34676	3.97156	0.168724	no	no	yes	no	no	yes	no	yes	0.186569	0.711561	1.93128	0.718186	no	no	yes	no	no	yes	no	yes
LOC_Os06g38660	expressed protein	OK	7.62947	26.1764	1.77861	0.000289064	yes	no	no	15.2745	48.2237	1.65862	0.000314819	yes	no	no	no	no	no	no	no	12.5084	20.4001	0.705679	0.000495396	no	no	yes	no	no	yes	no	yes	7.2687	9.5941	0.40045	0.304861	no	no	yes	no	no	yes	no	yes
LOC_Os06g38710	expressed protein	OK	5.67283	12.276	1.1137	0.00575717	yes	no	no	14.8597	40.4395	1.44436	0.000314819	yes	no	no	no	no	no	no	no	7.65933	13.5097	0.818706	0.0639728	no	no	yes	no	no	yes	no	yes	10.1491	12.7731	0.331757	0.686873	no	no	yes	no	no	yes	no	yes
LOC_Os06g39370	OsFBK16 - F-box domain and kelch repeat containing protein, expressed	OK	0.737322	2.56655	1.79946	0.000289064	yes	no	no	0.778626	2.32709	1.57952	0.000314819	yes	no	no	no	no	no	no	no	1.44204	2.13933	0.569048	0.0111075	no	no	yes	no	no	yes	no	yes	1.08699	1.25805	0.210851	0.761	no	no	yes	no	no	yes	no	yes
LOC_Os06g40330	MYB family transcription factor, putative, expressed	OK	2.27917	5.35391	1.23208	0.000289064	yes	no	no	2.1552	6.45377	1.58232	0.000314819	yes	no	no	no	no	no	no	no	2.33728	2.96957	0.345423	0.0302358	no	no	yes	no	no	yes	no	yes	1.90099	2.44454	0.362812	0.13407	no	no	yes	no	no	yes	no	yes
LOC_Os06g40640	fructose-bisphospate aldolase isozyme, putative, expressed	OK	0.667921	1.54714	1.21185	0.000289064	yes	no	no	0.662286	2.42421	1.87199	0.000314819	yes	no	no	no	no	no	no	no	0.61372	0.673979	0.135123	0.820466	no	no	yes	no	no	yes	no	yes	0.816468	0.632498	-0.368335	0.620872	no	no	yes	no	no	yes	no	yes
LOC_Os06g40818	aspartic proteinase, putative, expressed	OK	34.5482	12.4399	-1.47364	0.000289064	no	yes	no	25.1159	12.0055	-1.06491	0.000314819	no	yes	no	no	no	no	no	no	32.8203	18.1881	-0.851594	0.000495396	no	no	yes	no	no	yes	no	yes	16.5452	13.3976	-0.304438	0.050423	no	no	yes	no	no	yes	no	yes
LOC_Os06g42130	leucoanthocyanidin dioxygenase, putative, expressed	OK	6.43507	2.21127	-1.54108	0.000289064	no	yes	no	14.34	6.38599	-1.16706	0.000314819	no	yes	no	no	no	no	no	no	8.40999	5.89912	-0.511604	0.000939474	no	no	yes	no	no	yes	no	yes	8.04472	8.41736	0.0653256	0.8912	no	no	yes	no	no	yes	no	yes
LOC_Os06g42220	TOO MANY MOUTHS precursor, putative, expressed	OK	1.62454	0.445404	-1.86684	0.000289064	no	yes	no	2.04938	0.677002	-1.59796	0.000314819	no	yes	no	no	no	no	no	no	1.60691	1.04446	-0.621532	0.0251571	no	no	yes	no	no	yes	no	yes	1.8937	1.62417	-0.221505	0.724307	no	no	yes	no	no	yes	no	yes
LOC_Os06g43384	cytochrome P450, putative, expressed	OK	5.81975	2.46322	-1.24041	0.000289064	no	yes	no	7.68311	3.44549	-1.15698	0.000314819	no	yes	no	no	no	no	no	no	5.70383	4.21071	-0.437867	0.00569104	no	no	yes	no	no	yes	no	yes	9.05509	6.68071	-0.438728	0.0106563	no	no	yes	no	no	yes	no	yes
LOC_Os06g48200	glycosyl hydrolases family 16, putative, expressed	OK	4.22731	14.3463	1.76287	0.000289064	yes	no	no	3.39221	9.16675	1.43418	0.000314819	yes	no	no	no	no	no	no	no	4.80916	6.31734	0.393532	0.0204409	no	no	yes	no	no	yes	no	yes	3.16017	4.38482	0.472515	0.0653952	no	no	yes	no	no	yes	no	yes
LOC_Os06g49160	thylakoid lumenal 16.5 kDa protein, chloroplast precursor, putative, expressed	OK	0.449654	1.65408	1.87914	0.000289064	yes	no	no	0.463972	1.6669	1.84506	0.000314819	yes	no	no	no	no	no	no	no	1.17112	0.517006	-1.17964	0.0043358	no	yes	no	yes	no	no	no	yes	0.513373	0.726321	0.5006	0.53727	no	no	yes	no	no	yes	no	yes
LOC_Os06g49190	LTPL154 - Protease inhibitor/seed storage/LTP family protein precursor, expressed	OK	1.25429	115.105	6.51994	0.000289064	yes	no	no	1e-05	158.691	23.9197	0.000314819	yes	no	no	no	no	no	no	no	1.57055	1.22939	-0.353327	0.566676	no	no	yes	no	no	yes	no	yes	3.92897	1.38649	-1.50271	0.00166841	no	yes	no	yes	no	no	no	yes
LOC_Os06g49240	PTR-like peptide transporter, putatuve, expressed	OK	63.5235	16.9595	-1.9052	0.000289064	no	yes	no	88.6631	29.9286	-1.56681	0.000314819	no	yes	no	no	no	no	no	no	61.2922	31.2453	-0.972064	0.000495396	no	no	yes	no	no	yes	no	yes	78.1013	59.7478	-0.386461	0.00166841	no	no	yes	no	no	yes	no	yes
LOC_Os06g50940	GDSL-like lipase/acylhydrolase, putative, expressed	OK	5.58835	11.7423	1.07122	0.000289064	yes	no	no	3.45346	7.84001	1.18281	0.000314819	yes	no	no	no	no	no	no	no	4.93113	9.33054	0.920042	0.000495396	no	no	yes	no	no	yes	no	yes	2.63185	2.37143	-0.15032	0.78041	no	no	yes	no	no	yes	no	yes
LOC_Os07g02130	flavin-containing monooxygenase family protein, putative, expressed	OK	25.0139	8.97976	-1.47798	0.000289064	no	yes	no	26.6508	7.52349	-1.8247	0.000314819	no	yes	no	no	no	no	no	no	25.3844	13.0149	-0.963778	0.000495396	no	no	yes	no	no	yes	no	yes	31.9583	25.8804	-0.304331	0.0425033	no	no	yes	no	no	yes	no	yes
LOC_Os07g03580	SCP-like extracellular protein, expressed	OK	4.91134	10.4407	1.08803	0.000289064	yes	no	no	1.91009	9.95064	2.38115	0.000314819	yes	no	no	no	no	no	no	no	3.23806	6.22033	0.941861	0.000495396	no	no	yes	no	no	yes	no	yes	2.4499	1.46449	-0.742325	0.182706	no	no	yes	no	no	yes	no	yes
LOC_Os07g03810	lectin-like receptor kinase 7, putative, expressed	OK	0.536213	1.42038	1.4054	0.000289064	yes	no	no	0.829977	2.22888	1.42518	0.000314819	yes	no	no	no	no	no	no	no	0.609566	1.11574	0.872147	0.000495396	no	no	yes	no	no	yes	no	yes	0.50608	0.793339	0.648572	0.0537501	no	no	yes	no	no	yes	no	yes
LOC_Os07g04500	expressed protein	OK	0.46327	2.31945	2.32386	0.000289064	yes	no	no	0.528377	2.04281	1.95092	0.000314819	yes	no	no	no	no	no	no	no	0.481062	0.375018	-0.359263	0.691274	no	no	yes	no	no	yes	no	yes	0.548293	0.407561	-0.427931	0.790979	no	no	yes	no	no	yes	no	yes
LOC_Os07g04960	app1, putative, expressed	OK	10.6996	4.73408	-1.1764	0.000289064	no	yes	no	16.4549	6.7015	-1.29596	0.000314819	no	yes	no	no	no	no	no	no	12.9738	13.1261	0.0168372	0.950602	no	no	yes	no	no	yes	no	yes	19.5525	27.6595	0.500422	0.00166841	no	no	yes	no	no	yes	no	yes
LOC_Os07g05360	photosystem II 10 kDa polypeptide, chloroplast precursor, putative, expressed	OK	0.113462	0.600102	2.403	0.000289064	yes	no	no	0.230308	1.72364	2.90382	0.000314819	yes	no	no	no	no	no	no	no	0.163662	0.280848	0.77907	1	no	no	yes	no	no	yes	no	yes	0.102982	0.101242	-0.0245843	1	no	no	yes	no	no	yes	no	yes
LOC_Os07g05480	photosystem I reaction center subunit, chloroplast precursor, putative, expressed	OK	1e-05	4.19071	18.6768	0.000289064	yes	no	no	1e-05	13.0494	20.3156	0.000314819	yes	no	no	no	no	no	no	no	0.158018	0.163676	0.0507539	1	no	no	yes	no	no	yes	no	yes	0.086647	0.017963	-2.27012	1	no	no	yes	no	no	yes	no	yes
LOC_Os07g06450	RNA recognition motif containing protein, putative, expressed	OK	1.01773	2.62589	1.36745	0.000289064	yes	no	no	0.658255	1.77037	1.42733	0.000314819	yes	no	no	no	no	no	no	no	0.839825	0.585126	-0.521341	0.2002	no	no	yes	no	no	yes	no	yes	1.25864	1.24298	-0.0180626	0.984062	no	no	yes	no	no	yes	no	yes
LOC_Os07g06860	gibberellin receptor GID1L2, putative, expressed	OK	1.58331	0.689388	-1.19956	0.000289064	no	yes	no	1.66649	0.422032	-1.98139	0.000314819	no	yes	no	no	no	no	no	no	1.37545	0.879074	-0.645847	0.0347827	no	no	yes	no	no	yes	no	yes	1.28951	1.74594	0.437181	0.345754	no	no	yes	no	no	yes	no	yes
LOC_Os07g06880	gibberellin receptor GID1L2, putative, expressed	OK	17.964	7.98054	-1.17055	0.000289064	no	yes	no	12.4762	4.65475	-1.4224	0.000314819	no	yes	no	no	no	no	no	no	16.1342	9.59967	-0.749065	0.000495396	no	no	yes	no	no	yes	no	yes	13.0891	12.6298	-0.0515341	0.908198	no	no	yes	no	no	yes	no	yes
LOC_Os07g07450	versicolorin reductase, putative, expressed	OK	106.031	46.8758	-1.17757	0.000289064	no	yes	no	96.6729	47.2265	-1.03351	0.000314819	no	yes	no	no	no	no	no	no	102.929	60.606	-0.764117	0.000495396	no	no	yes	no	no	yes	no	yes	81.1417	74.516	-0.122893	0.596623	no	no	yes	no	no	yes	no	yes
LOC_Os07g07790	LTPL75 - Protease inhibitor/seed storage/LTP family protein precursor, expressed	OK	166.441	437.765	1.39515	0.000289064	yes	no	no	189.831	582.646	1.6179	0.000314819	yes	no	no	no	no	no	no	no	178.156	355.178	0.995401	0.000495396	no	no	yes	no	no	yes	no	yes	145.437	175.158	0.268263	0.040071	no	no	yes	no	no	yes	no	yes
LOC_Os07g10230	glucosyltransferase, putative, expressed	OK	17.9351	4.47624	-2.00243	0.000289064	no	yes	no	41.8971	13.5184	-1.63193	0.000314819	no	yes	no	no	no	no	no	no	21.4039	11.9777	-0.837523	0.000495396	no	no	yes	no	no	yes	no	yes	32.4233	32.7075	0.0125906	0.978902	no	no	yes	no	no	yes	no	yes
LOC_Os07g11110	NAD dependent epimerase/dehydratase family protein, putative, expressed	OK	0.402187	1.21781	1.59835	0.000289064	yes	no	no	0.29273	2.73243	3.22254	0.000314819	yes	no	no	no	no	no	no	no	0.244382	0.317864	0.379272	1	no	no	yes	no	no	yes	no	yes	0.239964	0.169399	-0.502393	1	no	no	yes	no	no	yes	no	yes
LOC_Os07g14610	IAA-amino acid hydrolase ILR1-like 6 precursor, putative, expressed	OK	1.43029	3.16573	1.14623	0.000289064	yes	no	no	1.54715	3.75722	1.28005	0.000314819	yes	no	no	no	no	no	no	no	1.58878	2.73804	0.785224	0.0310771	no	no	yes	no	no	yes	no	yes	0.777609	1.29239	0.732925	0.402475	no	no	yes	no	no	yes	no	yes
LOC_Os07g15370	metal transporter Nramp6, putative, expressed	OK	49.9364	21.8439	-1.19286	0.000289064	no	yes	no	21.3691	10.2396	-1.06137	0.000314819	no	yes	no	no	no	no	no	no	44.9243	32.5287	-0.465783	0.000495396	no	no	yes	no	no	yes	no	yes	22.6209	20.0686	-0.172716	0.351588	no	no	yes	no	no	yes	no	yes
LOC_Os07g16040	erythronate-4-phosphate dehydrogenase domain containing protein, expressed	OK	117.326	45.7018	-1.3602	0.000289064	no	yes	no	144.019	54.9053	-1.39124	0.000314819	no	yes	no	no	no	no	no	no	119.457	61.4546	-0.958898	0.000495396	no	no	yes	no	no	yes	no	yes	135.153	110.958	-0.28458	0.0263694	no	no	yes	no	no	yes	no	yes
LOC_Os07g23340	male sterility protein, putative, expressed	OK	1.37627	3.88957	1.49885	0.000289064	yes	no	no	1.25814	2.78433	1.14604	0.000314819	yes	no	no	no	no	no	no	no	1.47575	2.34208	0.666342	0.00136585	no	no	yes	no	no	yes	no	yes	0.888304	0.920391	0.0511934	0.959333	no	no	yes	no	no	yes	no	yes
LOC_Os07g23570	cytochrome P450 72A1, putative, expressed	OK	0.225667	4.48708	4.31351	0.000289064	yes	no	no	0.431555	1.09265	1.34022	0.000314819	yes	no	no	no	no	no	no	no	0.799188	1.43224	0.841666	0.00136585	no	no	yes	no	no	yes	no	yes	0.293194	0.561728	0.938016	0.101178	no	no	yes	no	no	yes	no	yes
LOC_Os07g26110	membrane associated DUF588 domain containing protein, putative, expressed	OK	195.988	96.6084	-1.02054	0.000289064	no	yes	no	213.749	99.392	-1.10472	0.000314819	no	yes	no	no	no	no	no	no	194.013	126.61	-0.615762	0.000495396	no	no	yes	no	no	yes	no	yes	193.226	136.408	-0.502361	0.00166841	no	no	yes	no	no	yes	no	yes
LOC_Os07g29410	thioredoxin, putative, expressed	OK	0.915064	3.91575	2.09734	0.000289064	yes	no	no	0.946452	5.29735	2.48467	0.000314819	yes	no	no	no	no	no	no	no	0.959345	1.59248	0.731154	0.0150452	no	no	yes	no	no	yes	no	yes	0.81241	1.52871	0.912035	0.0370342	no	no	yes	no	no	yes	no	yes
LOC_Os07g33224	BNR/Asp-box repeat family protein, putative, expressed	OK	49.0248	20.6165	-1.24971	0.000289064	no	yes	no	47.0342	20.7309	-1.18193	0.000314819	no	yes	no	no	no	no	no	no	43.1515	24.9686	-0.789296	0.000495396	no	no	yes	no	no	yes	no	yes	44.2481	42.1055	-0.0716068	0.818387	no	no	yes	no	no	yes	no	yes
LOC_Os07g33660	expressed protein	OK	2.7812	6.33319	1.18722	0.000289064	yes	no	no	3.49434	8.34617	1.25609	0.000314819	yes	no	no	no	no	no	no	no	3.21618	3.36487	0.0652026	0.864463	no	no	yes	no	no	yes	no	yes	3.30997	4.05549	0.293058	0.498378	no	no	yes	no	no	yes	no	yes
LOC_Os07g34670	peroxidase precursor, putative, expressed	OK	0.565104	2.45341	2.1182	0.000289064	yes	no	no	1.0065	2.35465	1.22617	0.00139095	yes	no	no	no	no	no	no	no	1.60402	3.17046	0.983	0.000495396	no	no	yes	no	no	yes	no	yes	0.370797	0.87902	1.24527	0.117066	no	no	yes	no	no	yes	no	yes
LOC_Os07g37030	cytochrome b6-f complex iron-sulfur subunit, chloroplast precursor, putative, expressed	OK	2.23634	5.16785	1.20842	0.000289064	yes	no	no	1.15778	5.5628	2.26445	0.000314819	yes	no	no	no	no	no	no	no	2.33759	1.67864	-0.477729	0.0716853	no	no	yes	no	no	yes	no	yes	1.4615	1.23694	-0.240674	0.732734	no	no	yes	no	no	yes	no	yes
LOC_Os07g37240	chlorophyll A-B binding protein, putative, expressed	OK	0.189832	11.4272	5.9116	0.000289064	yes	no	no	0.229871	19.9465	6.43917	0.000598864	yes	no	no	no	no	no	no	no	0.137541	0.0162144	-3.08451	1	no	no	yes	no	no	yes	no	yes	0.0852155	0.0987069	0.212035	1	no	no	yes	no	no	yes	no	yes
LOC_Os07g38960	chlorophyll A-B binding protein, putative, expressed	OK	0.415006	6.36879	3.93982	0.000289064	yes	no	no	0.30109	13.5792	5.49506	0.000314819	yes	no	no	no	no	no	no	no	0.544385	0.287823	-0.919445	0.0667355	no	no	yes	no	no	yes	no	yes	0.352242	0.478581	0.442196	1	no	no	yes	no	no	yes	no	yes
LOC_Os07g40220	expressed protein	OK	1.27966	2.88868	1.17465	0.000550908	yes	no	no	0.92092	3.96063	2.10458	0.000314819	yes	no	no	no	no	no	no	no	1.19372	2.22995	0.901547	0.0217175	no	no	yes	no	no	yes	no	yes	2.019	3.12183	0.628751	0.136547	no	no	yes	no	no	yes	no	yes
LOC_Os07g40690	NAD dependent epimerase/dehydratase family protein, putative, expressed	OK	1.20368	3.13538	1.38119	0.000289064	yes	no	no	0.197963	1.51559	2.93658	0.00164095	yes	no	no	no	no	no	no	no	0.9319	0.912536	-0.0302937	0.959564	no	no	yes	no	no	yes	no	yes	1.14287	1.01992	-0.164205	0.864882	no	no	yes	no	no	yes	no	yes
LOC_Os07g40830	app1, putative, expressed	OK	3.02245	1.32062	-1.1945	0.000289064	no	yes	no	5.18517	2.49941	-1.0528	0.000598864	no	yes	no	no	no	no	no	no	3.85052	3.47769	-0.146924	0.703251	no	no	yes	no	no	yes	no	yes	5.05875	8.34761	0.722582	0.00166841	no	no	yes	no	no	yes	no	yes
LOC_Os07g43450	expressed protein	OK	39.3361	18.8105	-1.06432	0.000289064	no	yes	no	40.5445	17.6219	-1.20214	0.000314819	no	yes	no	no	no	no	no	no	45.117	29.5957	-0.608284	0.000495396	no	no	yes	no	no	yes	no	yes	41.2674	36.9881	-0.157941	0.596398	no	no	yes	no	no	yes	no	yes
LOC_Os07g44900	gibberellin receptor GID1L2, putative, expressed	OK	3.61412	1.16092	-1.63838	0.000289064	no	yes	no	5.49856	1.48509	-1.8885	0.000314819	no	yes	no	no	no	no	no	no	3.70621	1.97091	-0.911083	0.000495396	no	no	yes	no	no	yes	no	yes	5.40886	4.29862	-0.331451	0.312629	no	no	yes	no	no	yes	no	yes
LOC_Os07g47210	GDSL-like lipase/acylhydrolase, putative, expressed	OK	15.3122	6.88477	-1.1532	0.000289064	no	yes	no	23.8734	7.52543	-1.66556	0.000314819	no	yes	no	no	no	no	no	no	18.451	13.1871	-0.484572	0.000495396	no	no	yes	no	no	yes	no	yes	24.148	32.6886	0.436884	0.00166841	no	no	yes	no	no	yes	no	yes
LOC_Os07g47640	ultraviolet-B-repressible protein, putative, expressed	OK	1e-05	2.13303	17.7025	0.000289064	yes	no	no	1e-05	4.21712	18.6859	0.000314819	yes	no	no	no	no	no	no	no	1e-05	1e-05	0	1	no	no	yes	no	no	yes	no	yes	1e-05	1e-05	0	1	no	no	yes	no	no	yes	no	yes
LOC_Os07g47670	hypoxia-responsive family protein, putative, expressed	OK	16.873	41.1536	1.2863	0.000289064	yes	no	no	17.4944	36.5364	1.06244	0.000314819	yes	no	no	no	no	no	no	no	18.2491	36.4145	0.996688	0.000495396	no	no	yes	no	no	yes	no	yes	13.3675	17.5758	0.394861	0.0546262	no	no	yes	no	no	yes	no	yes
LOC_Os07g48450	no apical meristem protein, putative, expressed	OK	6.1071	14.2342	1.2208	0.000289064	yes	no	no	4.62862	16.1183	1.80005	0.000314819	yes	no	no	no	no	no	no	no	5.00219	8.79929	0.814827	0.000495396	no	no	yes	no	no	yes	no	yes	3.24655	4.43805	0.451018	0.0446308	no	no	yes	no	no	yes	no	yes
LOC_Os08g06280	LSD1 zinc finger domain containing protein, expressed	OK	11.3629	23.2217	1.03114	0.000289064	yes	no	no	16.5416	36.758	1.15196	0.000314819	yes	no	no	no	no	no	no	no	12.6039	21.3433	0.759913	0.000495396	no	no	yes	no	no	yes	no	yes	12.4948	14.6448	0.229061	0.293173	no	no	yes	no	no	yes	no	yes
LOC_Os08g07040	plant protein of unknown function domain containing protein, expressed	OK	1.36851	0.660118	-1.05181	0.000800533	no	yes	no	2.29378	0.402495	-2.51068	0.000314819	no	yes	no	no	no	no	no	no	1.00884	0.848611	-0.249522	0.559568	no	no	yes	no	no	yes	no	yes	0.907223	0.820961	-0.144144	0.891098	no	no	yes	no	no	yes	no	yes
LOC_Os08g08820	homeobox and START domains containing protein, putative, expressed	OK	1e-05	1.09544	16.7412	0.000289064	yes	no	no	1e-05	0.691887	16.0782	0.000314819	yes	no	no	no	no	no	no	no	0.00849558	1e-05	-9.73057	1	no	no	yes	no	no	yes	no	yes	1e-05	1e-05	0	1	no	no	yes	no	no	yes	no	yes
LOC_Os08g10020	photosystem II 10 kDa polypeptide, chloroplast precursor, putative, expressed	OK	0.167771	16.0795	6.58259	0.000550908	yes	no	no	0.260782	28.7147	6.7828	0.000874498	yes	no	no	no	no	no	no	no	0.624066	0.324172	-0.944939	0.217355	no	no	yes	no	no	yes	no	yes	0.241369	0.0861353	-1.48656	1	no	no	yes	no	no	yes	no	yes
LOC_Os08g10310	SHR5-receptor-like kinase, putative, expressed	OK	0.0599677	0.771124	3.68471	0.000289064	yes	no	no	0.0331753	3.82728	6.85007	0.00164095	yes	no	no	no	no	no	no	no	0.0143095	0.253797	4.14863	1	no	no	yes	no	no	yes	no	yes	0.0125202	1e-05	-10.29	1	no	no	yes	no	no	yes	no	yes
LOC_Os08g13270	expressed protein	OK	0.599527	1.4277	1.2518	0.000289064	yes	no	no	0.444245	1.43912	1.69576	0.000314819	yes	no	no	no	no	no	no	no	0.474931	0.800971	0.754032	0.0214768	no	no	yes	no	no	yes	no	yes	0.337729	0.222805	-0.600084	1	no	no	yes	no	no	yes	no	yes
LOC_Os08g13440	cupin domain containing protein, expressed	OK	0.543673	4.14168	2.92941	0.000289064	yes	no	no	1.58055	21.6129	3.77339	0.000314819	yes	no	no	no	no	no	no	no	0.136707	1.6015	3.55026	0.245306	no	no	yes	no	no	yes	no	yes	0.0278748	0.0314593	0.174525	1	no	no	yes	no	no	yes	no	yes
LOC_Os08g20730	peroxidase precursor, putative, expressed	OK	8.45272	3.20077	-1.401	0.000289064	no	yes	no	2.31145	1.00041	-1.20821	0.000314819	no	yes	no	no	no	no	no	no	7.99195	4.00021	-0.998472	0.000495396	no	no	yes	no	no	yes	no	yes	1.83112	1.45093	-0.335748	0.337993	no	no	yes	no	no	yes	no	yes
LOC_Os08g26560	dirigent, putative	OK	112.421	52.7545	-1.09155	0.000289064	no	yes	no	89.0346	8.33232	-3.41758	0.000314819	no	yes	no	no	no	no	no	no	136.73	83.1466	-0.717601	0.000495396	no	no	yes	no	no	yes	no	yes	290.594	184.568	-0.654852	0.00166841	no	no	yes	no	no	yes	no	yes
LOC_Os08g28240	carotenoid cleavage dioxygenase, putative, expressed	OK	0.0251972	1.82657	6.17973	0.0101525	yes	no	no	0.0874271	0.989978	3.50124	0.00349568	yes	no	no	no	no	no	no	no	0.00718554	0.0404762	2.49391	1	no	no	yes	no	no	yes	no	yes	0.0103427	0.0333086	1.68728	1	no	no	yes	no	no	yes	no	yes
LOC_Os08g28790	dirigent, putative, expressed	OK	26.4217	10.6492	-1.31098	0.000289064	no	yes	no	40.9534	19.8481	-1.04498	0.000314819	no	yes	no	no	no	no	no	no	23.0982	17.4182	-0.407185	0.00136585	no	no	yes	no	no	yes	no	yes	38.9632	30.6286	-0.347233	0.0222162	no	no	yes	no	no	yes	no	yes
LOC_Os08g29760	membrane protein, putative, expressed	OK	0.313207	1.41896	2.17965	0.000289064	yes	no	no	0.363341	0.923664	1.34604	0.000314819	yes	no	no	no	no	no	no	no	0.389635	0.332072	-0.230627	1	no	no	yes	no	no	yes	no	yes	0.382654	0.345858	-0.145861	1	no	no	yes	no	no	yes	no	yes
LOC_Os08g31030	HOTHEAD precursor, putative, expressed	OK	0.197591	1.13128	2.51737	0.000289064	yes	no	no	0.170023	0.581582	1.77425	0.0011379	yes	no	no	no	no	no	no	no	0.130263	0.114046	-0.191812	1	no	no	yes	no	no	yes	no	yes	0.157749	0.177306	0.16861	1	no	no	yes	no	no	yes	no	yes
LOC_Os08g31070	expressed protein	OK	1.3593	0.45004	-1.59474	0.000550908	no	yes	no	2.16758	0.408593	-2.40735	0.000314819	no	yes	no	no	no	no	no	no	1.68823	0.860223	-0.972729	0.0224614	no	no	yes	no	no	yes	no	yes	2.58013	1.46939	-0.812226	0.041313	no	no	yes	no	no	yes	no	yes
LOC_Os08g31140	heavy metal-associated domain containing protein, expressed	OK	0.662804	2.86817	2.11348	0.000289064	yes	no	no	0.741308	2.69469	1.86197	0.000314819	yes	no	no	no	no	no	no	no	0.537317	1.06157	0.982354	0.0376593	no	no	yes	no	no	yes	no	yes	1.11129	1.5253	0.456858	0.442359	no	no	yes	no	no	yes	no	yes
LOC_Os08g31569	expressed protein	OK	3.53449	8.73947	1.30604	0.000289064	yes	no	no	4.11299	10.3386	1.32978	0.000314819	yes	no	no	no	no	no	no	no	3.18498	5.88441	0.885613	0.000495396	no	no	yes	no	no	yes	no	yes	3.09609	3.83609	0.309189	0.422025	no	no	yes	no	no	yes	no	yes
LOC_Os08g32960	endonuclease/exonuclease/phosphatase family domain containing protein, expressed	OK	5.54245	12.4213	1.16422	0.000289064	yes	no	no	5.72629	13.7769	1.26658	0.000314819	yes	no	no	no	no	no	no	no	6.72017	11.4397	0.76748	0.000495396	no	no	yes	no	no	yes	no	yes	6.83214	6.61441	-0.0467251	0.928852	no	no	yes	no	no	yes	no	yes
LOC_Os08g33820	chlorophyll A-B binding protein, putative, expressed	OK	1e-05	7.09414	19.4363	0.000289064	yes	no	no	1e-05	16.7817	20.6785	0.000314819	yes	no	no	no	no	no	no	no	1e-05	0.0160051	10.6443	1	no	no	yes	no	no	yes	no	yes	1e-05	0.0107841	10.0747	1	no	no	yes	no	no	yes	no	yes
LOC_Os08g33940	MYB family transcription factor, putative, expressed	OK	0.321807	0.718789	1.15937	0.00931674	yes	no	no	0.12467	0.629336	2.33572	0.0169813	yes	no	no	no	no	no	no	no	0.345611	0.218791	-0.659596	1	no	no	yes	no	no	yes	no	yes	0.443413	0.316919	-0.484537	1	no	no	yes	no	no	yes	no	yes
LOC_Os08g34010	ZF-HD protein dimerisation region containing protein, expressed	OK	2.67348	5.44143	1.02527	0.000289064	yes	no	no	2.77534	6.378	1.20044	0.000314819	yes	no	no	no	no	no	no	no	2.57279	4.25573	0.726073	0.000495396	no	no	yes	no	no	yes	no	yes	2.92864	3.0043	0.036798	0.966941	no	no	yes	no	no	yes	no	yes
LOC_Os08g34900	pectinesterase, putative, expressed	OK	0.0996138	0.623126	2.64511	0.000289064	yes	no	no	0.131822	0.975589	2.88768	0.00304869	yes	no	no	no	no	no	no	no	0.121362	0.166094	0.452683	1	no	no	yes	no	no	yes	no	yes	0.140334	0.166592	0.247455	1	no	no	yes	no	no	yes	no	yes
LOC_Os08g34910	pectinesterase, putative, expressed	OK	0.123321	0.603848	2.29177	0.000289064	yes	no	no	0.121299	0.672203	2.47033	0.000874498	yes	no	no	no	no	no	no	no	0.178997	0.251158	0.48866	1	no	no	yes	no	no	yes	no	yes	0.184571	0.15788	-0.225347	1	no	no	yes	no	no	yes	no	yes
LOC_Os08g36250	expressed protein	OK	0.452182	2.76936	2.61458	0.000289064	yes	no	no	0.404727	2.24001	2.46848	0.000314819	yes	no	no	no	no	no	no	no	0.594443	0.739519	0.315049	0.462864	no	no	yes	no	no	yes	no	yes	0.357181	0.247962	-0.526536	1	no	no	yes	no	no	yes	no	yes
LOC_Os08g36340	potassium transporter, putative, expressed	OK	0.996982	0.362445	-1.45981	0.000289064	no	yes	no	0.630351	0.161942	-1.96068	0.000314819	no	yes	no	no	no	no	no	no	0.771045	0.400373	-0.94547	0.0043358	no	no	yes	no	no	yes	no	yes	0.748816	1.0354	0.467505	0.258311	no	no	yes	no	no	yes	no	yes
LOC_Os08g37130	oxidoreductase, short chain dehydrogenase/reductase family domain containing protein, expressed	OK	1.1003	5.3378	2.27835	0.000289064	yes	no	no	1.05622	5.61547	2.4105	0.000314819	yes	no	no	no	no	no	no	no	1.24648	1.68928	0.438549	0.157874	no	no	yes	no	no	yes	no	yes	0.776963	1.23613	0.669913	0.176184	no	no	yes	no	no	yes	no	yes
LOC_Os08g38400	oligopeptide transporter, putative, expressed	OK	2.28894	4.75646	1.05521	0.000289064	yes	no	no	4.16939	8.71141	1.06307	0.000314819	yes	no	no	no	no	no	no	no	2.32964	3.04714	0.387349	0.135264	no	no	yes	no	no	yes	no	yes	3.05711	3.85667	0.335187	0.541726	no	no	yes	no	no	yes	no	yes
LOC_Os08g38910	caffeoyl-CoA O-methyltransferase, putative, expressed	OK	31.4092	15.0801	-1.05854	0.000289064	no	yes	no	73.8195	23.4724	-1.65304	0.000314819	no	yes	no	no	no	no	no	no	40.586	28.6026	-0.504836	0.000495396	no	no	yes	no	no	yes	no	yes	48.5987	49.0805	0.0142322	0.974365	no	no	yes	no	no	yes	no	yes
LOC_Os08g39300	aminotransferase, putative, expressed	OK	1.03755	2.49721	1.26714	0.000289064	yes	no	no	1.98273	5.39675	1.4446	0.000314819	yes	no	no	no	no	no	no	no	2.08356	1.54638	-0.430156	0.08319	no	no	yes	no	no	yes	no	yes	0.893518	0.7477	-0.257037	0.752523	no	no	yes	no	no	yes	no	yes
LOC_Os08g40380	sulfotransferase domain containing protein, expressed	OK	19.4295	5.20233	-1.90102	0.000289064	no	yes	no	25.3815	7.83272	-1.69619	0.000314819	no	yes	no	no	no	no	no	no	23.197	12.7673	-0.861485	0.000495396	no	no	yes	no	no	yes	no	yes	20.2367	16.8243	-0.266428	0.170135	no	no	yes	no	no	yes	no	yes
LOC_Os08g41760	OsFBX304 - F-box domain containing protein, expressed	OK	3.95455	1.79836	-1.13683	0.000289064	no	yes	no	5.53327	1.55344	-1.83267	0.000314819	no	yes	no	no	no	no	no	no	3.34818	2.69507	-0.313054	0.181632	no	no	yes	no	no	yes	no	yes	5.00422	3.68939	-0.439763	0.0793123	no	no	yes	no	no	yes	no	yes
LOC_Os08g41880	nucleotide pyrophosphatase/phosphodiesterase, putative, expressed	OK	761.844	337.895	-1.17292	0.000289064	no	yes	no	888.158	433.449	-1.03495	0.000314819	no	yes	no	no	no	no	no	no	717.814	447.803	-0.680746	0.000495396	no	no	yes	no	no	yes	no	yes	734.154	592.636	-0.308936	0.0269449	no	no	yes	no	no	yes	no	yes
LOC_Os08g42040	LTPL80 - Protease inhibitor/seed storage/LTP family protein precursor, expressed	OK	3.16934	13.6	2.10135	0.000289064	yes	no	no	2.21622	11.8124	2.41413	0.000314819	yes	no	no	no	no	no	no	no	3.38414	3.89195	0.201704	0.470314	no	no	yes	no	no	yes	no	yes	2.30838	2.20088	-0.0688003	0.941848	no	no	yes	no	no	yes	no	yes
LOC_Os08g43120	Plant PDR ABC transporter associated domain containing protein, expressed	OK	0.799176	2.59709	1.70031	0.000289064	yes	no	no	0.440549	3.82377	3.11762	0.000314819	yes	no	no	no	no	no	no	no	0.439675	0.608128	0.467938	0.0455263	no	no	yes	no	no	yes	no	yes	0.539481	0.417073	-0.371272	0.330512	no	no	yes	no	no	yes	no	yes
LOC_Os08g43430	CXE carboxylesterase, putative, expressed	OK	22.9592	8.29923	-1.46802	0.000289064	no	yes	no	19.4119	8.55408	-1.18226	0.000314819	no	yes	no	no	no	no	no	no	23.7964	12.5105	-0.927604	0.000495396	no	no	yes	no	no	yes	no	yes	24.497	18.2326	-0.426085	0.00166841	no	no	yes	no	no	yes	no	yes
LOC_Os08g43654	MATE efflux family protein, putative, expressed	OK	48.507	17.2869	-1.48851	0.000289064	no	yes	no	145.113	35.0656	-2.04905	0.000314819	no	yes	no	no	no	no	no	no	85.9102	44.0323	-0.964267	0.000495396	no	no	yes	no	no	yes	no	yes	139.357	123.866	-0.170005	0.306542	no	no	yes	no	no	yes	no	yes
LOC_Os08g44590	gibberellin 20 oxidase 2, putative, expressed	OK	2.67959	5.89454	1.13737	0.000289064	yes	no	no	3.70176	8.49209	1.19791	0.000314819	yes	no	no	no	no	no	no	no	3.61272	6.98487	0.951148	0.000495396	no	no	yes	no	no	yes	no	yes	3.57763	6.01454	0.74945	0.00166841	no	no	yes	no	no	yes	no	yes
LOC_Os08g44680	photosystem I reaction center subunit II, chloroplast precursor, putative, expressed	OK	0.542359	15.8297	4.86724	0.000289064	yes	no	no	0.367835	20.1816	5.77784	0.000314819	yes	no	no	no	no	no	no	no	0.587401	0.298905	-0.974659	0.162616	no	no	yes	no	no	yes	no	yes	0.414741	0.465915	0.167856	1	no	no	yes	no	no	yes	no	yes
LOC_Os08g44840	transferase family protein, putative, expressed	OK	3.01663	7.66538	1.34542	0.000289064	yes	no	no	1.00616	2.66362	1.40453	0.000314819	yes	no	no	no	no	no	no	no	2.20655	2.30417	0.0624547	0.852588	no	no	yes	no	no	yes	no	yes	0.887095	0.543656	-0.706395	0.156527	no	no	yes	no	no	yes	no	yes
LOC_Os09g15480	Ser/Thr-rich protein T10 in DGCR region, putative, expressed	OK	0.136308	2.97361	4.44727	0.000289064	yes	no	no	0.0747977	1.79644	4.586	0.0361297	yes	no	no	no	no	no	no	no	0.0714541	0.323413	2.17829	1	no	no	yes	no	no	yes	no	yes	0.0478591	0.0908026	0.92394	1	no	no	yes	no	no	yes	no	yes
LOC_Os09g15670	protein phosphatase 2C, putative, expressed	OK	8.50566	3.36832	-1.33639	0.000289064	no	yes	no	6.07224	2.74681	-1.14447	0.000314819	no	yes	no	no	no	no	no	no	6.38558	5.37697	-0.248024	0.147277	no	no	yes	no	no	yes	no	yes	5.32659	4.75291	-0.164401	0.674516	no	no	yes	no	no	yes	no	yes
LOC_Os09g16510	WRKY74, expressed	OK	8.7059	17.5085	1.00799	0.000289064	yes	no	no	11.9295	29.9823	1.32958	0.000314819	yes	no	no	no	no	no	no	no	8.51991	12.7639	0.583159	0.000495396	no	no	yes	no	no	yes	no	yes	7.93275	7.43628	-0.09324	0.7992	no	no	yes	no	no	yes	no	yes
LOC_Os09g17740	chlorophyll A-B binding protein, putative, expressed	OK	0.240932	19.2239	6.31813	0.000289064	yes	no	no	0.0818679	48.627	9.21424	0.0111239	yes	no	no	no	no	no	no	no	0.202961	0.431138	1.08695	1	no	no	yes	no	no	yes	no	yes	0.432498	0.228744	-0.91896	1	no	no	yes	no	no	yes	no	yes
LOC_Os09g19650	3-ketoacyl-CoA synthase precursor, putative, expressed	OK	1e-05	1.18942	16.8599	0.000289064	yes	no	no	1e-05	1.23728	16.9168	0.000314819	yes	no	no	no	no	no	no	no	1e-05	0.0474006	12.2107	1	no	no	yes	no	no	yes	no	yes	1e-05	1e-05	0	1	no	no	yes	no	no	yes	no	yes
LOC_Os09g20970	receptor kinase, putative, expressed	OK	0.838828	0.381442	-1.13691	0.000800533	no	yes	no	1.55466	0.774889	-1.00454	0.000314819	no	yes	no	no	no	no	no	no	1.07895	0.721258	-0.581041	0.0478375	no	no	yes	no	no	yes	no	yes	1.5521	1.10665	-0.488022	0.161024	no	no	yes	no	no	yes	no	yes
LOC_Os09g23540	dehydrogenase, putative, expressed	OK	6.4517	19.675	1.60861	0.000289064	yes	no	no	9.17507	24.3692	1.40927	0.000314819	yes	no	no	no	no	no	no	no	8.80996	15.7176	0.835174	0.000495396	no	no	yes	no	no	yes	no	yes	6.32829	7.88722	0.317701	0.124736	no	no	yes	no	no	yes	no	yes
LOC_Os09g25850	WAX2, putative, expressed	OK	0.301701	6.05099	4.32598	0.000289064	yes	no	no	0.226383	5.21085	4.52468	0.000314819	yes	no	no	no	no	no	no	no	0.231916	0.137401	-0.75521	1	no	no	yes	no	no	yes	no	yes	0.322346	0.364524	0.177404	1	no	no	yes	no	no	yes	no	yes
LOC_Os09g26590	OsSAUR37 - Auxin-responsive SAUR gene family member, expressed	OK	2.86856	6.95886	1.27852	0.000289064	yes	no	no	2.92045	5.99021	1.03642	0.000314819	yes	no	no	no	no	no	no	no	2.14124	4.13547	0.949605	0.000495396	no	no	yes	no	no	yes	no	yes	1.68113	1.93441	0.202462	0.799452	no	no	yes	no	no	yes	no	yes
LOC_Os09g26810	chlorophyll A-B binding protein, putative, expressed	OK	0.0910516	1.36633	3.90748	0.0225779	yes	no	no	1e-05	1.56659	17.2573	0.000314819	yes	no	no	no	no	no	no	no	0.120242	1e-05	-13.5537	1	no	no	yes	no	no	yes	no	yes	0.0438447	0.035596	-0.300687	1	no	no	yes	no	no	yes	no	yes
LOC_Os09g27750	1-aminocyclopropane-1-carboxylate oxidase 1, putative, expressed	OK	1.31993	8.14519	2.62549	0.000289064	yes	no	no	3.53609	9.39986	1.41048	0.000314819	yes	no	no	no	no	no	no	no	1.50879	1.9088	0.339274	0.256474	no	no	yes	no	no	yes	no	yes	0.630535	0.89455	0.504586	0.450384	no	no	yes	no	no	yes	no	yes
LOC_Os09g27820	1-aminocyclopropane-1-carboxylate oxidase protein, putative, expressed	OK	0.797461	16.8754	4.40336	0.000289064	yes	no	no	0.921144	7.61619	3.04757	0.000314819	yes	no	no	no	no	no	no	no	0.744713	0.872576	0.228596	0.656111	no	no	yes	no	no	yes	no	yes	0.506824	0.625832	0.304291	0.779747	no	no	yes	no	no	yes	no	yes
LOC_Os09g28550	expressed protein	OK	0.736682	3.48635	2.2426	0.000289064	yes	no	no	0.265845	2.05129	2.94787	0.0300345	yes	no	no	no	no	no	no	no	0.535843	0.60015	0.163513	0.865757	no	no	yes	no	no	yes	no	yes	0.659946	0.310451	-1.08798	0.440936	no	no	yes	no	no	yes	no	yes
LOC_Os09g31130	citrate transporter, putative, expressed	OK	5.77284	15.5732	1.43171	0.000289064	yes	no	no	4.35472	9.50185	1.12563	0.000314819	yes	no	no	no	no	no	no	no	6.0464	11.0251	0.866643	0.000495396	no	no	yes	no	no	yes	no	yes	4.59288	4.54597	-0.0148109	0.978529	no	no	yes	no	no	yes	no	yes
LOC_Os09g35760	homeobox and START domains containing protein, putative, expressed	OK	0.82897	2.30486	1.47529	0.000289064	yes	no	no	0.776514	1.93671	1.31852	0.000314819	yes	no	no	no	no	no	no	no	0.864831	1.12586	0.380537	0.0894246	no	no	yes	no	no	yes	no	yes	1.28037	1.35308	0.0796864	0.901	no	no	yes	no	no	yes	no	yes
LOC_Os09g35980	expressed protein	OK	0.0518242	0.925472	4.15849	0.000289064	yes	no	no	0.0750107	0.598945	2.99726	0.000598864	yes	no	no	no	no	no	no	no	0.102607	0.183786	0.840898	1	no	no	yes	no	no	yes	no	yes	0.0738907	0.080626	0.125852	1	no	no	yes	no	no	yes	no	yes
LOC_Os09g36040	rhodanese-like domain containing protein, putative, expressed	OK	0.189289	1.40225	2.88908	0.000289064	yes	no	no	0.237588	1.32011	2.47412	0.000314819	yes	no	no	no	no	no	no	no	0.274715	0.221101	-0.31323	1	no	no	yes	no	no	yes	no	yes	0.423362	0.264962	-0.676106	1	no	no	yes	no	no	yes	no	yes
LOC_Os09g36680	ribonuclease T2 family domain containing protein, expressed	OK	1e-05	20.8395	20.9909	0.000289064	yes	no	no	1e-05	6.80155	19.3755	0.000314819	yes	no	no	no	no	no	no	no	1e-05	0.0210593	11.0402	1	no	no	yes	no	no	yes	no	yes	1e-05	1e-05	0	1	no	no	yes	no	no	yes	no	yes
LOC_Os09g36700	ribonuclease T2 family domain containing protein, expressed	OK	0.276467	48.0748	7.44203	0.000289064	yes	no	no	0.601108	15.0182	4.64294	0.000314819	yes	no	no	no	no	no	no	no	0.806313	0.544224	-0.567139	0.241903	no	no	yes	no	no	yes	no	yes	0.428343	0.40951	-0.0648678	1	no	no	yes	no	no	yes	no	yes
LOC_Os09g37369	OsSAUR41 - Auxin-responsive SAUR gene family member, expressed	OK	1e-05	1.64425	17.3271	0.000289064	yes	no	no	1e-05	1.40293	17.0981	0.000314819	yes	no	no	no	no	no	no	no	1e-05	0.1617	13.981	1	no	no	yes	no	no	yes	no	yes	1e-05	1e-05	0	1	no	no	yes	no	no	yes	no	yes
LOC_Os09g37470	OsSAUR52 - Auxin-responsive SAUR gene family member, expressed	OK	1e-05	1.46302	17.1586	0.000289064	yes	no	no	1e-05	1.55405	17.2457	0.000314819	yes	no	no	no	no	no	no	no	1e-05	1e-05	0	1	no	no	yes	no	no	yes	no	yes	1e-05	1e-05	0	1	no	no	yes	no	no	yes	no	yes
LOC_Os10g02480	oxidoreductase, aldo/keto reductase family protein, putative, expressed	OK	1.19511	3.98954	1.73908	0.000289064	yes	no	no	1.99749	5.99027	1.58443	0.000314819	yes	no	no	no	no	no	no	no	2.02335	3.40927	0.752717	0.000495396	no	no	yes	no	no	yes	no	yes	1.45761	2.0055	0.460357	0.231202	no	no	yes	no	no	yes	no	yes
LOC_Os10g05750	POEI3 - Pollen Ole e I allergen and extensin family protein precursor, expressed	OK	1e-05	3.36736	18.3613	0.000289064	yes	no	no	1e-05	1.24206	16.9224	0.000314819	yes	no	no	no	no	no	no	no	1e-05	1e-05	0	1	no	no	yes	no	no	yes	no	yes	0.0215153	0.0063455	-1.76156	1	no	no	yes	no	no	yes	no	yes
LOC_Os10g07010	3-ketoacyl-CoA synthase, putative, expressed	OK	0.517058	1.18428	1.19561	0.000289064	yes	no	no	1.0122	2.71563	1.42379	0.000314819	yes	no	no	no	no	no	no	no	0.902424	1.0667	0.241277	0.529903	no	no	yes	no	no	yes	no	yes	0.662967	1.18635	0.839521	0.0532344	no	no	yes	no	no	yes	no	yes
LOC_Os10g07040	chalcone synthase, putative, expressed	OK	134.276	50.2974	-1.41665	0.000289064	no	yes	no	135.875	61.39	-1.1462	0.000314819	no	yes	no	no	no	no	no	no	134.795	79.249	-0.766302	0.000495396	no	no	yes	no	no	yes	no	yes	200.445	170.111	-0.23673	0.0765639	no	no	yes	no	no	yes	no	yes
LOC_Os10g10170	PPR repeat domain containing protein, putative, expressed	OK	0.0731348	0.748947	3.35623	0.000289064	yes	no	no	0.0463168	0.637763	3.78341	0.000314819	yes	no	no	no	no	no	no	no	0.0544601	0.0428638	-0.34544	1	no	no	yes	no	no	yes	no	yes	0.0549909	0.0537467	-0.0330167	1	no	no	yes	no	no	yes	no	yes
LOC_Os10g10620	invertase/pectin methylesterase inhibitor family protein, putative, expressed	OK	216.362	51.7654	-2.06339	0.000289064	no	yes	no	222.339	57.0872	-1.96152	0.000314819	no	yes	no	no	no	no	no	no	217.334	109.238	-0.992439	0.000495396	no	no	yes	no	no	yes	no	yes	211.995	149.802	-0.500973	0.00166841	no	no	yes	no	no	yes	no	yes
LOC_Os10g11980	transferase family protein, putative, expressed	OK	1e-05	1.80383	17.4607	0.000289064	yes	no	no	1e-05	1.35275	17.0455	0.000314819	yes	no	no	no	no	no	no	no	1e-05	1e-05	0	1	no	no	yes	no	no	yes	no	yes	1e-05	1e-05	0	1	no	no	yes	no	no	yes	no	yes
LOC_Os10g14920	integral membrane protein DUF6 containing protein, expressed	OK	0.365991	0.82486	1.17234	0.000289064	yes	no	no	0.303859	1.24174	2.03089	0.000314819	yes	no	no	no	no	no	no	no	0.481751	0.502136	0.0597905	0.898697	no	no	yes	no	no	yes	no	yes	0.33593	0.341074	0.0219241	1	no	no	yes	no	no	yes	no	yes
LOC_Os10g17780	oxidoreductase, FAD-binding family protein, expressed	OK	0.919108	0.416316	-1.14256	0.0066727	no	yes	no	0.632789	0.281253	-1.16986	0.0442135	no	yes	no	no	no	no	no	no	0.755846	0.662865	-0.189377	0.747775	no	no	yes	no	no	yes	no	yes	0.794186	0.704272	-0.173344	0.883219	no	no	yes	no	no	yes	no	yes
LOC_Os10g21670	dehydration stress-induced protein, putative, expressed	OK	20.0437	159.481	2.99216	0.000289064	yes	no	no	15.477	293.436	4.24485	0.000314819	yes	no	no	no	no	no	no	no	35.7653	53.988	0.594078	0.000495396	no	no	yes	no	no	yes	no	yes	19.3096	24.3385	0.333922	0.0520171	no	no	yes	no	no	yes	no	yes
LOC_Os10g22570	cellulase, putative, expressed	OK	40.9357	87.2711	1.09214	0.000289064	yes	no	no	55.6136	122.973	1.14483	0.000314819	yes	no	no	no	no	no	no	no	33.2155	57.7999	0.79921	0.000495396	no	no	yes	no	no	yes	no	yes	43.6318	48.0461	0.139039	0.46512	no	no	yes	no	no	yes	no	yes
LOC_Os10g27120	expressed protein	OK	5.79657	2.85158	-1.02344	0.000289064	no	yes	no	5.60334	2.80026	-1.00073	0.000314819	no	yes	no	no	no	no	no	no	5.2507	2.82157	-0.896012	0.0021601	no	no	yes	no	no	yes	no	yes	4.68297	3.96682	-0.239441	0.69811	no	no	yes	no	no	yes	no	yes
LOC_Os10g27980	transmembrane amino acid transporter protein, putative, expressed	OK	6.88888	2.45183	-1.49041	0.000289064	no	yes	no	10.6414	5.3097	-1.00299	0.000314819	no	yes	no	no	no	no	no	no	6.6132	3.75692	-0.815798	0.000495396	no	no	yes	no	no	yes	no	yes	6.00858	4.61497	-0.380703	0.0612885	no	no	yes	no	no	yes	no	yes
LOC_Os10g35370	oxidoreductase, short chain dehydrogenase/reductase family domain containing family, expressed	OK	0.113486	5.63984	5.63507	0.000289064	yes	no	no	0.154444	4.35746	4.81833	0.000314819	yes	no	no	no	no	no	no	no	0.123378	0.0430745	-1.51818	1	no	no	yes	no	no	yes	no	yes	0.177952	0.218171	0.293971	1	no	no	yes	no	no	yes	no	yes
LOC_Os10g35810	thylakoid lumenal protein, putative, expressed	OK	0.459699	1.09586	1.2533	0.000289064	yes	no	no	0.448389	1.19617	1.4156	0.000314819	yes	no	no	no	no	no	no	no	0.511874	0.560625	0.131247	0.814845	no	no	yes	no	no	yes	no	yes	0.453323	0.519852	0.197562	0.852615	no	no	yes	no	no	yes	no	yes
LOC_Os10g36160	LTPL159 - Protease inhibitor/seed storage/LTP family protein precursor, expressed	OK	1e-05	3.02963	18.2088	0.000289064	yes	no	no	1e-05	0.691831	16.0781	0.000314819	yes	no	no	no	no	no	no	no	1e-05	0.0884621	13.1108	1	no	no	yes	no	no	yes	no	yes	1e-05	1e-05	0	1	no	no	yes	no	no	yes	no	yes
LOC_Os10g36610	UP-9A, putative, expressed	OK	31.5832	5.2969	-2.57594	0.0336462	no	yes	no	51.1962	12.7319	-2.00759	0.0153949	no	yes	no	no	no	no	no	no	32.2362	10.7201	-1.58836	0.0878652	no	no	yes	no	no	yes	no	yes	28.2509	13.899	-1.02332	0.27908	no	no	yes	no	no	yes	no	yes
LOC_Os10g37120	transposon protein, putative, unclassified, expressed	OK	25.5137	7.26117	-1.813	0.000289064	no	yes	no	28.0674	13.9903	-1.00447	0.000314819	no	yes	no	no	no	no	no	no	21.9047	11.2473	-0.961662	0.000495396	no	no	yes	no	no	yes	no	yes	32.6961	26.7489	-0.289639	0.0442011	no	no	yes	no	no	yes	no	yes
LOC_Os10g37180	glycine cleavage system H protein, putative, expressed	OK	1.58389	8.3883	2.40491	0.000289064	yes	no	no	2.05769	6.1014	1.56811	0.000314819	yes	no	no	no	no	no	no	no	2.01257	1.46903	-0.454175	0.244789	no	no	yes	no	no	yes	no	yes	1.91304	2.37661	0.313038	0.615846	no	no	yes	no	no	yes	no	yes
LOC_Os10g38110	cytochrome P450, putative, expressed	OK	0.0674123	1.12947	4.06649	0.000289064	yes	no	no	0.10379	1.15908	3.48124	0.000314819	yes	no	no	no	no	no	no	no	0.0625323	0.256604	2.03687	1	no	no	yes	no	no	yes	no	yes	0.0641053	0.0543089	-0.239255	1	no	no	yes	no	no	yes	no	yes
LOC_Os10g38140	glutathione S-transferase, putative, expressed	OK	2.19312	5.77034	1.39567	0.000289064	yes	no	no	2.94786	6.21008	1.07494	0.000314819	yes	no	no	no	no	no	no	no	3.05163	4.38508	0.523023	0.00500656	no	no	yes	no	no	yes	no	yes	2.89095	4.51938	0.644581	0.00437543	no	no	yes	no	no	yes	no	yes
LOC_Os10g38660	glutathione S-transferase, putative, expressed	OK	4.10641	1.8414	-1.15707	0.000289064	no	yes	no	4.87265	1.55083	-1.65167	0.000314819	no	yes	no	no	no	no	no	no	5.34053	2.76803	-0.948123	0.000495396	no	no	yes	no	no	yes	no	yes	10.9029	7.15763	-0.607158	0.00308878	no	no	yes	no	no	yes	no	yes
LOC_Os10g38940	fatty acid hydroxylase, putative, expressed	OK	6.41454	17.8083	1.47313	0.000289064	yes	no	no	2.60441	21.4718	3.04341	0.000314819	yes	no	no	no	no	no	no	no	5.37097	7.49326	0.480411	0.00252992	no	no	yes	no	no	yes	no	yes	3.56859	2.77263	-0.364099	0.303267	no	no	yes	no	no	yes	no	yes
LOC_Os10g39840	glycosyl hydrolases family 16, putative, expressed	OK	0.71105	5.42224	2.93087	0.000289064	yes	no	no	0.708177	2.77948	1.97263	0.000314819	yes	no	no	no	no	no	no	no	0.645551	0.733734	0.184726	0.766164	no	no	yes	no	no	yes	no	yes	0.539629	1.00531	0.897601	0.153296	no	no	yes	no	no	yes	no	yes
LOC_Os10g40360	proline oxidase, mitochondrial precursor, putative, expressed	OK	77.4027	25.8786	-1.58062	0.000289064	no	yes	no	119.828	33.7363	-1.82859	0.000314819	no	yes	no	no	no	no	no	no	98.9932	51.3564	-0.946785	0.000495396	no	no	yes	no	no	yes	no	yes	134.209	85.698	-0.647148	0.00166841	no	no	yes	no	no	yes	no	yes
LOC_Os10g40430	LTPL139 - Protease inhibitor/seed storage/LTP family protein precursor, expressed	OK	166.733	346.364	1.05475	0.000289064	yes	no	no	275.245	700.498	1.34766	0.000314819	yes	no	no	no	no	no	no	no	239.439	372.974	0.639417	0.000495396	no	no	yes	no	no	yes	no	yes	257.864	248.529	-0.0531962	0.864756	no	no	yes	no	no	yes	no	yes
LOC_Os10g40490	U-box domain containing protein, expressed	OK	16.264	6.69793	-1.27989	0.000289064	no	yes	no	17.0444	6.24816	-1.44779	0.000314819	no	yes	no	no	no	no	no	no	17.4848	11.1733	-0.646046	0.000495396	no	no	yes	no	no	yes	no	yes	18.1486	14.7734	-0.296856	0.0604499	no	no	yes	no	no	yes	no	yes
LOC_Os11g01140	AGC_PVPK_like_kin82y.18 - ACG kinases include homologs to PKA, PKG and PKC, expressed	OK	1.57497	6.10587	1.95487	0.000289064	yes	no	no	1.97591	6.338	1.68151	0.000314819	yes	no	no	no	no	no	no	no	1.78497	1.98143	0.150642	0.449945	no	no	yes	no	no	yes	no	yes	0.892474	1.20681	0.435317	0.0719248	no	no	yes	no	no	yes	no	yes
LOC_Os11g02389	protease inhibitor/seed storage/LTP family, putative, expressed	OK	1.35749	45.7587	5.07503	0.000289064	yes	no	no	1.35151	66.5567	5.62194	0.000314819	yes	no	no	no	no	no	no	no	1.40042	1.66297	0.247903	0.634814	no	no	yes	no	no	yes	no	yes	2.84581	1.72229	-0.724511	0.0833107	no	no	yes	no	no	yes	no	yes
LOC_Os11g02424	LTPL9 - Protease inhibitor/seed storage/LTP family protein precursor, expressed	OK	0.161789	40.6169	7.97182	0.000289064	yes	no	no	0.377706	59.5157	7.29986	0.000314819	yes	no	no	no	no	no	no	no	0.196245	0.0659156	-1.57396	1	no	no	yes	no	no	yes	no	yes	0.18398	0.157698	-0.222385	1	no	no	yes	no	no	yes	no	yes
LOC_Os11g03230	nucleoside-triphosphatase, putative, expressed	OK	0.582998	0.249907	-1.2221	0.0439772	no	yes	no	0.641991	0.122437	-2.39051	0.0114673	no	yes	no	no	no	no	no	no	0.454637	0.270341	-0.749935	0.280526	no	no	yes	no	no	yes	no	yes	0.573417	0.809597	0.497619	0.54109	no	no	yes	no	no	yes	no	yes
LOC_Os11g03484	MATE efflux family protein, putative, expressed	OK	2.8344	5.81715	1.03727	0.000289064	yes	no	no	3.45337	7.31391	1.08264	0.000314819	yes	no	no	no	no	no	no	no	3.45749	5.0638	0.550495	0.0076253	no	no	yes	no	no	yes	no	yes	2.30092	3.6803	0.677613	0.0230406	no	no	yes	no	no	yes	no	yes
LOC_Os11g04490	astaxanthin synthase KC28, putative, expressed	OK	0.360072	0.843664	1.22838	0.013013	yes	no	no	0.369036	0.765719	1.05305	0.0355492	yes	no	no	no	no	no	no	no	0.431012	0.467688	0.117818	0.889327	no	no	yes	no	no	yes	no	yes	0.478009	0.463764	-0.0436469	1	no	no	yes	no	no	yes	no	yes
LOC_Os11g04540	sulfotransferase domain containing protein, expressed	OK	10.2273	3.05965	-1.74099	0.000289064	no	yes	no	14.7235	3.36921	-2.12764	0.000314819	no	yes	no	no	no	no	no	no	11.496	6.31902	-0.863359	0.000495396	no	no	yes	no	no	yes	no	yes	19.705	15.3489	-0.360426	0.0294796	no	no	yes	no	no	yes	no	yes
LOC_Os11g04550	sulfotransferase domain containing protein, expressed	OK	2.35869	1.02937	-1.19622	0.000289064	no	yes	no	7.47157	2.99988	-1.31651	0.000314819	no	yes	no	no	no	no	no	no	3.25383	2.40255	-0.437572	0.0971808	no	no	yes	no	no	yes	no	yes	5.72965	6.16529	0.105722	0.840612	no	no	yes	no	no	yes	no	yes
LOC_Os11g05450	expressed protein	OK	4.49392	2.1031	-1.09546	0.0161278	no	yes	no	10.0947	4.54779	-1.15036	0.000314819	no	yes	no	no	no	no	no	no	7.38297	5.39503	-0.45257	0.2167	no	no	yes	no	no	yes	no	yes	9.14331	19.7536	1.11133	0.00166841	yes	no	no	no	yes	no	no	yes
LOC_Os11g05640	bZIP transcription factor domain containing protein, expressed	OK	0.203727	0.682872	1.74498	0.00104488	yes	no	no	0.223942	0.760465	1.76376	0.00259943	yes	no	no	no	no	no	no	no	0.0886669	0.366372	2.04684	1	no	no	yes	no	no	yes	no	yes	0.106261	0.171557	0.691076	1	no	no	yes	no	no	yes	no	yes
LOC_Os11g06980	BURP domain containing protein, expressed	OK	1e-05	2.57315	17.9732	0.000289064	yes	no	no	0.0665359	1.35568	4.34874	0.00349568	yes	no	no	no	no	no	no	no	0.0226394	0.0940964	2.0553	1	no	no	yes	no	no	yes	no	yes	1e-05	0.00760684	9.57115	1	no	no	yes	no	no	yes	no	yes
LOC_Os11g07020	fructose-bisphospate aldolase isozyme, putative, expressed	OK	0.28727	9.40442	5.03286	0.000289064	yes	no	no	0.223229	14.0353	5.97439	0.000314819	yes	no	no	no	no	no	no	no	0.153481	0.132917	-0.207534	1	no	no	yes	no	no	yes	no	yes	0.130344	0.27938	1.0999	1	no	no	yes	no	no	yes	no	yes
LOC_Os11g07240	serine/threonine-protein kinase BRI1-like 2 precursor, putative, expressed	OK	3.72843	1.13885	-1.71099	0.000289064	no	yes	no	3.17076	1.13574	-1.4812	0.000314819	no	yes	no	no	no	no	no	no	3.41637	1.94042	-0.816095	0.000495396	no	no	yes	no	no	yes	no	yes	3.89098	3.72254	-0.0638462	0.880466	no	no	yes	no	no	yes	no	yes
LOC_Os11g07960	transferase family protein, putative, expressed	OK	24.9749	69.6774	1.48021	0.000289064	yes	no	no	27.9306	68.3577	1.29126	0.000314819	yes	no	no	no	no	no	no	no	25.9878	44.6726	0.781556	0.000495396	no	no	yes	no	no	yes	no	yes	25.3111	36.4862	0.527581	0.00166841	no	no	yes	no	no	yes	no	yes
LOC_Os11g10870	dirigent, putative, expressed	OK	2.46773	1.21263	-1.02505	0.000289064	no	yes	no	3.98702	1.76993	-1.17162	0.000314819	no	yes	no	no	no	no	no	no	3.10769	2.01807	-0.622866	0.0176826	no	no	yes	no	no	yes	no	yes	3.47541	2.61024	-0.413001	0.241286	no	no	yes	no	no	yes	no	yes
LOC_Os11g12300	NBS-LRR disease resistance protein, putative, expressed	OK	0.438451	1.12795	1.36322	0.00259891	yes	no	no	0.74466	1.87581	1.33286	0.000314819	yes	no	no	no	no	no	no	no	0.518361	0.986682	0.928628	0.040591	no	no	yes	no	no	yes	no	yes	0.398128	0.439892	0.143917	1	no	no	yes	no	no	yes	no	yes
LOC_Os11g13820	protein phosphatase 2C, putative, expressed	OK	4.16619	1.35152	-1.62415	0.000289064	no	yes	no	4.17559	1.63854	-1.34957	0.000314819	no	yes	no	no	no	no	no	no	4.0174	2.3627	-0.765826	0.000495396	no	no	yes	no	no	yes	no	yes	5.12165	5.1261	0.00125296	0.996384	no	no	yes	no	no	yes	no	yes
LOC_Os11g20100	expressed protein	OK	1.54771	0.222058	-2.80113	0.0293806	no	yes	no	2.37321	0.771939	-1.62028	0.0433559	no	yes	no	no	no	no	no	no	1.17183	0.423017	-1.46998	0.425876	no	no	yes	no	no	yes	no	yes	3.22273	1.56166	-1.0452	0.207678	no	no	yes	no	no	yes	no	yes
LOC_Os11g20160	O-methyltransferase, putative, expressed	OK	487.302	158.551	-1.61987	0.000289064	no	yes	no	835.537	314.963	-1.40752	0.000314819	no	yes	no	no	no	no	no	no	521.012	298.537	-0.803407	0.000495396	no	no	yes	no	no	yes	no	yes	628.108	510.109	-0.300207	0.020702	no	no	yes	no	no	yes	no	yes
LOC_Os11g24070	LTPL10 - Protease inhibitor/seed storage/LTP family protein precursor, expressed	OK	1.0677	31.5266	4.88399	0.000289064	yes	no	no	1.48292	43.9111	4.88807	0.000314819	yes	no	no	no	no	no	no	no	1.55931	1.64363	0.0759778	0.88102	no	no	yes	no	no	yes	no	yes	1.94917	1.81715	-0.101182	0.915823	no	no	yes	no	no	yes	no	yes
LOC_Os11g25160	tropinone reductase 2, putative, expressed	OK	1.0155	2.58263	1.34665	0.000289064	yes	no	no	0.481762	2.01359	2.06338	0.000314819	yes	no	no	no	no	no	no	no	1.45402	1.88439	0.37405	0.0965635	no	no	yes	no	no	yes	no	yes	0.688728	0.776806	0.17362	0.848889	no	no	yes	no	no	yes	no	yes
LOC_Os11g25260	nucleoside-triphosphatase, putative, expressed	OK	0.235523	14.071	5.90071	0.000289064	yes	no	no	0.304205	10.9583	5.17084	0.000314819	yes	no	no	no	no	no	no	no	0.212311	0.355159	0.742286	1	no	no	yes	no	no	yes	no	yes	0.354068	0.231838	-0.610909	1	no	no	yes	no	no	yes	no	yes
LOC_Os11g25330	nucleoside-triphosphatase, putative, expressed	OK	0.209891	4.58499	4.44921	0.000289064	yes	no	no	0.164848	3.27128	4.31065	0.000598864	yes	no	no	no	no	no	no	no	0.341898	0.236711	-0.530439	1	no	no	yes	no	no	yes	no	yes	0.189798	0.381115	1.00576	1	no	no	yes	no	no	yes	no	yes
LOC_Os11g26390	sulfotransferase domain containing protein, expressed	OK	22.8674	5.03209	-2.18406	0.000289064	no	yes	no	7.82533	3.80377	-1.04072	0.000314819	no	yes	no	no	no	no	no	no	20.6547	12.9871	-0.669391	0.000495396	no	no	yes	no	no	yes	no	yes	13.9916	18.5902	0.409981	0.00437543	no	no	yes	no	no	yes	no	yes
LOC_Os11g27370	UDP-glucoronosyl and UDP-glucosyl transferase domain containing protein, expressed	OK	15.7101	5.48847	-1.51722	0.000289064	no	yes	no	26.7927	9.54182	-1.4895	0.000314819	no	yes	no	no	no	no	no	no	17.0036	9.51405	-0.837709	0.000495396	no	no	yes	no	no	yes	no	yes	23.8152	16.3786	-0.540071	0.00166841	no	no	yes	no	no	yes	no	yes
LOC_Os11g27540	CRP7 - Cysteine-rich family protein precursor, expressed	OK	0.862156	1.89519	1.13632	0.00195671	yes	no	no	0.484601	1.68371	1.79677	0.00189252	yes	no	no	no	no	no	no	no	0.631211	0.564688	-0.160668	0.846928	no	no	yes	no	no	yes	no	yes	0.761506	0.978359	0.361509	0.723804	no	no	yes	no	no	yes	no	yes
LOC_Os11g28470	expressed protein	OK	1.48915	3.93678	1.40253	0.000289064	yes	no	no	1.1045	2.52464	1.19268	0.000314819	yes	no	no	no	no	no	no	no	1.47499	2.61679	0.827093	0.000495396	no	no	yes	no	no	yes	no	yes	0.671107	0.514792	-0.382553	0.661933	no	no	yes	no	no	yes	no	yes
LOC_Os11g29430	expressed protein	OK	1e-05	0.839797	16.3578	0.000289064	yes	no	no	0.367913	1.72027	2.2252	0.021942	yes	no	no	no	no	no	no	no	0.303621	0.420527	0.469927	1	no	no	yes	no	no	yes	no	yes	0.194339	0.118713	-0.711098	1	no	no	yes	no	no	yes	no	yes
LOC_Os11g29840	expressed protein	OK	0.322094	7.04067	4.45016	0.000289064	yes	no	no	0.102303	7.15046	6.12712	0.0111239	yes	no	no	no	no	no	no	no	0.539168	0.346754	-0.636822	1	no	no	yes	no	no	yes	no	yes	0.0985209	0.3493	1.82596	1	no	no	yes	no	no	yes	no	yes
LOC_Os11g30810	sulfotransferase domain containing protein, expressed	OK	77.2665	35.0249	-1.14146	0.000289064	no	yes	no	107.266	51.634	-1.0548	0.000314819	no	yes	no	no	no	no	no	no	80.9366	52.5023	-0.624412	0.000495396	no	no	yes	no	no	yes	no	yes	93.7185	83.1015	-0.173459	0.300935	no	no	yes	no	no	yes	no	yes
LOC_Os11g32620	chalcone synthase, putative, expressed	OK	13.3009	4.02623	-1.72402	0.000289064	no	yes	no	17.7447	6.87291	-1.3684	0.000314819	no	yes	no	no	no	no	no	no	12.7613	8.08737	-0.658033	0.000495396	no	no	yes	no	no	yes	no	yes	16.3273	12.7043	-0.361969	0.0355476	no	no	yes	no	no	yes	no	yes
LOC_Os11g34110	heparan-alpha-glucosaminide N-acetyltransferase, putative, expressed	OK	3.34817	9.05738	1.43572	0.000289064	yes	no	no	2.23674	7.84991	1.81128	0.000314819	yes	no	no	no	no	no	no	no	3.49615	6.98534	0.998563	0.000495396	no	no	yes	no	no	yes	no	yes	1.51253	1.99639	0.40043	0.236837	no	no	yes	no	no	yes	no	yes
LOC_Os11g34720	Ser/Thr protein phosphatase family protein, putative, expressed	OK	1.5709	4.92533	1.64863	0.000289064	yes	no	no	1.10426	3.21656	1.54244	0.000314819	yes	no	no	no	no	no	no	no	2.02963	3.33288	0.715553	0.000495396	no	no	yes	no	no	yes	no	yes	1.63052	1.12007	-0.541743	0.203788	no	no	yes	no	no	yes	no	yes
LOC_Os11g35930	chalcone synthase, putative, expressed	OK	4.31494	1.39845	-1.62551	0.000289064	no	yes	no	8.94916	3.27889	-1.44854	0.000314819	no	yes	no	no	no	no	no	no	4.42707	2.21969	-0.995994	0.000495396	no	no	yes	no	no	yes	no	yes	3.67009	5.45744	0.572409	0.0152484	no	no	yes	no	no	yes	no	yes
LOC_Os11g38710	expressed protein	OK	0.502855	3.13266	2.63917	0.000550908	yes	no	no	0.734421	4.05224	2.46404	0.00139095	yes	no	no	no	no	no	no	no	1.90375	3.59478	0.917059	0.0163984	no	no	yes	no	no	yes	no	yes	0.619972	0.335533	-0.885748	0.695026	no	no	yes	no	no	yes	no	yes
LOC_Os11g40410	expressed protein	OK	6.90453	16.0387	1.21594	0.000289064	yes	no	no	7.96389	17.4767	1.13389	0.000314819	yes	no	no	no	no	no	no	no	6.09075	11.1684	0.874731	0.000495396	no	no	yes	no	no	yes	no	yes	6.01969	7.59701	0.335743	0.0282573	no	no	yes	no	no	yes	no	yes
LOC_Os11g40690	dehydrogenase, putative, expressed	OK	10.3832	2.61783	-1.98781	0.000289064	no	yes	no	0.483398	0.163826	-1.56105	0.0455147	no	yes	no	no	no	no	no	no	5.93552	4.94141	-0.264452	0.186698	no	no	yes	no	no	yes	no	yes	0.57929	0.475582	-0.284592	0.824406	no	no	yes	no	no	yes	no	yes
LOC_Os11g42970	membrane associated DUF588 domain containing protein, putative, expressed	OK	8.71884	21.0924	1.27452	0.000289064	yes	no	no	5.35819	20.4146	1.92978	0.000314819	yes	no	no	no	no	no	no	no	6.2269	11.7365	0.914416	0.000495396	no	no	yes	no	no	yes	no	yes	4.02573	4.58499	0.187668	0.691661	no	no	yes	no	no	yes	no	yes
LOC_Os11g45400	glycerol-3-phosphate acyltransferase, putative, expressed	OK	0.117507	0.602966	2.35933	0.00217316	yes	no	no	0.134936	0.606291	2.16774	0.0109908	yes	no	no	no	no	no	no	no	0.188846	0.290963	0.623625	1	no	no	yes	no	no	yes	no	yes	0.130264	0.098465	-0.403756	1	no	no	yes	no	no	yes	no	yes
LOC_Os11g45710	Os11bglu36 SFR2 homologue, expressed	OK	0.0964083	1.06126	3.46048	0.000289064	yes	no	no	0.195355	1.12005	2.51939	0.000314819	yes	no	no	no	no	no	no	no	0.129938	0.119049	-0.126268	1	no	no	yes	no	no	yes	no	yes	0.164981	0.179847	0.12447	1	no	no	yes	no	no	yes	no	yes
LOC_Os11g45740	MYB family transcription factor, putative, expressed	OK	3.535	12.32	1.80122	0.000289064	yes	no	no	5.04781	10.9498	1.11718	0.000314819	yes	no	no	no	no	no	no	no	2.7178	4.96799	0.870223	0.000495396	no	no	yes	no	no	yes	no	yes	3.18685	2.72165	-0.22765	0.545335	no	no	yes	no	no	yes	no	yes
LOC_Os11g46210	NB-ARC domain containing protein, expressed	OK	0.664262	1.55207	1.22437	0.000289064	yes	no	no	1.06913	2.55192	1.25515	0.000314819	yes	no	no	no	no	no	no	no	0.697284	1.2309	0.819895	0.000495396	no	no	yes	no	no	yes	no	yes	0.855142	1.26587	0.565893	0.00557544	no	no	yes	no	no	yes	no	yes
LOC_Os11g47580	glycosyl hydrolase, putative, expressed	OK	0.173583	1.20017	2.78954	0.00104488	yes	no	no	1.97008	4.98542	1.33946	0.000314819	yes	no	no	no	no	no	no	no	0.43076	0.696889	0.694045	0.198013	no	no	yes	no	no	yes	no	yes	0.320757	0.467682	0.544047	1	no	no	yes	no	no	yes	no	yes
LOC_Os12g01140	AGC_PVPK_like_kin82y.2 - ACG kinases include homologs to PKA, PKG and PKC, expressed	OK	1.76248	5.56305	1.65827	0.000289064	yes	no	no	2.27929	6.93104	1.60449	0.000314819	yes	no	no	no	no	no	no	no	1.76665	2.08941	0.242079	0.162352	no	no	yes	no	no	yes	no	yes	1.03066	1.36689	0.407329	0.115414	no	no	yes	no	no	yes	no	yes
LOC_Os12g02270	transposon protein, putative, unclassified, expressed	OK	0.309446	0.705966	1.18991	0.0273229	yes	no	no	0.416232	1.89618	2.18764	0.000314819	yes	no	no	no	no	no	no	no	0.235616	0.550646	1.22469	0.0671204	no	no	yes	no	no	yes	no	yes	0.3221	0.558379	0.793736	0.376801	no	no	yes	no	no	yes	no	yes
LOC_Os12g02330	LTPL13 - Protease inhibitor/seed storage/LTP family protein precursor, expressed	OK	1e-05	1.8977	17.5339	0.000289064	yes	no	no	1e-05	1.6653	17.3454	0.000314819	yes	no	no	no	no	no	no	no	1e-05	1e-05	0	1	no	no	yes	no	no	yes	no	yes	1e-05	1e-05	0	1	no	no	yes	no	no	yes	no	yes
LOC_Os12g04340	sulfotransferase domain containing protein, expressed	OK	10.0427	4.32719	-1.21464	0.000289064	no	yes	no	11.1191	4.39302	-1.33976	0.000314819	no	yes	no	no	no	no	no	no	11.8293	8.12682	-0.541602	0.000495396	no	no	yes	no	no	yes	no	yes	13.8454	12.4598	-0.152126	0.566916	no	no	yes	no	no	yes	no	yes
LOC_Os12g05360	ligA, putative, expressed	OK	4.82857	11.2152	1.21579	0.000289064	yes	no	no	7.4921	15.5612	1.05451	0.000314819	yes	no	no	no	no	no	no	no	4.59952	8.6202	0.906238	0.000495396	no	no	yes	no	no	yes	no	yes	4.7752	6.15685	0.366631	0.0916652	no	no	yes	no	no	yes	no	yes
LOC_Os12g05440	cytochrome P450, putative, expressed	OK	13.7786	5.91813	-1.21922	0.000289064	no	yes	no	22.4996	10.7231	-1.06918	0.000314819	no	yes	no	no	no	no	no	no	14.6011	8.58499	-0.766189	0.000495396	no	no	yes	no	no	yes	no	yes	15.2075	11.9685	-0.345541	0.0370342	no	no	yes	no	no	yes	no	yes
LOC_Os12g07110	acyl-CoA synthetase protein, putative, expressed	OK	0.23525	0.944357	2.00514	0.000289064	yes	no	no	0.371049	0.91039	1.29487	0.000314819	yes	no	no	no	no	no	no	no	0.288691	0.315531	0.128256	1	no	no	yes	no	no	yes	no	yes	0.188613	0.363865	0.947974	1	no	no	yes	no	no	yes	no	yes
LOC_Os12g08730	thioredoxin, putative, expressed	OK	2.08746	4.35546	1.06108	0.000289064	yes	no	no	1.78938	3.8974	1.12305	0.000314819	yes	no	no	no	no	no	no	no	2.00493	1.94175	-0.0461944	0.910337	no	no	yes	no	no	yes	no	yes	1.78913	1.93427	0.112531	0.884308	no	no	yes	no	no	yes	no	yes
LOC_Os12g08770	photosystem I reaction center subunit N, chloroplast precursor, putative, expressed	OK	1e-05	6.12538	19.2244	0.000289064	yes	no	no	1e-05	12.2101	20.2196	0.000314819	yes	no	no	no	no	no	no	no	1e-05	1e-05	0	1	no	no	yes	no	no	yes	no	yes	1e-05	1e-05	0	1	no	no	yes	no	no	yes	no	yes
LOC_Os12g16640	expressed protein	OK	65.6472	31.0086	-1.08207	0.000289064	no	yes	no	117.85	47.2855	-1.31748	0.000314819	no	yes	no	no	no	no	no	no	85.3593	60.1551	-0.504861	0.000495396	no	no	yes	no	no	yes	no	yes	128.028	102.349	-0.322962	0.0488565	no	no	yes	no	no	yes	no	yes
LOC_Os12g17140	mla1, putative, expressed	OK	0.699589	0.279827	-1.32197	0.0491912	no	yes	no	0.956682	0.274121	-1.80323	0.0298965	no	yes	no	no	no	no	no	no	0.956685	0.495061	-0.950438	0.0867773	no	no	yes	no	no	yes	no	yes	1.10785	0.730644	-0.600522	0.392441	no	no	yes	no	no	yes	no	yes
LOC_Os12g19381	ribulose bisphosphate carboxylase small chain, chloroplast precursor, putative, expressed	OK	1e-05	9.71286	19.8895	0.000289064	yes	no	no	1e-05	19.6509	20.9062	0.000314819	yes	no	no	no	no	no	no	no	1e-05	1e-05	0	1	no	no	yes	no	no	yes	no	yes	0.0916677	0.0171875	-2.41505	1	no	no	yes	no	no	yes	no	yes
LOC_Os12g19470	ribulose bisphosphate carboxylase small chain, chloroplast precursor, putative, expressed	OK	0.366943	2.18471	2.57381	0.000289064	yes	no	no	0.31468	3.86316	3.61782	0.000314819	yes	no	no	no	no	no	no	no	0.366725	0.358386	-0.0331843	1	no	no	yes	no	no	yes	no	yes	0.442937	0.362518	-0.289049	1	no	no	yes	no	no	yes	no	yes
LOC_Os12g25200	chloride transporter, chloride channel family, putative, expressed	OK	28.6786	9.39554	-1.60993	0.000289064	no	yes	no	38.1361	17.3254	-1.13827	0.000314819	no	yes	no	no	no	no	no	no	30.3513	16.6105	-0.869663	0.000495396	no	no	yes	no	no	yes	no	yes	44.4818	30.8679	-0.527108	0.00166841	no	no	yes	no	no	yes	no	yes
LOC_Os12g29160	LTPL105 - Protease inhibitor/seed storage/LTP family protein precursor, putative, expressed	OK	1e-05	3.6317	18.4703	0.000289064	yes	no	no	1e-05	2.45036	17.9026	0.000314819	yes	no	no	no	no	no	no	no	1e-05	1e-05	0	1	no	no	yes	no	no	yes	no	yes	1e-05	1e-05	0	1	no	no	yes	no	no	yes	no	yes
LOC_Os12g29430	OsWAK125 - OsWAK receptor-like protein OsWAK-RLP, expressed	OK	5.56902	2.6799	-1.05524	0.000289064	no	yes	no	5.09677	1.49819	-1.76636	0.000314819	no	yes	no	no	no	no	no	no	5.71929	3.50859	-0.704945	0.000495396	no	no	yes	no	no	yes	no	yes	8.12204	4.82162	-0.752324	0.00166841	no	no	yes	no	no	yes	no	yes
LOC_Os12g34524	peroxidase precursor, putative, expressed	OK	0.516104	2.84813	2.46428	0.000289064	yes	no	no	1.08921	3.87521	1.83099	0.000314819	yes	no	no	no	no	no	no	no	0.495568	0.455983	-0.120103	1	no	no	yes	no	no	yes	no	yes	0.131598	0.416339	1.66162	1	no	no	yes	no	no	yes	no	yes
LOC_Os12g35630	elongation factor TS family protein, expressed	OK	0.727419	2.80518	1.94723	0.000289064	yes	no	no	0.766726	1.67392	1.12645	0.000314819	yes	no	no	no	no	no	no	no	0.766668	0.924545	0.270142	0.497567	no	no	yes	no	no	yes	no	yes	1.20071	1.08795	-0.142275	0.879526	no	no	yes	no	no	yes	no	yes
LOC_Os12g37510	UDP-glucoronosyl and UDP-glucosyl transferase domain containing protein, expressed	OK	1e-05	2.74466	18.0663	0.000289064	yes	no	no	1e-05	1.12796	16.7834	0.000314819	yes	no	no	no	no	no	no	no	1e-05	0.0113377	10.1469	1	no	no	yes	no	no	yes	no	yes	0.0324465	1e-05	-11.6638	1	no	no	yes	no	no	yes	no	yes
LOC_Os12g38640	expressed protein	OK	0.0936655	3.14173	5.0679	0.0373367	yes	no	no	0.223881	2.98792	3.73834	0.00327267	yes	no	no	no	no	no	no	no	0.109739	0.0361853	-1.6006	1	no	no	yes	no	no	yes	no	yes	0.260448	0.225751	-0.206263	1	no	no	yes	no	no	yes	no	yes
LOC_Os12g40260	WD-40 repeat family protein, putative, expressed	OK	2.20081	0.556691	-1.98309	0.000289064	no	yes	no	1.97684	0.559667	-1.82056	0.000314819	no	yes	no	no	no	no	no	no	1.41627	0.804249	-0.816382	0.00699393	no	no	yes	no	no	yes	no	yes	1.63067	2.18599	0.422822	0.262351	no	no	yes	no	no	yes	no	yes
LOC_Os12g42830	expressed protein	OK	0.500508	0.229005	-1.12801	0.0113254	no	yes	no	0.948832	0.421404	-1.17095	0.00139095	no	yes	no	no	no	no	no	no	0.447104	0.30526	-0.550572	1	no	no	yes	no	no	yes	no	yes	0.345806	0.35017	0.0180926	1	no	no	yes	no	no	yes	no	yes
LOC_Os01g06960	POEI34 - Pollen Ole e I allergen and extensin family protein precursor, putative, expressed	OK	56.0889	15.0404	-1.89887	0.000289064	no	yes	no	38.0355	24.6277	-0.627065	0.000314819	no	no	yes	no	no	yes	no	yes	48.0828	22.9108	-1.06949	0.000495396	no	yes	no	no	no	no	no	no	56.8368	46.7084	-0.283143	0.0883275	no	no	yes	no	no	yes	no	yes
LOC_Os01g10310	expressed protein	OK	0.442001	7.73138	4.1286	0.00757281	yes	no	no	0.0524364	11.1726	7.73518	0.288362	no	no	yes	no	no	yes	no	yes	1e-05	2.24715	17.7777	0.000495396	yes	no	no	no	no	no	no	no	1e-05	0.312914	14.9335	1	no	no	yes	no	no	yes	no	yes
LOC_Os01g24700	expressed protein	OK	3.70832	86.1295	4.53767	0.000289064	yes	no	no	0.209082	75.4685	8.49566	0.118127	no	no	yes	no	no	yes	no	yes	3.33667	9.01925	1.4346	0.000495396	yes	no	no	no	no	no	no	no	3.46645	4.9931	0.526477	0.250553	no	no	yes	no	no	yes	no	yes
LOC_Os01g25510	alpha-amylase isozyme C, putative, expressed	OK	1.42869	0.0900912	-3.98716	0.00195671	no	yes	no	0.612644	0.505751	-0.276622	0.580618	no	no	yes	no	no	yes	no	yes	0.953982	0.463503	-1.04138	0.0139675	no	yes	no	no	no	no	no	no	0.546533	0.385702	-0.502822	0.563916	no	no	yes	no	no	yes	no	yes
LOC_Os01g32460	expressed protein	OK	12.393	3.54325	-1.80638	0.000289064	no	yes	no	0.822198	1.10315	0.424071	0.420376	no	no	yes	no	no	yes	no	yes	2.4482	0.668583	-1.87254	0.000495396	no	yes	no	no	no	no	no	no	0.670196	0.237372	-1.49743	0.38257	no	no	yes	no	no	yes	no	yes
LOC_Os01g37590	peptide transporter PTR2, putative, expressed	OK	4.20877	1.62122	-1.37632	0.000289064	no	yes	no	2.92239	1.4956	-0.966424	0.000314819	no	no	yes	no	no	yes	no	yes	3.85468	1.08196	-1.83296	0.000495396	no	yes	no	no	no	no	no	no	2.5085	2.04017	-0.298136	0.399944	no	no	yes	no	no	yes	no	yes
LOC_Os01g45250	DUF1645 domain containing protein, putative, expressed	OK	2.09274	6.24982	1.57842	0.000289064	yes	no	no	3.44999	5.52374	0.679053	0.000314819	no	no	yes	no	no	yes	no	yes	3.20264	7.03337	1.13495	0.000495396	yes	no	no	no	no	no	no	no	3.14648	4.44891	0.499713	0.0230406	no	no	yes	no	no	yes	no	yes
LOC_Os01g47700	expressed protein	OK	4.00981	11.3349	1.49917	0.00342938	yes	no	no	5.51196	9.08144	0.720356	0.100611	no	no	yes	no	no	yes	no	yes	3.31722	7.46709	1.17057	0.0453188	yes	no	no	no	no	no	no	no	4.11064	5.16726	0.330036	0.825576	no	no	yes	no	no	yes	no	yes
LOC_Os01g49820	lipid phosphatase protein, putative, expressed	OK	2.94009	5.89485	1.00359	0.000289064	yes	no	no	3.00655	5.80272	0.94862	0.000314819	no	no	yes	no	no	yes	no	yes	2.6151	5.34539	1.03143	0.000495396	yes	no	no	no	no	no	no	no	2.07067	2.61493	0.336675	0.193806	no	no	yes	no	no	yes	no	yes
LOC_Os01g50100	ABC transporter, ATP-binding protein, putative, expressed	OK	0.273666	0.611506	1.15995	0.000289064	yes	no	no	0.259968	0.453005	0.801193	1	no	no	yes	no	no	yes	no	yes	0.125849	0.579146	2.20223	0.000495396	yes	no	no	no	no	no	no	no	0.124269	0.177648	0.515555	1	no	no	yes	no	no	yes	no	yes
LOC_Os01g52650	POEI44 - Pollen Ole e I allergen and extensin family protein precursor, expressed	OK	0.812135	4.12745	2.34546	0.00128141	yes	no	no	7.69739	6.81489	-0.175679	0.616729	no	no	yes	no	no	yes	no	yes	1.05274	2.75239	1.38654	0.0119668	yes	no	no	no	no	no	no	no	0.280316	0.573545	1.03285	0.779295	no	no	yes	no	no	yes	no	yes
LOC_Os01g60520	WRKY116, expressed	OK	0.613956	1.34917	1.13586	0.014598	yes	no	no	1.52803	2.31118	0.596957	0.0557385	no	no	yes	no	no	yes	no	yes	0.301136	1.06804	1.82648	0.0169388	yes	no	no	no	no	no	no	no	0.301717	0.510729	0.759362	1	no	no	yes	no	no	yes	no	yes
LOC_Os01g60640	WRKY21, expressed	OK	0.380216	1.28814	1.7604	0.0101525	yes	no	no	0.127734	0.472653	1.88764	1	no	no	yes	no	no	yes	no	yes	0.166138	0.733558	2.14253	0.0422307	yes	no	no	no	no	no	no	no	0.100695	0.116493	0.210251	1	no	no	yes	no	no	yes	no	yes
LOC_Os01g61080	WRKY24, expressed	OK	1.41462	3.02852	1.0982	0.000289064	yes	no	no	2.45932	4.60039	0.903497	0.000314819	no	no	yes	no	no	yes	no	yes	0.98627	3.32464	1.75314	0.000495396	yes	no	no	no	no	no	no	no	1.6116	1.16184	-0.472082	0.142208	no	no	yes	no	no	yes	no	yes
LOC_Os01g63200	laccase precursor protein, putative, expressed	OK	4.92531	2.37078	-1.05485	0.000289064	no	yes	no	0.898499	0.707314	-0.345166	0.292113	no	no	yes	no	no	yes	no	yes	2.64048	1.16551	-1.17984	0.000495396	no	yes	no	no	no	no	no	no	0.519566	0.14209	-1.8705	1	no	no	yes	no	no	yes	no	yes
LOC_Os01g66900	expressed protein	OK	0.900259	2.59492	1.52728	0.000289064	yes	no	no	0.48173	0.996894	1.04922	0.126705	no	no	yes	no	no	yes	no	yes	0.542164	1.65741	1.61213	0.00500656	yes	no	no	no	no	no	no	no	0.346922	0.726549	1.06645	0.252976	no	no	yes	no	no	yes	no	yes
LOC_Os01g70490	potassium transporter, putative, expressed	OK	0.124045	0.881876	2.82971	0.000289064	yes	no	no	0.188126	0.424191	1.17301	1	no	no	yes	no	no	yes	no	yes	0.12998	0.49879	1.94014	0.000495396	yes	no	no	no	no	no	no	no	0.0497157	0.122827	1.30485	1	no	no	yes	no	no	yes	no	yes
LOC_Os02g11859	expressed protein	OK	4.68631	14.898	1.66859	0.000289064	yes	no	no	10.05	15.5436	0.629125	0.000314819	no	no	yes	no	no	yes	no	yes	6.40779	14.6879	1.19673	0.000495396	yes	no	no	no	no	no	no	no	4.76273	6.14788	0.3683	0.345853	no	no	yes	no	no	yes	no	yes
LOC_Os02g17150	OsSub18 - Putative Subtilisin homologue, expressed	OK	0.273748	0.605037	1.14417	0.00649827	yes	no	no	0.696881	1.30699	0.907264	0.00139095	no	no	yes	no	no	yes	no	yes	0.791156	1.78675	1.1753	0.000495396	yes	no	no	no	no	no	no	no	0.496415	0.880087	0.826099	0.0541905	no	no	yes	no	no	yes	no	yes
LOC_Os02g17770	expressed protein	OK	1.32147	1e-05	-17.0118	0.000289064	no	yes	no	0.0841333	1e-05	-13.0385	1	no	no	yes	no	no	yes	no	yes	0.896158	1e-05	-16.4515	0.00935393	no	yes	no	no	no	no	no	no	0.958421	0.12203	-2.97342	0.657696	no	no	yes	no	no	yes	no	yes
LOC_Os02g30690	steroleosin, putative, expressed	OK	0.451418	0.964741	1.09568	0.0362099	yes	no	no	0.487318	0.606449	0.315523	0.615452	no	no	yes	no	no	yes	no	yes	0.417299	0.92955	1.15545	0.0291291	yes	no	no	no	no	no	no	no	0.174273	0.953335	2.45163	0.172361	no	no	yes	no	no	yes	no	yes
LOC_Os02g35329	RING-H2 finger protein ATL3F, putative, expressed	OK	0.198151	0.904646	2.19075	0.00104488	yes	no	no	0.357647	0.453213	0.341653	1	no	no	yes	no	no	yes	no	yes	0.302627	1.54443	2.35146	0.000939474	yes	no	no	no	no	no	no	no	0.355146	0.371164	0.0636446	1	no	no	yes	no	no	yes	no	yes
LOC_Os02g41670	phenylalanine ammonia-lyase, putative, expressed	OK	2.73217	5.86681	1.10253	0.000289064	yes	no	no	5.49105	7.42197	0.43472	0.000314819	no	no	yes	no	no	yes	no	yes	2.93345	7.76273	1.40397	0.000495396	yes	no	no	no	no	no	no	no	5.37889	4.46668	-0.268106	0.190437	no	no	yes	no	no	yes	no	yes
LOC_Os02g49410	histone-like transcription factor and archaeal histone, putative, expressed	OK	0.986472	0.193344	-2.35111	0.0262423	no	yes	no	0.0972284	1e-05	-13.2472	1	no	no	yes	no	no	yes	no	yes	0.886098	0.315658	-1.4891	0.0445046	no	yes	no	no	no	no	no	no	0.387524	0.187953	-1.04391	1	no	no	yes	no	no	yes	no	yes
LOC_Os02g51660	trpH, putative, expressed	OK	0.407382	0.882053	1.11448	0.00914998	yes	no	no	0.853916	1.14928	0.428564	0.206996	no	no	yes	no	no	yes	no	yes	0.494138	1.14663	1.21441	0.00136585	yes	no	no	no	no	no	no	no	0.739164	1.30275	0.817594	0.0692262	no	no	yes	no	no	yes	no	yes
LOC_Os03g13160	non-symbiotic hemoglobin 2, putative, expressed	OK	18.5969	7.24608	-1.35979	0.000289064	no	yes	no	6.50424	3.67008	-0.825569	0.000314819	no	no	yes	no	no	yes	no	yes	17.0229	8.19213	-1.05517	0.000495396	no	yes	no	no	no	no	no	no	24.0093	16.4516	-0.545365	0.00166841	no	no	yes	no	no	yes	no	yes
LOC_Os03g24690	terpene synthase, putative, expressed	OK	0.880738	0.317421	-1.47232	0.000550908	no	yes	no	0.230607	0.0839287	-1.4582	1	no	no	yes	no	no	yes	no	yes	1.04181	0.296557	-1.81271	0.000495396	no	yes	no	no	no	no	no	no	0.277502	0.142587	-0.960656	1	no	no	yes	no	no	yes	no	yes
LOC_Os03g42710	WD-40 repeat family protein, putative, expressed	OK	0.421959	0.924371	1.13137	0.00342938	yes	no	no	0.246348	0.559458	1.18333	1	no	no	yes	no	no	yes	no	yes	0.297091	0.678334	1.19109	0.0191892	yes	no	no	no	no	no	no	no	0.298534	0.196506	-0.603322	1	no	no	yes	no	no	yes	no	yes
LOC_Os03g45740	transferase family protein, putative, expressed	OK	0.198676	0.740848	1.89876	0.0023891	yes	no	no	2.02975	2.3091	0.186029	0.461901	no	no	yes	no	no	yes	no	yes	0.310361	0.705191	1.18407	0.0246548	yes	no	no	no	no	no	no	no	0.101627	0.406234	1.99903	1	no	no	yes	no	no	yes	no	yes
LOC_Os03g51960	expressed protein	OK	1.23677	2.75821	1.15716	0.000289064	yes	no	no	2.07583	3.81898	0.879499	0.000314819	no	no	yes	no	no	yes	no	yes	1.35218	2.86984	1.08568	0.000495396	yes	no	no	no	no	no	no	no	1.41217	1.5286	0.114297	0.910308	no	no	yes	no	no	yes	no	yes
LOC_Os03g53020	helix-loop-helix DNA-binding domain containing protein, expressed	OK	2.67777	5.43246	1.02057	0.000289064	yes	no	no	5.65071	7.25127	0.359802	0.0102359	no	no	yes	no	no	yes	no	yes	2.61362	7.19862	1.46167	0.000495396	yes	no	no	no	no	no	no	no	3.2186	3.04189	-0.0814653	0.904445	no	no	yes	no	no	yes	no	yes
LOC_Os03g55880	expressed protein	OK	3.11083	6.38706	1.03785	0.00649827	yes	no	no	6.03727	5.572	-0.115701	0.801216	no	no	yes	no	no	yes	no	yes	1.68654	5.09033	1.59369	0.0043358	yes	no	no	no	no	no	no	no	3.09468	3.08082	-0.00647584	0.989426	no	no	yes	no	no	yes	no	yes
LOC_Os04g01150	ELMO/CED-12 family protein, putative, expressed	OK	1.40969	3.14288	1.15671	0.000289064	yes	no	no	2.36524	4.09826	0.793025	0.000314819	no	no	yes	no	no	yes	no	yes	1.51085	3.55317	1.23375	0.000495396	yes	no	no	no	no	no	no	no	1.89771	2.07978	0.132171	0.850771	no	no	yes	no	no	yes	no	yes
LOC_Os04g09900	ent-kaurene synthase, chloroplast precursor, putative, expressed	OK	0.372244	9.81875	4.72122	0.000289064	yes	no	no	2.81121	4.64982	0.725984	0.000314819	no	no	yes	no	no	yes	no	yes	0.161453	1.96618	3.60621	0.000495396	yes	no	no	no	no	no	no	no	0.117612	0.376662	1.67924	1	no	no	yes	no	no	yes	no	yes
LOC_Os04g10000	sex determination protein tasselseed-2, putative, expressed	OK	0.683206	1.7439	1.35192	0.000289064	yes	no	no	3.34882	2.19191	-0.611464	0.00905091	no	no	yes	no	no	yes	no	yes	0.194743	0.96982	2.31615	0.00252992	yes	no	no	no	no	no	no	no	0.276068	0.440599	0.674443	1	no	no	yes	no	no	yes	no	yes
LOC_Os04g10010	sex determination protein tasselseed-2, putative, expressed	OK	0.309562	2.88775	3.22165	0.000289064	yes	no	no	3.53363	2.46248	-0.521039	0.00790027	no	no	yes	no	no	yes	no	yes	0.236773	1.56123	2.72111	0.000495396	yes	no	no	no	no	no	no	no	0.168263	0.0737825	-1.18937	1	no	no	yes	no	no	yes	no	yes
LOC_Os04g10160	cytochrome P450, putative, expressed	OK	0.110352	0.459754	2.05875	0.00593417	yes	no	no	1.77125	0.896131	-0.982986	0.000314819	no	no	yes	no	no	yes	no	yes	0.244102	0.638924	1.38816	0.00731653	yes	no	no	no	no	no	no	no	0.113233	0.155763	0.460058	1	no	no	yes	no	no	yes	no	yes
LOC_Os04g23550	basic helix-loop-helix family protein, putative, expressed	OK	0.267771	0.633839	1.24312	0.03982	yes	no	no	0.200609	0.295146	0.557042	1	no	no	yes	no	no	yes	no	yes	0.1808	0.944298	2.38485	0.00177234	yes	no	no	no	no	no	no	no	0.207976	0.082792	-1.32885	1	no	no	yes	no	no	yes	no	yes
LOC_Os04g41875	oxidoreductase, short chain dehydrogenase/reductase domain containing protein, expressed	OK	2.05729	5.87435	1.51368	0.000800533	yes	no	no	3.61113	3.46792	-0.0583797	0.907674	no	no	yes	no	no	yes	no	yes	2.40674	6.03322	1.32585	0.000939474	yes	no	no	no	no	no	no	no	1.79354	2.60932	0.540864	0.577785	no	no	yes	no	no	yes	no	yes
LOC_Os04g50940	peptide transporter PTR2, putative, expressed	OK	0.255534	0.600918	1.23365	0.00463294	yes	no	no	0.616093	0.337307	-0.869086	0.0127672	no	no	yes	no	no	yes	no	yes	0.181941	0.590459	1.69837	0.0021601	yes	no	no	no	no	no	no	no	0.524189	0.134556	-1.96188	1	no	no	yes	no	no	yes	no	yes
LOC_Os04g56030	glycine-rich cell wall structural protein precursor, putative, expressed	OK	1.15841	2.92853	1.33803	0.000550908	yes	no	no	1.30594	1.85549	0.506712	0.22318	no	no	yes	no	no	yes	no	yes	0.437451	1.98904	2.18488	0.00290046	yes	no	no	no	no	no	no	no	0.226191	0.427572	0.918626	1	no	no	yes	no	no	yes	no	yes
LOC_Os04g57280	expressed protein	OK	4.1813	2.03504	-1.03889	0.00999277	no	yes	no	1.39319	0.606098	-1.20077	0.16889	no	no	yes	no	no	yes	no	yes	3.92252	1.95883	-1.00179	0.0300028	no	yes	no	no	no	no	no	no	2.12199	2.13134	0.0063429	0.989698	no	no	yes	no	no	yes	no	yes
LOC_Os05g06480	inorganic H+ pyrophosphatase, putative, expressed	OK	1.07069	0.447995	-1.25699	0.000289064	no	yes	no	0.624301	0.53278	-0.228702	1	no	no	yes	no	no	yes	no	yes	0.985816	0.474867	-1.05379	0.000495396	no	yes	no	no	no	no	no	no	1.05014	0.957123	-0.133805	0.85674	no	no	yes	no	no	yes	no	yes
LOC_Os05g15690	expansin precursor, putative, expressed	OK	5.29752	12.0592	1.18675	0.000289064	yes	no	no	1.94916	3.65348	0.906419	0.000314819	no	no	yes	no	no	yes	no	yes	2.4897	7.07096	1.50593	0.000495396	yes	no	no	no	no	no	no	no	1.48296	1.25874	-0.236499	0.750989	no	no	yes	no	no	yes	no	yes
LOC_Os05g25890	expressed protein	OK	1.82576	0.835388	-1.12798	0.000289064	no	yes	no	1.75465	0.951575	-0.882794	0.000314819	no	no	yes	no	no	yes	no	yes	1.76139	0.723122	-1.2844	0.000495396	no	yes	no	no	no	no	no	no	2.16611	1.83723	-0.237574	0.276399	no	no	yes	no	no	yes	no	yes
LOC_Os05g29740	invertase/pectin methylesterase inhibitor family protein, putative, expressed	OK	0.960291	0.379348	-1.33995	0.0281417	no	yes	no	0.775689	0.178366	-2.12064	0.0680195	no	no	yes	no	no	yes	no	yes	0.63592	0.186155	-1.77234	0.0412259	no	yes	no	no	no	no	no	no	1.23351	0.886563	-0.476474	0.519369	no	no	yes	no	no	yes	no	yes
LOC_Os05g45410	HSF-type DNA-binding domain containing protein, expressed	OK	0.460412	1.13581	1.30272	0.000289064	yes	no	no	0.826817	1.12898	0.44938	0.0900217	no	no	yes	no	no	yes	no	yes	0.715389	1.63562	1.19304	0.000495396	yes	no	no	no	no	no	no	no	0.498773	0.715484	0.520536	0.338584	no	no	yes	no	no	yes	no	yes
LOC_Os06g05010	early nodulin 93 ENOD93 protein, putative, expressed	OK	0.959052	2.91028	1.60148	0.000289064	yes	no	no	1.35967	2.01073	0.564463	0.179759	no	no	yes	no	no	yes	no	yes	0.760918	2.59221	1.76837	0.00252992	yes	no	no	no	no	no	no	no	0.605765	1.0254	0.759357	0.545423	no	no	yes	no	no	yes	no	yes
LOC_Os06g09560	heat shock protein DnaJ, putative, expressed	OK	2.13114	5.2608	1.30366	0.000289064	yes	no	no	4.13568	7.5397	0.866383	0.000314819	no	no	yes	no	no	yes	no	yes	1.86509	3.90727	1.06692	0.000495396	yes	no	no	no	no	no	no	no	3.23717	2.77652	-0.221455	0.65605	no	no	yes	no	no	yes	no	yes
LOC_Os06g12180	jacalin-like lectin domain containing protein, expressed	OK	30.1492	88.5013	1.55358	0.000289064	yes	no	no	65.2869	106.872	0.711018	0.000314819	no	no	yes	no	no	yes	no	yes	18.9911	70.0626	1.88332	0.000495396	yes	no	no	no	no	no	no	no	20.8425	41.4758	0.992741	0.00166841	no	no	yes	no	no	yes	no	yes
LOC_Os06g31280	THION1 - Plant thionin family protein precursor, putative, expressed	OK	17.0864	4.15732	-2.03912	0.000289064	no	yes	no	0.64891	0.269297	-1.26882	1	no	no	yes	no	no	yes	no	yes	6.62826	1.70605	-1.95797	0.0161419	no	yes	no	no	no	no	no	no	8.32717	3.68608	-1.17574	0.05149	no	no	yes	no	no	yes	no	yes
LOC_Os06g36880	cysteine synthase, putative, expressed	OK	1.39201	0.536718	-1.37493	0.000289064	no	yes	no	0.43465	0.274387	-0.663642	1	no	no	yes	no	no	yes	no	yes	0.976765	0.430962	-1.18045	0.00326904	no	yes	no	no	no	no	no	no	1.54066	1.0975	-0.489328	0.1761	no	no	yes	no	no	yes	no	yes
LOC_Os06g39110	expressed protein	OK	1.13558	2.792	1.29787	0.000550908	yes	no	no	0.90093	0.755948	-0.253128	0.696658	no	no	yes	no	no	yes	no	yes	0.796554	1.60192	1.00796	0.0328039	yes	no	no	no	no	no	no	no	1.77949	0.536238	-1.73052	0.0152484	no	yes	no	yes	no	no	no	yes
LOC_Os06g44320	expressed protein	OK	3.64328	11.0054	1.5949	0.000289064	yes	no	no	5.23159	7.20543	0.461835	0.00259943	no	no	yes	no	no	yes	no	yes	2.03205	4.5537	1.1641	0.000495396	yes	no	no	no	no	no	no	no	1.86531	2.35172	0.334301	0.494067	no	no	yes	no	no	yes	no	yes
LOC_Os06g45570	VQ domain containing protein, putative, expressed	OK	3.68591	7.5797	1.04012	0.000289064	yes	no	no	7.58151	8.94122	0.237986	0.149215	no	no	yes	no	no	yes	no	yes	4.25925	9.13963	1.10154	0.000495396	yes	no	no	no	no	no	no	no	6.05399	3.95339	-0.614796	0.0160362	no	no	yes	no	no	yes	no	yes
LOC_Os06g51180	lysine ketoglutarate reductase trans-splicing related 1, putative, expressed	OK	0.293306	0.629351	1.10146	0.0228522	yes	no	no	2.13756	2.08474	-0.0360974	0.914838	no	no	yes	no	no	yes	no	yes	0.252765	0.663311	1.39189	0.0209581	yes	no	no	no	no	no	no	no	0.24494	0.408338	0.737335	1	no	no	yes	no	no	yes	no	yes
LOC_Os07g02560	NB-ARC domain containing protein, expressed	OK	0.684486	1.49949	1.13138	0.000289064	yes	no	no	0.314119	0.615509	0.970469	0.0140123	no	no	yes	no	no	yes	no	yes	0.36634	1.34409	1.87537	0.000495396	yes	no	no	no	no	no	no	no	0.274939	0.193107	-0.509711	1	no	no	yes	no	no	yes	no	yes
LOC_Os07g22730	AP2 domain containing protein, expressed	OK	3.15631	7.86097	1.31647	0.000289064	yes	no	no	2.90148	4.71528	0.700554	0.00189252	no	no	yes	no	no	yes	no	yes	2.62873	7.79306	1.56782	0.000495396	yes	no	no	no	no	no	no	no	1.89886	3.05114	0.684215	0.0719248	no	no	yes	no	no	yes	no	yes
LOC_Os07g23410	fatty acid desaturase, putative, expressed	OK	0.582204	10.1339	4.12152	0.000289064	yes	no	no	1.97161	3.80575	0.948807	0.000314819	no	no	yes	no	no	yes	no	yes	0.250217	2.58801	3.37059	0.000495396	yes	no	no	no	no	no	no	no	0.0489503	0.30024	2.61673	1	no	no	yes	no	no	yes	no	yes
LOC_Os07g35790	TKL_IRAK_DUF26-ld.5 - DUF26 kinases have homology to DUF26 containing loci, expressed	OK	3.74945	10.6085	1.50047	0.000289064	yes	no	no	7.77994	14.6496	0.91303	0.000314819	no	no	yes	no	no	yes	no	yes	4.00753	8.85588	1.14392	0.000495396	yes	no	no	no	no	no	no	no	3.37083	5.01601	0.573436	0.00166841	no	no	yes	no	no	yes	no	yes
LOC_Os07g47550	glucosyltransferase, putative, expressed	OK	1.65038	0.390562	-2.07917	0.000289064	no	yes	no	0.187695	0.0388848	-2.27111	1	no	no	yes	no	no	yes	no	yes	1.39407	0.289588	-2.26723	0.000495396	no	yes	no	no	no	no	no	no	1.86636	1.13038	-0.723419	0.0294796	no	no	yes	no	no	yes	no	yes
LOC_Os07g48560	homeobox domain containing protein, expressed	OK	1.39798	6.9526	2.31421	0.000289064	yes	no	no	3.39573	6.56278	0.950585	0.000314819	no	no	yes	no	no	yes	no	yes	1.57673	3.18418	1.01399	0.000495396	yes	no	no	no	no	no	no	no	2.23488	1.97223	-0.18037	0.750242	no	no	yes	no	no	yes	no	yes
LOC_Os08g04350	plastocyanin-like domain containing protein, putative, expressed	OK	1.85352	4.44042	1.26043	0.000289064	yes	no	no	3.64853	4.62092	0.340865	0.144966	no	no	yes	no	no	yes	no	yes	1.11586	5.66625	2.34424	0.000495396	yes	no	no	no	no	no	no	no	1.54078	0.852049	-0.854653	0.166112	no	no	yes	no	no	yes	no	yes
LOC_Os08g04360	plastocyanin-like domain containing protein, putative, expressed	OK	0.688632	2.47786	1.84729	0.00792166	yes	no	no	0.880546	1.8133	1.04215	0.103082	no	no	yes	no	no	yes	no	yes	0.481306	3.44816	2.8408	0.00362888	yes	no	no	no	no	no	no	no	0.428673	0.756817	0.820067	0.709097	no	no	yes	no	no	yes	no	yes
LOC_Os08g05780	expressed protein	OK	0.864363	2.13126	1.302	0.000289064	yes	no	no	1.49538	2.86628	0.938667	0.000874498	no	no	yes	no	no	yes	no	yes	0.57578	1.62158	1.49381	0.000495396	yes	no	no	no	no	no	no	no	0.702255	1.42593	1.02184	0.0592391	no	no	yes	no	no	yes	no	yes
LOC_Os08g06120	B3 DNA binding domain containing protein, expressed	OK	1.95346	4.62085	1.24213	0.000289064	yes	no	no	8.45666	15.2066	0.846538	0.000314819	no	no	yes	no	no	yes	no	yes	1.70984	4.36502	1.35213	0.000495396	yes	no	no	no	no	no	no	no	3.08964	2.44286	-0.338868	0.508109	no	no	yes	no	no	yes	no	yes
LOC_Os08g24310	receptor-like protein kinase precursor, putative, expressed	OK	1.09834	2.92506	1.41314	0.000289064	yes	no	no	1.46614	2.51612	0.779178	0.000314819	no	no	yes	no	no	yes	no	yes	0.936489	2.18615	1.22306	0.000495396	yes	no	no	no	no	no	no	no	1.02468	1.06306	0.0530496	0.940876	no	no	yes	no	no	yes	no	yes
LOC_Os08g40600	thaumatin, putative, expressed	OK	1.00718	0.288733	-1.80251	0.000800533	no	yes	no	1.04609	0.709414	-0.560307	0.187817	no	no	yes	no	no	yes	no	yes	1.15497	0.542064	-1.09132	0.0147798	no	yes	no	no	no	no	no	no	0.706069	0.777862	0.139705	0.927421	no	no	yes	no	no	yes	no	yes
LOC_Os09g03190	expressed protein	OK	0.890538	2.11369	1.24701	0.000289064	yes	no	no	0.673385	1.15308	0.775989	0.0455147	no	no	yes	no	no	yes	no	yes	0.619432	1.29606	1.06511	0.00664977	yes	no	no	no	no	no	no	no	0.844483	0.74276	-0.185172	0.86795	no	no	yes	no	no	yes	no	yes
LOC_Os09g04710	GDSL-like lipase/acylhydrolase, putative, expressed	OK	0.16521	2.06501	3.64378	0.000289064	yes	no	no	0.125907	1.03266	3.03593	0.187229	no	no	yes	no	no	yes	no	yes	0.212178	0.599404	1.49825	0.0150452	yes	no	no	no	no	no	no	no	0.113886	0.0875647	-0.379169	1	no	no	yes	no	no	yes	no	yes
LOC_Os09g27260	plant viral response family protein, putative, expressed	OK	0.175631	1.69829	3.27346	0.000289064	yes	no	no	0.528446	0.581441	0.137877	0.812188	no	no	yes	no	no	yes	no	yes	0.447167	1.08625	1.28047	0.00601565	yes	no	no	no	no	no	no	no	0.10114	0.277897	1.4582	1	no	no	yes	no	no	yes	no	yes
LOC_Os09g30414	aspartic proteinase nepenthesin-2 precursor, putative, expressed	OK	4.63489	14.4178	1.63724	0.000289064	yes	no	no	5.03086	9.05883	0.84852	0.000314819	no	no	yes	no	no	yes	no	yes	4.05748	9.6262	1.24638	0.000495396	yes	no	no	no	no	no	no	no	3.37302	3.47246	0.0419172	0.937526	no	no	yes	no	no	yes	no	yes
LOC_Os09g39850	AP2 domain containing protein, expressed	OK	0.45399	2.03008	2.1608	0.00259891	yes	no	no	0.317979	1.07739	1.76054	0.145782	no	no	yes	no	no	yes	no	yes	0.473543	2.06203	2.1225	0.00699393	yes	no	no	no	no	no	no	no	0.911824	0.302693	-1.5909	0.315849	no	no	yes	no	no	yes	no	yes
LOC_Os10g02720	OsWAK99 - OsWAK receptor-like protein kinase, expressed	OK	1.82104	0.165934	-3.45608	0.000289064	no	yes	no	0.0795277	0.135168	0.765224	1	no	no	yes	no	no	yes	no	yes	0.808594	0.149764	-2.43272	0.000939474	no	yes	no	no	no	no	no	no	0.0784208	0.100631	0.359767	1	no	no	yes	no	no	yes	no	yes
LOC_Os10g05970	POEI12 - Pollen Ole e I allergen and extensin family protein precursor, expressed	OK	0.717839	45.3812	5.98229	0.000289064	yes	no	no	0.0190058	17.8861	9.87818	0.385819	no	no	yes	no	no	yes	no	yes	0.11072	1.2741	3.52449	0.00731653	yes	no	no	no	no	no	no	no	0.147454	0.30471	1.04717	1	no	no	yes	no	no	yes	no	yes
LOC_Os10g05980	POEI13 - Pollen Ole e I allergen and extensin family protein precursor, expressed	OK	0.847048	46.1426	5.76751	0.000289064	yes	no	no	0.0679143	17.7052	8.02624	0.144399	no	no	yes	no	no	yes	no	yes	0.472349	2.07746	2.1369	0.000495396	yes	no	no	no	no	no	no	no	0.266988	0.761433	1.51194	0.153702	no	no	yes	no	no	yes	no	yes
LOC_Os10g17940	OsFBX382 - F-box domain containing protein, expressed	OK	0.367744	0.845288	1.20074	0.000800533	yes	no	no	0.717511	1.09778	0.613516	0.0464159	no	no	yes	no	no	yes	no	yes	0.420635	0.860729	1.03299	0.00468075	yes	no	no	no	no	no	no	no	0.512901	0.482462	-0.0882651	1	no	no	yes	no	no	yes	no	yes
LOC_Os10g23900	decarboxylase, putative, expressed	OK	0.131363	0.560923	2.09424	0.0123353	yes	no	no	1.32889	1.03078	-0.366485	0.266744	no	no	yes	no	no	yes	no	yes	0.15816	0.74412	2.23415	0.0128163	yes	no	no	no	no	no	no	no	0.364641	0.354333	-0.041371	1	no	no	yes	no	no	yes	no	yes
LOC_Os10g31250	expressed protein	OK	0.514905	1.09466	1.0881	0.000289064	yes	no	no	0.172094	0.478582	1.47557	1	no	no	yes	no	no	yes	no	yes	0.296164	0.801427	1.43617	0.000495396	yes	no	no	no	no	no	no	no	0.301647	0.108124	-1.48017	1	no	no	yes	no	no	yes	no	yes
LOC_Os10g34020	glutathione S-transferase, putative, expressed	OK	3.67805	0.684033	-2.4268	0.000289064	no	yes	no	1.31118	0.0963616	-3.76626	0.12269	no	no	yes	no	no	yes	no	yes	3.98491	1.73656	-1.19831	0.000495396	no	yes	no	no	no	no	no	no	0.828345	1.91032	1.20551	0.0106563	yes	no	no	no	yes	no	no	yes
LOC_Os10g36170	LTPL160 - Protease inhibitor/seed storage/LTP family protein precursor, expressed	OK	10.4695	53.8094	2.36167	0.000289064	yes	no	no	38.9927	61.9583	0.668094	0.000314819	no	no	yes	no	no	yes	no	yes	14.632	37.7341	1.36674	0.000495396	yes	no	no	no	no	no	no	no	15.4494	16.4086	0.0869013	0.867039	no	no	yes	no	no	yes	no	yes
LOC_Os10g36980	transposon protein, putative, unclassified, expressed	OK	6.4841	25.0769	1.95138	0.000289064	yes	no	no	8.58999	16.0957	0.905947	0.000314819	no	no	yes	no	no	yes	no	yes	7.89166	17.3637	1.13767	0.000495396	yes	no	no	no	no	no	no	no	8.19983	15.7027	0.937347	0.00166841	no	no	yes	no	no	yes	no	yes
LOC_Os10g37110	transposon protein, putative, unclassified, expressed	OK	0.127739	0.718294	2.49138	0.000550908	yes	no	no	0.254835	0.391263	0.618575	1	no	no	yes	no	no	yes	no	yes	0.0908867	0.565447	2.63725	0.00252992	yes	no	no	no	no	no	no	no	0.132025	0.409848	1.63428	1	no	no	yes	no	no	yes	no	yes
LOC_Os10g41980	RALFL26 - Rapid ALkalinization Factor RALF family protein precursor, expressed	OK	8.01151	16.0668	1.00394	0.000289064	yes	no	no	4.41492	5.3205	0.269175	0.367855	no	no	yes	no	no	yes	no	yes	2.78783	6.66085	1.25656	0.000495396	yes	no	no	no	no	no	no	no	6.52895	1.39719	-2.22432	0.00166841	no	yes	no	yes	no	no	no	yes
LOC_Os11g09230	ankyrin repeat family protein, putative, expressed	OK	0.247363	0.601205	1.28123	0.00880382	yes	no	no	0.202912	0.0893842	-1.18276	1	no	no	yes	no	no	yes	no	yes	0.254363	0.543848	1.09631	0.0300028	yes	no	no	no	no	no	no	no	0.294741	0.296829	0.0101843	1	no	no	yes	no	no	yes	no	yes
LOC_Os11g10470	expressed protein	OK	1.7426	4.27892	1.29601	0.000289064	yes	no	no	3.00351	4.33875	0.53063	0.0475694	no	no	yes	no	no	yes	no	yes	2.76171	6.5107	1.23725	0.000495396	yes	no	no	no	no	no	no	no	1.82637	2.60529	0.512465	0.396443	no	no	yes	no	no	yes	no	yes
LOC_Os11g31540	BRASSINOSTEROID INSENSITIVE 1-associated receptor kinase 1 precursor, putative, expressed	OK	1.40687	6.2264	2.14591	0.000289064	yes	no	no	2.04259	2.01463	-0.0198847	0.955392	no	no	yes	no	no	yes	no	yes	0.795719	2.44804	1.6213	0.000495396	yes	no	no	no	no	no	no	no	0.2842	1.1302	1.9916	0.0650861	no	no	yes	no	no	yes	no	yes
LOC_Os11g37550	OsCML6 - Calmodulin-related calcium sensor protein, expressed	OK	1.65239	0.184701	-3.16129	0.0185602	no	yes	no	0.369118	0.13014	-1.50402	1	no	no	yes	no	no	yes	no	yes	1.0191	1e-05	-16.6369	0.000495396	no	yes	no	no	no	no	no	no	0.0688427	0.12613	0.873536	1	no	no	yes	no	no	yes	no	yes
LOC_Os11g37970	WIP5 - Wound-induced protein precursor, expressed	OK	1.67027	5.60711	1.74718	0.000289064	yes	no	no	8.32177	14.2112	0.772066	0.000314819	no	no	yes	no	no	yes	no	yes	2.62622	5.61618	1.0966	0.000939474	yes	no	no	no	no	no	no	no	3.51789	2.99561	-0.231861	0.752018	no	no	yes	no	no	yes	no	yes
LOC_Os12g25090	expressed protein	OK	43.4941	20.959	-1.05325	0.000289064	no	yes	no	58.8049	64.5421	0.134304	0.255494	no	no	yes	no	no	yes	no	yes	52.709	26.1397	-1.01181	0.000495396	no	yes	no	no	no	no	no	no	59.6206	30.841	-0.950961	0.00166841	no	no	yes	no	no	yes	no	yes
LOC_Os12g36860	pathogenesis-related protein 10, putative, expressed	OK	0.220017	0.99861	2.18231	0.0256741	yes	no	no	0.614973	0.67494	0.134236	0.879154	no	no	yes	no	no	yes	no	yes	0.0906841	0.873043	3.26713	0.0396476	yes	no	no	no	no	no	no	no	0.0319358	0.409725	3.68141	1	no	no	yes	no	no	yes	no	yes
LOC_Os12g43300	expressed protein	OK	1.41206	0.361946	-1.96396	0.000289064	no	yes	no	1.77123	1.17338	-0.594081	0.00393268	no	no	yes	no	no	yes	no	yes	1.21772	0.548986	-1.14934	0.000495396	no	yes	no	no	no	no	no	no	1.43811	1.60564	0.158974	0.778295	no	no	yes	no	no	yes	no	yes
LOC_Os12g43320	expressed protein	OK	18.0695	6.36796	-1.50465	0.000289064	no	yes	no	24.2841	14.804	-0.714025	0.0062783	no	no	yes	no	no	yes	no	yes	22.2917	9.27568	-1.26498	0.000495396	no	yes	no	no	no	no	no	no	32.6515	19.9517	-0.710638	0.0125911	no	no	yes	no	no	yes	no	yes
ChrUn.fgenesh.gene.70	expressed protein	OK	0.28192	0.804668	1.51311	0.00150654	yes	no	no	0.593097	2.28814	1.94784	0.000314819	yes	no	no	no	no	no	no	no	0.307614	0.702842	1.19208	0.0122594	yes	no	no	no	no	no	no	no	0.396	0.539119	0.445103	0.587717	no	no	yes	no	no	yes	no	yes
ChrUn.fgenesh.gene.75	expressed protein	OK	0.864897	2.10775	1.2851	0.000289064	yes	no	no	1.73849	4.84694	1.47924	0.000314819	yes	no	no	no	no	no	no	no	0.78675	1.78889	1.18509	0.000495396	yes	no	no	no	no	no	no	no	0.830941	1.16493	0.487425	0.0290008	no	no	yes	no	no	yes	no	yes
ChrUn.fgenesh.gene.96	expressed protein	OK	10.529	28.3402	1.42848	0.000289064	yes	no	no	13.5273	35.4094	1.38826	0.000314819	yes	no	no	no	no	no	no	no	9.86164	21.491	1.12383	0.000495396	yes	no	no	no	no	no	no	no	8.15151	12.6768	0.637051	0.00166841	no	no	yes	no	no	yes	no	yes
LOC_Os01g01660	isoflavone reductase, putative, expressed	OK	133.142	606.38	2.18726	0.000289064	yes	no	no	200.764	564.074	1.49038	0.000314819	yes	no	no	no	no	no	no	no	139.193	396.508	1.51026	0.000495396	yes	no	no	no	no	no	no	no	122.416	189.72	0.63208	0.00166841	no	no	yes	no	no	yes	no	yes
LOC_Os01g04800	B3 DNA binding domain containing protein, expressed	OK	3.24135	36.5477	3.49511	0.000289064	yes	no	no	6.55124	58.3889	3.15585	0.000314819	yes	no	no	no	no	no	no	no	3.11597	19.7314	2.66274	0.000495396	yes	no	no	no	no	no	no	no	2.85514	4.97992	0.802561	0.00166841	no	no	yes	no	no	yes	no	yes
LOC_Os01g07300	uncharacterized 50.6 kDa protein in the 5region of gyrA and gyrB, putative, expressed	OK	3.06595	7.85147	1.35663	0.000289064	yes	no	no	3.22519	10.0505	1.63981	0.000314819	yes	no	no	no	no	no	no	no	2.74867	5.87064	1.09478	0.000495396	yes	no	no	no	no	no	no	no	2.05794	1.67261	-0.2991	0.568091	no	no	yes	no	no	yes	no	yes
LOC_Os01g09100	WRKY10, expressed	OK	0.822537	5.93873	2.852	0.000289064	yes	no	no	1.4311	7.22649	2.33617	0.000314819	yes	no	no	no	no	no	no	no	0.950052	2.60011	1.45249	0.000495396	yes	no	no	no	no	no	no	no	0.45079	0.663566	0.557784	0.657259	no	no	yes	no	no	yes	no	yes
LOC_Os01g11520	RING-H2 finger protein, putative, expressed	OK	2.19406	4.93734	1.17013	0.000289064	yes	no	no	2.07379	6.87695	1.7295	0.000314819	yes	no	no	no	no	no	no	no	1.57644	3.50405	1.15235	0.000495396	yes	no	no	no	no	no	no	no	1.38872	1.20761	-0.201601	0.808501	no	no	yes	no	no	yes	no	yes
LOC_Os01g12420	receptor-like protein kinase, putative, expressed	OK	2.02684	6.06261	1.58071	0.000289064	yes	no	no	2.29463	5.41154	1.23778	0.000314819	yes	no	no	no	no	no	no	no	1.91716	4.12038	1.10381	0.000495396	yes	no	no	no	no	no	no	no	1.27714	2.17848	0.770405	0.00166841	no	no	yes	no	no	yes	no	yes
LOC_Os01g12570	3-methyl-2-oxobutanoate hydroxymethyltransferase, putative, expressed	OK	68.2653	9.93069	-2.78119	0.000289064	no	yes	no	178.162	25.5702	-2.80065	0.000314819	no	yes	no	no	no	no	no	no	93.3657	23.3203	-2.00131	0.000495396	no	yes	no	no	no	no	no	no	120.105	81.7991	-0.554139	0.00166841	no	no	yes	no	no	yes	no	yes
LOC_Os01g12580	late embryogenesis abundant protein, putative, expressed	OK	8.14057	2.08808	-1.96295	0.000289064	no	yes	no	12.8995	2.818	-2.19457	0.000314819	no	yes	no	no	no	no	no	no	9.80951	4.41567	-1.15155	0.000495396	no	yes	no	no	no	no	no	no	13.6583	9.78	-0.481872	0.00308878	no	no	yes	no	no	yes	no	yes
LOC_Os01g15229	expressed protein	OK	2.41696	0.581383	-2.05563	0.000289064	no	yes	no	1.57398	0.728482	-1.11145	0.0202902	no	yes	no	no	no	no	no	no	2.5244	0.742384	-1.7657	0.0021601	no	yes	no	no	no	no	no	no	2.24862	1.27699	-0.816293	0.13034	no	no	yes	no	no	yes	no	yes
LOC_Os01g16714	flavin monooxygenase, putative, expressed	OK	145.16	34.4013	-2.07711	0.000289064	no	yes	no	162.355	44.2476	-1.87548	0.000314819	no	yes	no	no	no	no	no	no	123.323	45.9249	-1.42509	0.000495396	no	yes	no	no	no	no	no	no	177.886	127.68	-0.47842	0.00166841	no	no	yes	no	no	yes	no	yes
LOC_Os01g19820	universal stress protein domain containing protein, putative, expressed	OK	6.09531	27.1643	2.15594	0.000289064	yes	no	no	7.59998	31.4906	2.05085	0.000314819	yes	no	no	no	no	no	no	no	7.62297	24.9177	1.70875	0.000495396	yes	no	no	no	no	no	no	no	5.12517	9.28303	0.856996	0.00166841	no	no	yes	no	no	yes	no	yes
LOC_Os01g19970	MYB family transcription factor, putative, expressed	OK	2.20468	0.489369	-2.17157	0.000289064	no	yes	no	3.01752	0.611192	-2.30367	0.000314819	no	yes	no	no	no	no	no	no	2.49683	0.603482	-2.04871	0.000495396	no	yes	no	no	no	no	no	no	5.68829	3.44463	-0.723646	0.00166841	no	no	yes	no	no	yes	no	yes
LOC_Os01g21590	homeodomain, putative, expressed	OK	1.88457	6.42143	1.76866	0.000289064	yes	no	no	1.389	7.81552	2.4923	0.000314819	yes	no	no	no	no	no	no	no	2.30973	7.53851	1.70656	0.000495396	yes	no	no	no	no	no	no	no	3.25677	3.73706	0.198462	0.626284	no	no	yes	no	no	yes	no	yes
LOC_Os01g21880	expressed protein	OK	3.25753	11.7969	1.85656	0.000289064	yes	no	no	1.92163	9.5717	2.31644	0.00728989	yes	no	no	no	no	no	no	no	1.98897	5.95167	1.58127	0.040591	yes	no	no	no	no	no	no	no	0.726693	0.562855	-0.368583	0.825709	no	no	yes	no	no	yes	no	yes
LOC_Os01g22249	peroxidase precursor, putative, expressed	OK	0.817745	11.2184	3.77807	0.000289064	yes	no	no	0.254266	30.8784	6.92412	0.000314819	yes	no	no	no	no	no	no	no	0.0552232	8.02295	7.18271	0.0163984	yes	no	no	no	no	no	no	no	0.0662937	0.571877	3.10876	1	no	no	yes	no	no	yes	no	yes
LOC_Os01g29280	expressed protein	OK	0.362955	0.980004	1.433	0.0179523	yes	no	no	0.688542	1.58796	1.20556	0.00524148	yes	no	no	no	no	no	no	no	0.409969	1.04048	1.34366	0.0297986	yes	no	no	no	no	no	no	no	0.330516	0.503309	0.606724	1	no	no	yes	no	no	yes	no	yes
LOC_Os01g34790	expressed protein	OK	1.04478	4.5912	2.13567	0.000289064	yes	no	no	0.292844	0.673099	1.20069	0.0378132	yes	no	no	no	no	no	no	no	0.808946	2.1017	1.37744	0.000495396	yes	no	no	no	no	no	no	no	0.73633	1.1688	0.666604	0.236562	no	no	yes	no	no	yes	no	yes
LOC_Os01g36790	TKL_IRAK_DUF26-lf.2 - DUF26 kinases have homology to DUF26 containing loci, expressed	OK	0.156471	1.00963	2.68986	0.000289064	yes	no	no	0.178841	0.643169	1.84652	0.000314819	yes	no	no	no	no	no	no	no	0.230181	0.49675	1.10975	0.00791937	yes	no	no	no	no	no	no	no	0.176106	0.207416	0.236083	1	no	no	yes	no	no	yes	no	yes
LOC_Os01g37750	glutathione S-transferase, putative, expressed	OK	1.53878	0.765395	-1.00751	0.00809766	no	yes	no	2.88523	1.08327	-1.41329	0.000314819	no	yes	no	no	no	no	no	no	2.56212	0.951086	-1.42969	0.000495396	no	yes	no	no	no	no	no	no	4.36621	3.44799	-0.340626	0.348181	no	no	yes	no	no	yes	no	yes
LOC_Os01g39860	1-aminocyclopropane-1-carboxylate oxidase protein, putative, expressed	OK	0.914757	8.17147	3.15914	0.000289064	yes	no	no	1.22769	10.5456	3.10262	0.000314819	yes	no	no	no	no	no	no	no	0.344182	2.01675	2.55079	0.000495396	yes	no	no	no	no	no	no	no	0.30243	0.515907	0.77051	1	no	no	yes	no	no	yes	no	yes
LOC_Os01g40499	S-locus lectin protein kinase family protein, putative, expressed	OK	0.811265	1.74241	1.10284	0.000289064	yes	no	no	0.635402	2.26244	1.83214	0.000314819	yes	no	no	no	no	no	no	no	0.67189	1.53145	1.1886	0.000495396	yes	no	no	no	no	no	no	no	0.33721	0.3967	0.234401	1	no	no	yes	no	no	yes	no	yes
LOC_Os01g43280	hydroquinone glucosyltransferase, putative, expressed	OK	113.417	30.3096	-1.90379	0.000289064	no	yes	no	158.941	61.1663	-1.37768	0.000314819	no	yes	no	no	no	no	no	no	136.838	66.6183	-1.03848	0.000495396	no	yes	no	no	no	no	no	no	183.738	148.878	-0.303519	0.0134697	no	no	yes	no	no	yes	no	yes
LOC_Os01g44970	polygalacturonase, putative, expressed	OK	6.73567	13.5428	1.00763	0.000289064	yes	no	no	5.10349	13.1725	1.36797	0.000314819	yes	no	no	no	no	no	no	no	6.20609	12.4565	1.00514	0.000495396	yes	no	no	no	no	no	no	no	5.01189	7.03051	0.488275	0.00166841	no	no	yes	no	no	yes	no	yes
LOC_Os01g50410	STE_MEKK_ste11_MAP3K.6 - STE kinases include homologs to sterile 7, sterile 11 and sterile 20 from yeast, expressed	OK	1.15127	2.3501	1.0295	0.000289064	yes	no	no	1.69818	3.43279	1.01539	0.000314819	yes	no	no	no	no	no	no	no	0.972195	2.52212	1.37532	0.000495396	yes	no	no	no	no	no	no	no	1.2985	1.17257	-0.147172	0.870459	no	no	yes	no	no	yes	no	yes
LOC_Os01g50420	STE_MEKK_ste11_MAP3K.7 - STE kinases include homologs to sterile 7, sterile 11 and sterile 20 from yeast, expressed	OK	0.103355	0.789051	2.93251	0.000550908	yes	no	no	0.482552	1.15973	1.26503	0.000598864	yes	no	no	no	no	no	no	no	0.263754	0.689941	1.38728	0.00534954	yes	no	no	no	no	no	no	no	0.257659	0.399045	0.631088	1	no	no	yes	no	no	yes	no	yes
LOC_Os01g51140	helix-loop-helix DNA-binding domain containing protein, expressed	OK	3.16108	9.33375	1.56204	0.000289064	yes	no	no	6.23911	20.9822	1.74975	0.000314819	yes	no	no	no	no	no	no	no	2.56093	5.68785	1.15122	0.000495396	yes	no	no	no	no	no	no	no	2.088	3.57332	0.775143	0.00166841	no	no	yes	no	no	yes	no	yes
LOC_Os01g52030	zinc finger A20 and AN1 domain-containing stress-associated protein, putative, expressed	OK	8.53149	20.8993	1.29258	0.000289064	yes	no	no	9.81464	23.3969	1.25331	0.000314819	yes	no	no	no	no	no	no	no	6.44489	13.7621	1.09447	0.000495396	yes	no	no	no	no	no	no	no	8.28242	8.62144	0.0578765	0.931055	no	no	yes	no	no	yes	no	yes
LOC_Os01g53430	anthocyanidin 5,3-O-glucosyltransferase, putative, expressed	OK	0.771524	2.75714	1.83739	0.000289064	yes	no	no	0.68901	1.49654	1.11903	0.000598864	yes	no	no	no	no	no	no	no	0.553813	1.24432	1.16789	0.000495396	yes	no	no	no	no	no	no	no	1.13594	1.53619	0.43547	0.26304	no	no	yes	no	no	yes	no	yes
LOC_Os01g56450	DUF567 domain containing protein, putative, expressed	OK	37.7283	13.1816	-1.51712	0.000289064	no	yes	no	49.0909	19.9381	-1.29993	0.000314819	no	yes	no	no	no	no	no	no	35.0438	17.3044	-1.01802	0.000495396	no	yes	no	no	no	no	no	no	53.5179	38.5469	-0.473407	0.00166841	no	no	yes	no	no	yes	no	yes
LOC_Os01g58290	OsSub9 - Putative Subtilisin homologue, expressed	OK	2.18475	12.2452	2.48668	0.000289064	yes	no	no	3.08445	16.265	2.39869	0.000314819	yes	no	no	no	no	no	no	no	3.49772	13.4094	1.93876	0.000495396	yes	no	no	no	no	no	no	no	1.93272	3.52937	0.868778	0.00166841	no	no	yes	no	no	yes	no	yes
LOC_Os01g58860	auxin efflux carrier component, putative, expressed	OK	5.03951	10.3178	1.03378	0.000289064	yes	no	no	3.65512	8.96143	1.29381	0.000314819	yes	no	no	no	no	no	no	no	4.06651	8.31934	1.03268	0.000495396	yes	no	no	no	no	no	no	no	3.35924	5.40737	0.686792	0.00166841	no	no	yes	no	no	yes	no	yes
LOC_Os01g59870	LTPL65 - Protease inhibitor/seed storage/LTP family protein precursor, expressed	OK	0.404441	6.34014	3.97051	0.000289064	yes	no	no	0.240514	2.76322	3.52216	0.000314819	yes	no	no	no	no	no	no	no	0.176369	1.55965	3.14455	0.000495396	yes	no	no	no	no	no	no	no	0.0580348	0.138281	1.25261	1	no	no	yes	no	no	yes	no	yes
LOC_Os01g60020	NAC domain transcription factor, putative, expressed	OK	0.739931	3.17198	2.09992	0.000289064	yes	no	no	1.09936	3.18177	1.53317	0.000314819	yes	no	no	no	no	no	no	no	0.883867	2.8133	1.67036	0.000495396	yes	no	no	no	no	no	no	no	0.743168	1.32263	0.831649	0.0751638	no	no	yes	no	no	yes	no	yes
LOC_Os01g60940	expressed protein	OK	10.245	3.04831	-1.74884	0.000289064	no	yes	no	14.3851	6.12308	-1.23225	0.000314819	no	yes	no	no	no	no	no	no	11.3164	5.44392	-1.0557	0.000495396	no	yes	no	no	no	no	no	no	17.1577	15.1999	-0.174794	0.49489	no	no	yes	no	no	yes	no	yes
LOC_Os01g62130	ZOS1-14 - C2H2 zinc finger protein, expressed	OK	0.794409	3.55602	2.16231	0.000289064	yes	no	no	0.873917	1.95657	1.16276	0.00349568	yes	no	no	no	no	no	no	no	0.603213	2.92748	2.27892	0.000495396	yes	no	no	no	no	no	no	no	0.362809	0.931732	1.3607	0.127347	no	no	yes	no	no	yes	no	yes
[truncated: 21,703 more rows]

## Sheet: Status-NOTEST
gene	annotation	Test status	WT-0 h_FPKM	WT-3 h_FPKM	log2(fold change)	q_value		mhz1-0 h_FPKM	mhz1-3 h_FPKM	log2(fold change)	q_value		Oseil1-0 h_FPKM	Oseil1-3 h_FPKM	log2(fold change)	q_value		Osein2-0 h_FPKM	Osein2-3 h_FPKM	log2(fold change)	q_value
[truncated: 19,139 more rows]

[truncated: 4 more sheets: Total ERGs (1789), MHZ1-dependent ERGs (845), OsEIL1-dependent ERGs (1245), OsEIN2-dependent ERGs (1692)]
