# Supplementary material for: Histidine kinase MHZ1/OsHK1 interacts with ethylene receptors to regulate root growth in rice
Source: Nat Commun. 2020 Jan 24;11:518. doi: 10.1038/s41467-020-14313-0 (PMC6981129; doi:10.1038/s41467-020-14313-0)
Supplement: Supplementary file 6 — Source Data [file 41467_2020_14313_MOESM6_ESM.xlsx]

## Sheet: Fig 1
Fig. 1a	0 ppm			0.1 ppm			1ppm			10ppm			100ppm				0 ppm			0.1 ppm			1ppm			10ppm			100ppm
	WT	mhz1-1	mhz1-2	WT	mhz1-1	mhz1-2	WT	mhz1-1	mhz1-2	WT	mhz1-1	mhz1-2	WT	mhz1-1	mhz1-2		WT	mhz1-1	mhz1-2	WT	mhz1-1	mhz1-2	WT	mhz1-1	mhz1-2	WT	mhz1-1	mhz1-2	WT	mhz1-1	mhz1-2
	Root length(mm)	Root length(mm)	Root length(mm)	Root length(mm)	Root length(mm)	Root length(mm)	Root length(mm)	Root length(mm)	Root length(mm)	Root length(mm)	Root length(mm)	Root length(mm)	Root length(mm)	Root length(mm)	Root length(mm)		Coleoptile length (mm)	Coleoptile length (mm)	Coleoptile length (mm)	Coleoptile length (mm)	Coleoptile length (mm)	Coleoptile length (mm)	Coleoptile length (mm)	Coleoptile length (mm)	Coleoptile length (mm)	Coleoptile length (mm)	Coleoptile length (mm)	Coleoptile length (mm)	Coleoptile length (mm)	Coleoptile length (mm)	Coleoptile length (mm)
	101	88	107	90	92	95	45	90	115	50	100	117	18	100	122		15	20	20	20	26	22	31	28	26	31	30	32	21	34	32
	98	90	107	93	78	87	60	97	95	40	72	108	20	88	100		15	19	18	22	27	25	27	30	24	29	32	31	28	37	36
	103	78	105	109	80	97	46	89	110	47	100	72	27	91	115		16	20	19	26	26	25	18	28	28	25	38	32	31	34	35
	92	104	91	97	99	105	60	102	107	30	85	72	22	101	107		16	22	21	22	22	30	25	27	26	32	33	34	28	33	33
	93	81	104	88	86	103	66	80	120	24	92	74	22	70	95		19	23	19	22	25	29	23	31	27	31	29	33	23	31	31
	87	90	102	81	83	102	65	92	102	24	86	105	14	99	110		14	25	19	20	28	27	20	28	29	35	27	28	30	33	34
	78	92	105	80	70	84	50	82	110	38	91	84	15	90	111		17	20	20	22	24	25	24	32	26	33	30	34	31	36	36
	92	85	100	106	93	100	42	71	71	33	94	112	20	92	122		15	18	22	24	20	24	24	27	24	35	33	30	27	36	35
	105	76	101	76	90	120	68	98	82	35	96	75	27	109	112		16	20	18	22	21	24	21	28	28	34	32	28	25	35	34
	83	83	90	83	110	104	59	86	99	18	70	92	21	104	109		21	22	18	19	22	24	24	31	28	32	31	35	34	34	38
	95	86	102	95	92	101	52	105	90	15	95	103	47	97	111		16	18	21	22	24	26	24	26	28	27	32	32	28	36	34
	107	102	98	77	85	101	64	91	101	20	77	105	20	105	125		14	17	19	25	28	25	27	29	26	23	40	35	32	32	35
	95	85	109	76	71	106	63	95	110	25	86	95	16	77	107		20	24	17	22	32	24	23	25	30	32	31	32	33	35	31
	94	81	98	96	81	101	55	89	81	15	80	95	27	80	122		16	18	22	21	26	22	24	28	25	31	35	32	32	34	35
	85	76	84	81	75	98	75	98	107	14	97	83	28	95	116		18	18	19	22	27	25	28	28	26	29	28	30	31	37	37
	82	93	101	104	75	95	44	106	97	26	67	96	31	96	104		17	19	20	24	22	26	30	26	27	33	32	31	32	28	37
	90	86	100	118	85	103	60	73	120	20	75	103	29	86	125		11	22	22	21	27	27	33	29	28	34	37	29	38	33	34
	95	81	98	105	100	100	60	97	111	17	87	100	30	100	106		18	19	18	22	25	23	24	26	27	26	42	32	33	34	37
	73	92	96	97	93	106	40	88	100	17	81	105	26	93	110		20	18	19	25	26	24	22	26	29	22	30	34	33	35	31
	90	83	99	102	76	88	56	90	113	15	90	97	25	76	80		16	22	20	25	25	29	21	25	26	31	35	30	29	37	34
	75	95	107	95	79	82	60	83	110	15	90	102	32	92	115		16	18	15	25	29	26	22	31	26	25	32	33	34	35	35
	91	96	78	86	88	104	51	95	95	16	91	108	16	104	100		15	17	20	25	24	23	22	33	26	27	38	32	28	34	32
	96	76	100	96	75	109	59	84	103	19	83	93	15	110	91		19	17	19	22	24	24	19	26	25	34	28	27	30	33	30
	100	102	95	75	70	111	55	79	98	13	90	88	26	105	95		14	19	21	23	23	24	30	29	26	29	31	33	31	36	34
	73	87	76	92	105	100	58	92	106	21	94	102	35	103	113		15	15	21	25	24	23	30	30	28	26	38	32	24	31	36
	93	82	83	81	85	111	51	85	103	20	90	68	22	94	120		18	19	20	19	24	22	25	27	27	32	36	35	23	34	35
	92	83	93	85	72	102	57	90	118	15	75	71	22	88	106		18	18	23	16	23	24	24	28	26	25	33	31	30	33	37
	82	86	97	110	93	92	58	105	100	17	82	99	20	103	120		14	18	18	23	23	23	26	29	27	25	33	29	28	35	35
	92	80	92	95	96	90	46	96	81	20	82	104	19	101	107		16	18	18	22	24	27	27	26	28	28	35	34	25	32	31
	75	88	99	87	74	114	40	93	85	16	93	111	28	77	116		17	20	19	19	26	25	28	28	25	26	31	33	28	35	33
	85	105	105	105		102		81			66	80	33	85	128		14	20	18	20	25	23	29	29	25				33	36
	81	74	82	95							96	94		111			13	21	21	17	24	23	25	27	28				33	37
	82	80	109	101							101	111		98			18	24	18	19	25	25	27	27	26				30
	101			90													14	23	23	22	22	24	22	30	22				35
	92			93													15	19	18	23	23	23	24	32	28				34
	99			78													21	24	19	23	25	21	23	29
	83			85													17	19	24	20	27	26	23	29
	93			98													17	19	23	24	25	29	25	28
	96			67													15	21	22	22	24	25	24	27
	83			85													14	18	18	18	25	22	27	29
	90			73													19	21	20	20	22	23	22	30
	94			88													16	21	17	21	20	23	25	31
	95			99													17	18	20	20	24	25	23	29
	103			85													18	19	21	20	22	25	23	30
	87			88													14	20	18	22	24	26	24	28
	100			91													14	20	18	24	24	25	25	28
	91			81													14	19	20	22	17		26	27
	95			98													18	21		22	23		29	29
	85			101														20		22	25
	99			93																21	22
	90			86																	28
	92			105																	24
	95																				23
	87																				23
	93																				21
	92																				22
	102																				24
	95
	99
	86
Fig. 1e
Air					0.1 ppm ET					1 ppm ET					10 ppm ET					100 ppm ET					1-MCP
WT	OE-1-6	OE-3-2	OE-4-4		WT	OE-1-6	OE-3-2	OE-4-4		WT	OE-1-6	OE-3-2	OE-4-4		WT	OE-1-6	OE-3-2	OE-4-4		WT	OE-1-6	OE-3-2	OE-4-4		WT	OE-1-6	OE-3-2	OE-4-4
53	26	29	30		52	25	28	29		40	19	16	18		14	7	6	9		12	6	8	6		62	51	56	50
56	23	27	31		53	25	26	27		42	17	20	16		15	7	7	9		11	5	8	8		63	50	50	55
50	26	23	24		50	30	24	31		43	17	18	18		14	8	6	7		12	8	5	6		61	56	47	52
57	27	23	26		50	26	27	31		41	19	18	17		13	8	7	6		13	7	7	6		61	55	48	56
60	26	29	25		49	27	25	30		40	18	19	17		14	7	8	8		11	6	6	8		66	58	45	53
50	27	28	23		55	23	25	29		41	15	17	19		12	8	7	5		10	8	4	5		60	52	50	57
51	25	26	25		47	25	28	29		40	16	22	18		15	5	5	7		12	8	8	6		62	51	52	52
53	25	28	28		50	26	25	30		41	16	21	18		13	6	7	5		12	7	5	8		58	50	56	58
51	26	26	28		53	21	25	33		41	13	20	20		15	8	6	6		13	7	6	9		58	56	57	56
52	22	28	27		50	24	29	21		39	18	23	18		13	7	6	8		12	8	8	4		59	57	56	54
60	23	29	26		51	28	28	25		41	16	19	19		13	5	8	7		12	7	5	5		56	56	55	52
58	23	31	26		50	26	26	24		40	15	18	16		15	8	6	9		13	5	5	6		60	57	58	58
51	24	33	28		55	23	27	21		39	18	19	21		14	6	8	5		13	8	9	7		65	55	54	57
49	27	30	31		58	28	24	26		44	17	16	19		14	7	8	9		10	7	8	5		62	56	53	53
49	25	31	29		55	29	26	28		41	16	18	20		12	7	7	8		10	7	4	6		62	58	58	52
58	26	33	27		53	27	26	28		41	18	16	20		13	6	6	6		12	8	6	7		57	51	57	54
57	26	26	28		56	26	24	27		40	18	17	18		15	6	5	8		12	6	5	7		57	58	56	58
55	24	28	28		55	28	25	26		40	16	17	21		15	5	6	7		11	5	8	5		59	50	58	51
55	26	32	25		57	24	24	29		43	17	15	21		15	8	8	8		12	5	7	6		58	59	54	56
60	29	31	28		56	21	23	25		41	16	19	21		14	9	5	6		13	6	5	5		56	56	57	57
51	26	30	27		55	25	29	24		40	15	18	20		14	7	5	8		9	5	6	6		62	57	52	56
51	27	27	29		55	23	28	29		43	19	19	17		15	8	6	8		11	7	6	7		68	52	56	58
58	22	27	29		50	28	26	28		40	17	21	21		14	6	8	5		9	6	4	7		63	53	58	52
54	29	29	29		50	25	29	26		44	17	22	19		13	6	7	8		12	5	5	8		66	57	54	54
53	26	30	27		55	26	25	28		42	16	19	19		14	8	7	6		10	7	6	7		61	56	52	54
54	26	24	26		52	24	27	26		46	18	20	20		12	7	6	7		11	5	8	5		68	55	56	54
54	23	26	28		50	25	25	27		45	17	22	20		12	7	9	9		11	6	7	6		62	52	55	56
55	25	25	30		52	25	28	26		41	16	18	17		14	7	8	5		13	8		8		62	56	52	51
	24	28			50	26	29	29		42						6		6			5					57	49
	26					24	26	29		46											6
																					8
Fig. 1f																					5
OsRRA5	WT Root Air	WT Root ET	WT Shoot Air	WT Shoot ET	mhz1 Root Air	mhz1 Root ET	mhz1 Shoot Air	mhz1 Shoot ET	1-6 Root Air	1-6 Root ET	1-6 Shoot Air	1-6 Shoot ET	3-2 Root Air	3-2 Root ET	3-2 Shoot Air	3-2 Shoot ET	4-4 Root Air	4-4 Root ET	4-4 Shoot Air	4-4 Shoot ET
1	0.0214928	0.0865693	0.0134151	0.00872881	0.00670754	0.00854917	0.01418	0.0118415	0.0429857	0.204476	0.0112807	0.0105985	0.160428	0.20733	0.0129581	0.00713931	0.0940779	0.332171	0.00975258	0.00583925
2	0.0216423	0.0865693	0.0107464	0.0104526	0.00608722	0.0103804	0.0136024	0.0119239	0.0432847	0.204476	0.0110485	0.0122591	0.14161	0.208772	0.0105985	0.00608722	0.0890031	0.329877	0.00975258	0.00814426
3	0.0225614	0.0836205	0.0117597	0.0094859	0.00744248	0.0106722	0.0137922	0.0116785	0.0438889	0.203063	0.0108964	0.0132304	0.148651	0.203063	0.0120068	0.00497875	0.0890031	0.314253	0.00922651	0.00652412
4	0.0195052	0.0871715	0.0124303	0.0094859	0.00638986	0.00922651	0.0119239	0.0105985	0.0423939	0.203063	0.0124303	0.0110485	0.143587	0.203063	0.0133224	0.0055627	0.0847878	0.334482	0.00909948	0.00652412
OsERF002	WT Root Air	WT Root ET	WT Shoot Air	WT Shoot ET	mhz1 Root Air	mhz1 Root ET	mhz1 Shoot Air	mhz1 Shoot ET	1-6 Root Air	1-6 Root ET	1-6 Shoot Air	1-6 Shoot ET	3-2 Root Air	3-2 Root ET	3-2 Shoot Air	3-2 Shoot ET	4-4 Root Air	4-4 Root ET	4-4 Shoot Air	4-4 Shoot ET
1	0.0102374	0.060371	0.133972	0.104386	0.00608722	0.017579	0.0807721	0.0504151	0.00929068	0.174343	0.0567199	0.348686	0.0252076	0.0563282	0.243164	0.435275	0.0259162	0.105112	0.179244	0.378929
2	0.00808801	0.0607909	0.134904	0.0947323	0.00377319	0.0192366	0.0859714	0.0486978	0.00982042	0.174343	0.0551689	0.34151	0.0228763	0.0540336	0.248273	0.420448	0.0209051	0.0994421	0.175556	0.406126
3	0.00866851	0.0567199	0.133972	0.101532	0.00471019	0.0210505	0.0785633	0.0473661	0.00982042	0.176777	0.052193	0.34151	0.0224056	0.0540336	0.228458	0.411796	0.0217929	0.0967228	0.166086	0.371131
4	0.00803214	0.0579118	0.130308	0.105843	0.00467765	0.0180733	0.07966	0.0486978	0.00975258	0.171943	0.0544094	0.329877	0.0230355	0.0555527	0.233258	0.417544	0.0203335	0.10083	0.153893	0.346277
OsRAP2.8	WT Root Air	WT Root ET	WT Shoot Air	WT Shoot ET	mhz1 Root Air	mhz1 Root ET	mhz1 Shoot Air	mhz1 Shoot ET	1-6 Root Air	1-6 Root ET	1-6 Shoot Air	1-6 Shoot ET	3-2 Root Air	3-2 Root ET	3-2 Shoot Air	3-2 Shoot ET	4-4 Root Air	4-4 Root ET	4-4 Shoot Air	4-4 Shoot ET
	0.193446	0.496546	0.406126	0.196146	0.19751	0.266093	0.435275	0.273573	0.157127	0.543367	0.31864	0.248273	0.423373	0.732043	0.266093	0.281265	0.373712	0.752623	0.309927	0.233258
	0.179244	0.482968	0.389582	0.194791	0.189465	0.269807	0.435275	0.267943	0.149685	0.539614	0.348686	0.25	0.384219	0.752623	0.267943	0.285191	0.358489	0.752623	0.327598	0.244855
	0.193446	0.493116	0.400535	0.190782	0.176777	0.269807	0.450625	0.271684	0.150726	0.550953	0.314253	0.251739	0.389582	0.668964	0.267943	0.279322	0.376312	0.737135	0.307786	0.25349
	0.186856	0.503478	0.381565	0.189465	0.179244	0.238159	0.435275	0.25	0.147624	0.524858	0.312083	0.244855	0.381565	0.68302	0.273573	0.267943	0.336808	0.773782	0.30566	0.251739
OsERF063	WT Root Air	WT Root ET	WT Shoot Air	WT Shoot ET	mhz1 Root Air	mhz1 Root ET	mhz1 Shoot Air	mhz1 Shoot ET	1-6 Root Air	1-6 Root ET	1-6 Shoot Air	1-6 Shoot ET	3-2 Root Air	3-2 Root ET	3-2 Shoot Air	3-2 Shoot ET	4-4 Root Air	4-4 Root ET	4-4 Shoot Air	4-4 Shoot ET
	0.00293994	0.0209051	0.00105393	0.00988872	0.00328475	0.0230355	0.00126206	0.0104526	0.00263132	0.020193	0.00105393	0.0103804	0.00243815	0.023357	0.00117755	0.00988872	0.00229069	0.0231957	0.000983355	0.0100965
	0.00293994	0.0224056	0.00143972	0.0114382	0.00304361	0.0243489	0.00143972	0.0112807	0.00247218	0.0227183	0.00140423	0.0105253	0.00238797	0.0197774	0.000904871	0.00955188	0.00225916	0.0207607	0.00107608	0.0102374
	0.00207885	0.0226887	0.00122755	0.0101667	0.00347204	0.0183255	0.00143972	0.0106722	0.00268661	0.0227183	0.00139744	0.0106722	0.00261314	0.0245183	0.00102511	0.0100965	0.00261314	0.0230355	0.00102511	0.0104526
	0.0028822	0.0216553	0.00119398	0.0104526	0.00335377	0.0252076	0.00152181	0.0103804	0.00272411	0.0222508	0.00106126	0.00982042	0.0024551	0.0224056	0.00109869	0.00849012	0.00238797	0.0243489	0.000983355	0.0094859
OsERF073	WT Root Air	WT Root ET	WT Shoot Air	WT Shoot ET	mhz1 Root Air	mhz1 Root ET	mhz1 Shoot Air	mhz1 Shoot ET	1-6 Root Air	1-6 Root ET	1-6 Shoot Air	1-6 Shoot ET	3-2 Root Air	3-2 Root ET	3-2 Shoot Air	3-2 Shoot ET	4-4 Root Air	4-4 Root ET	4-4 Shoot Air	4-4 Shoot ET
	0.00435857	0.0418102	0.00230663	0.017579	0.00454974	0.0445016	0.00266805	0.0191038	0.00445611	0.0435857	0.00196671	0.0180733	0.00458139	0.040386	0.00221266	0.0168629	0.00461325	0.0395549	0.00227487	0.0169802
	0.00445016	0.0395549	0.00333061	0.0191038	0.00442533	0.047039	0.00268661	0.0193704	0.00424506	0.0409498	0.00206449	0.0180733	0.00430432	0.0395549	0.00206449	0.018453	0.00430432	0.0406669	0.00222805	0.018453
	0.00409498	0.0480273	0.00287943	0.0183255	0.00504825	0.047039	0.00291963	0.0195052	0.00484597	0.0432847	0.00206449	0.018199	0.00439476	0.0409498	0.00210787	0.0185814	0.00393342	0.0409498	0.00219738	0.018453
	0.00440437	0.0445016	0.00282017	0.0185814	0.00504825	0.0476956	0.00282017	0.0197774	0.00412898	0.0438889	0.00207885	0.018453	0.00442533	0.0401071	0.00206449	0.018453	0.00439476	0.0409498	0.00222805	0.0187106

## Sheet: Fig 2
Fig. 2a								Fig. 2b
Ethylene induced MHZ1 expression
Air 0 h	Air 3 h	Air 6 h	Air 12 h	ET 3 h	ET 6 h	ET 12 h
0.303549	0.303549	0.30566	0.162668	1.44393	1.55833	0.641713
0.309927	0.29937	0.312083	0.170755	1.43396	1.61328	0.655197
0.314253	0.30566	0.320856	0.164938	1.39474	1.70527	0.641713
0.312083	0.309927	0.323088	0.174343	1.44393	1.79005	0.63728
MHZ1 expression in Osein2 and Oseil1
WT Air	WT ET	Osein2 Air	Osein2 ET	Oseil1 Air	Oseil1 ET
0.0164018	0.0569169	0.0191701	0.0248605	0.0206173	0.0248605
0.0189718	0.0540336	0.0195729	0.0220971	0.0176401	0.0273939
0.0139848	0.0483614	0.0183255	0.0210505	0.0200535	0.0235195
0.0153034	0.0493776	0.0167465	0.0206173	0.020193	0.0228763
Fig. 2c
vector control + pMHZ1:LUC	35S:OsEIL1 + pMHZ1:LUC
1	3.287
1	3.745
1	2.771

## Sheet: Fig 3
Fig. 3b														Fig. 3c								Fig. 3d					Fig. 3e
Fig. 3f														Fig. 3g								Fig. 3h
Fig. 3i

## Sheet: Fig 4
Fig. 4a	Air									Ethylene (1 ppm)								Fig. 4c
	NIP	mhz1	DJ	Osers2	Osetr2	mhz1/Osers2	mhz1/Osetr2			NIP	mhz1	DJ	Osers2	Osetr2	mhz1/Osers2	mhz1/Osetr2
	62	61	70	43	67	66	61			46	56	55	20	21	54	64
	69	56	76	55	64	66	54			42	60	53	20	18	49	67
	67	50	71	54	62	70	70			40	55	60	40	41	52	64
	62	68	62	57	56	57	68			36	62	53	20	33	63	57
	64	60	77	56	53	54	66			48	58	61	35	21	66	51
	64	56	76	43	72	66	63			48	54	60	38	34	49	65
	58	56	71	47	61	55	54			44	65	62	21	27	63	50
	64	69	62	61	60	50	61			40	62	54	36	22	53	58
	66	69	71	66	56	48	62			36	65	60	40	20	63	59
	67	66	69	60	53	55	66			54	66	54	21	22	57	57
	61	61	68	51	58	56	59			45	55	50	20	35	54	59
	64	55	58	59	64	60	47			33	53	50	22	42	54	51
	68	54	70	51	61	53	52			39	72	58	21	22	60	53
	67	68	72	46	61	50	67			35	57	63	37	46	51	60
	64	54	63	58	70	60	47			43	70	55	29	39	53	56
	59	62	68	50	65	61	53			40	56	50	40	26	54	61
	58	65	72	42	53	58	63			39	58	52	22	35	58	56
	72	54	70	51	73	52	55			38	56	62	34	40	60	55
	72	66	72	45	61	60	57			40	60	56	38	21	50	59
	68	58	58	52	64	54	60			48	69	51	37	38	51	56
	59	63	77	54	54	63	53			48	63	58	17	34	64	61		Fig. 4g
	66	65	67	57	50	50	53			47	54	54	21	36	56	54
	67	63	64	38	55	62	51			45	53	59	24	43	52	60
	60	64	52	50	63	55	63			55	55	52	22	46	58	55
	70	60	66	52	43	47	58			46	56	58	21	27	62	60
	63	68	66	61	66	66	63			39	56	58	21	40	55	64
	65	62	67	40	60	62	56			33	70	60	40	50	53	55
	58	68	64	64	61	65	53			30	53	60	20	21	66	59
	70		67	41	55	55	69			40	65	50	19	37	54	65
	67		64	51	56	54	50			44	54	68	18	21	52	51
	60		65	62	62	57	70			34		66	27	24	50
	71		68	60	57	52	62			48		54	28	21
	69		61	57	58	60	61					52	39	28
	63		68	49	47		65					60	32	29
	66		59	40	42		53						31	25
	65		69	52	53								21	20
	62		76	61	62								31	20
	62		76	48	42								20	20
	65		70	49	50								20	43
	61		62	44	51								19	46
	65		63	51	54								21
	59		73	63	62								19
	65		60	52	60								18
	63		72	46	53								17
	63		73	58	61
	64		71	31	53
	59		67	39	65													Fig. 4i
	56		68	49	56
	64		56	52	61
	68		70	40	60
	63		66	50
	58		61	55
			72	50
			54	54
			54	51
			67
			57
			74
			75
			74
			72
			72
Fig. 4b	Air						Ethylene (10 ppm)
	WT	Osers2d/MHZ1OE 3-5	Osers2d/MHZ1OE 4-4	Osers2d	4-4		WT	Osers2d/MHZ1OE 3-5	Osers2d/MHZ1OE 4-4	Osers2d	4-4
	62	68	63	75	28		18	54	76	85	10
	67	58	55	71	28		15	73	76	85	9
	59	53	65	76	32		15	78	70	90	10
	62	63	65	79	25		16	64	75	75	12							Fig. 4j
	63	58	65	80	26		16	60	73	85	9
	52	58	65	80	24		14	75	66	86	8
	58	55	65	75	24		22	57	62	87	9
	55	55	55	78	20		16	68	68	93	9
	68	65	55	78	23		17	60	72	82	8
	61	66	65	65	30		17	65	66	75	11
	67	55	55	69	21		15	75	73	75	9
	63	66	65	78	25		16	64	73	79	11
	55	66	64	54	23		16	63	77	87	9
	65	65	63	59	26		16	73	71	78	10
	57	63	67	78	32		18	63	63	82	12
	60	50	67	78	20		17	56	71	82	11
	60	65	68	73	25		18	75	69	68	9
	59	55	55	75	25		28	72	65	87	10
	54	50	57	81	26		17	67	50	89	10
	65	40	60	78	32		15	65	56	81	9
	65	40	80	81	24		14	60	71	72	12
	55	59	80	78	23		15	62	62	83	9
	68	57	61	80	24		15	66	64	89	7
	65	64	68	75	26		24	61	68	84	9
	63	64	67	72	30		22	77	76	78	9
	62	61	60	81	27		24	66	70	82	10
	63	64	58	65	25		23	52	62	85	11
	56	64	62	80	27		19	62	61	78	7
	57	59	68	75	21		19	75	77	79	7
	68	46	67	75	26		16	63	65	71	10
	60	63	68	77	24		17	64	65	75
	56	58	56	72			22	63	70	79
	70	57	65	72			14	50	69	79
	61	58	64	74			21	50	67	85
	60	58	61	75			16	73	69	64
	72	62	62	70			15	46	66	89
	60	62	57	70			17	71	64	70								Fig. 4k
	58	66	68	79			18	64	77	70
	64	64	63	72				67	74
	62	56	56	78				67	74
	61	63	56	78				50	70
	73	55	55	70				52	79
	63	53	55						67
	65	59	55						75
	59	59	52						63
	70	64	64						68
	66	52	61						72
	66	59	59						62
	66	53	61						67
	61	53	52						56
	56	58	54						73
	70	58	62						79
	60	53	60						69
	56	60	62						66
	57	55	59						75
	61	55	65						65
	65	58	61						69
	65	63	67
	63	55	69
	65	56	56
																		Fig. 4l
Fig. 4h
																		Fig. 4m

## Sheet: Fig 5
Fig. 5b	Air					Ethylene (10 ppm)
	WT	mhz1	OsEIN2-OE	mhz1/OsEIN2-OE		WT	mhz1	OsEIN2-OE	mhz1/OsEIN2-OE
	59	50	18	41		30	49	10	22
	50	52	22	47		24	50	6	26
	52	55	20	44		26	53	13	20
	54	56	21	33		38	40	13	20
	55	50	20	47		33	50	6	21
	51	50	18	37		35	51	7	28
	57	49	21	39		16	50	7	30
	50	46	20	32		15	50	9	22
	52	45	21	40		20	51	6	22
	57	46	21	40		20	52	8	27
	52	49	23	35		15	49	7	29
	53	52	20	30		14	43	10	25
	57	53	20	40		28	55	11	20
	52	54	22	30		22	53	9	25
	50	54	23	43		16	52	8	28
	52	54	25	35		16	52	11	21
	54	54	20	47		15	60	7	24
	53	57	22	40		15	56	10	25
	52	49	23	44		16	52	6	23
	57	47	21	39		17	55	8	22
	54	51	19	45		13	51	9	23
	52	52	25	37		15	47	8	27
	51	53	24	42		22	44	11	21
	54	48	21	34		15	42	9	26
	54	47	22	44		15	55	10	20
	55	47	21	37		20	50	7	29
	52	46	23	36		16	50	6	22
	51	55	23	39		27	49	9	25
	52	52	20	34		24	52	8	21
	57	49	19	44		24	46	12	22
	51	49	25			19		8	26
	52	51	24						20
	54	53	21						26
	54	52	22
	55		21
	54		23
	58		22
	53		26
	56		23
	52		23
	53		24
	57		21
	54		25
	54
	55
	55
	54
	54
	55
	53
	53
	55
	56
	56
	57
	57
	52
	53
	56
	53
	57
	56
Fig. 5e	Air					Ethylene (10 ppm)
	WT	Osein2/MHZ1-OE	Osein2	MHZ1-OE		WT	Osein2/MHZ1-OE	Osein2	MHZ1-OE
	42	40	50	26		22	33	52	13
	49	40	52	25		20	32	48	12
	44	40	52	26		19	34	50	14
	46	39	55	26		20	32	43	15
	42	39	48	25		18	33	44	15
	44	39	50	25		19	33	50	13
	40	42	51	25		19	33	51	14
	40	41	52	28		21	33	43	15
	38	36	50	26		20	33	54	13
	43	40	49	26		20	32	53	14
	44	41	47	26		17	34	53	15
	46	40	48	25		20	34	53	13
	40	43	47	31		20	30	50	12
	42	39	48	27		19	30	48	13
	49	40	48	29		20	30	51	12
	39	42	50	29		16	32	53	11
	42	40	52	24		20	29	45	12
	43	39	47	28		20	28	46	16
	46	41	47	24		20	25	50	14
	40	44	55	24		19	28	47	14
	39	40	56	31		16	32	53	13
	45	38	58	30		18	25	51	14
	48	40	54	26		20	31	55	12
	48	40	56	25		15	26	49	14
	43	39	55	32		22	30	45	15
	40	38	52	26		19	25	49	15
	39	41	58	32		20	25	55	16
	40	42	57	26		16	30	51	14
	44	40	56	33		19	26	50	13
	46	40	55	32		21	33	44	13
	40	38	48	30		21	27		13
				30		19			12
				31		18
				28		21
				29		17
				29		19
				30
				30

## Sheet: Supplementary Fig 4
Supplementary Fig. 4a
Etiolated seedling			Green seedling		Mature plant
Root	Coleoptile	Leaf	Root	Leaf	Panicle	Stem	Leaf
0.0116785	0.00401607	0.000306888	0.0361465	0.000306888	0.000714886	0.000304768	0.000491678
0.0118415	0.00385247	0.000309023	0.0379436	0.000309023	0.000605326	0.000326642	0.000446207
0.0116785	0.00393342	0.000315516	0.036906	0.000315516	0.000605326	0.000311172	0.000407758
0.0121744	0.00401607	0.000328914	0.0395549	0.000328914	0.000596992	0.000350087	0.000512557
Supplementary Fig. 4d
WT	mhz1	1-6	3-2	4-4
0.00860863	8.10965e-05	0.0268302	0.0638133	0.0451228
0.00854917	7.20821e-05	0.0266448	0.0575117	0.0418102
0.00929068	7.30883e-05	0.0264608	0.0591286	0.0445016
0.0094859	7.51431e-05	0.0255594	0.0579118	0.0395549

## Sheet: Supplementary Fig 5
Supplementary Fig. 5
NIP	mhz1	MHZ1OE 1-6	MHZ1OE 3-2	MHZ1OE 4-4
0.708034	0.938497	0.50146	0.488345	0.759998
0.734416	0.930371	0.626006	0.501367	0.814977
0.760798	0.731296	0.626006	0.524157	0.792339
0.943378	0.695499	0.654098	0.691653	0.535888
1.00407	0.836417	0.590209	0.63767	0.697605
0.776479	0.695499	0.544574	0.647792	0.631016

## Sheet: Supplementary Fig 6
Supplementary Fig. 6b

## Sheet: Supplementary Fig 7
Supplementary Fig. 7a									Supplementary Fig. 7b
WT		Osahp1		Osahp2					Air							ET
Air	ET	Air	ET	Air	ET				WT	Osrr21-1	Osrr21-2	OE-1	OE-2	OE-3		WT	Osrr21-1	Osrr21-2	OE-1	OE-2	OE-3
66	15	63	12	57	12				62	68	57	52	51	44		15	22	18	6	12	6
62	19	60	14	51	9				61	63	63	47	55	47		13	18	16	4	9	4
55	14	62	16	64	6				66	57	66	49	43	52		16	15	14	8	6	6
58	15	63	14	55	15				65	53	54	55	42	51		14	18	17	5	8	6
67	15	55	15	67	13				57	60	69	52	49	46		13	19	13	9	5	7
63	19	58	12	66	16				55	60	61	57	53	58		13	15	13	11	5	12
55	19	54	13	54	17				62	51	47	51	54	54		16	19	18	5	9	8
51	18	67	11	58	13				67	54	68	51	46	48		17	23	19	11	8	7
66	19	68	15	52	17				63	63	66	59	55	51		14	21	12	10	8	13
69	16	60	13	59	17				53	67	54	54	51	53		21	15	16	5	12	10
68	21	62	15	61	14				56	66	69	54	57	48		19	18	22	6	7	6
67	22	52	17	54	12				65	45	58	57	49	46		14	15	18	8	13	7
58	21	54	16	58	7				68	48	48	51	47	52		20	22	16	8	13	5
57	19	53	18	52	7				70	55	66	51	57	54		13	14	24	7	9	8
64	16	67	15	47	8				61	58	62	47	58	53		15	19	20	9	5	7
61	21	62	16	29	14				54	51	68	44	51	51		11	21	16	9	6	8
67	14	61	11	57	13				55	67	69	45	47	55		19	16	17	8	5	8
69	15	57	11	54	18				65	70	55	52	45	55		17	24	15	11	4	12
65	16	53	9	58	12				61	66	59	46	47	49		16	14	15	13	7	10
67	16	60	12	55	16				63	63	64	43	48	47		19	20	19	9	7	5
57	15	51	9	62	14				67	65	50	58	47	55		15	18	14	12	8	8
56	17	47	9	66	13				62	59	52	52	55	46		18	16	22	7	12	10
59	19	61	8	63	15				53	54	67	57	51	48		14	16	23	6	11	6
63	16	50	15	54	17				58	65	63	60	46	51		14	19	15	9	9	4
67	14	48	14	53	13				54	61	63	59	52	52		18	23	13	9	9	4
67	19	56	16	57	15				68	67	49	54	51	48		21	21	16	5	5	8
62	22	57	15	54	15				69	63	58	51	48	44		20	17	19	6	8	7
65	18	60	12	56	17				56	54	51	58	46	49		19	14	9	4	9	6
65	16	57	18	59	16				67	67	60	57	51	51		23	17	15	7	7	6
61	17	64	16	64	19				64	59	65	44	55	51		21	13	8	13	13	9
	20	67		62	12				68	59	62	42	52			16	17	9	9	7	10
					12					66	59	49	48			13	13	18	5	8	7
										65							13	22	8	8	6
Supplementary Fig. 7e										Supplementary Fig. 7f
OsERF002	Air				ET 3 h					WT		mhz1
	1	1.91853	1.24833		35.7532	36.7583	34.0598			Control	OsRR21	Control	OsRR21
	2.94854	1.64718	3.24901		39.6706	37.7918	40.2244			1	1.31307	0.182768	0.169367
	6.49802	7.4127	6.9644		129.787	136.239	121.095			0.935776	1.20155	0.179834	0.193371
	2.67586	2.75108	2.60268		54.9482	52.7098	58.4852			1.09876	1.40782	0.23815	0.166966
OsRAP2.8	Air				ET 3 h
	1	0.926588	0.952638		8.87656	9.25351	8.69388
	2.49666	2.21914	2.51403		11.1579	11.0809	11.5514
	1.65864	1.98618	2		12.5533	12.9063	13.3614			Supplementary Fig. 7g
	2.04202	1.91853	2.08493		10.6295	10.0561	11.0043					Air					ET
										OsRR21	WT	1	0.939523	1.00696	0.965936		1.67018	1.40444	1.7411	1.46409
OsRRA5	Air				ET 3 h						Osein2	1.36604	1.05702	1.43396	1.05702		0.926588	0.846745	0.90125	0.82932
	1	0.757858	0.852635		6.40856	5.93809	6.02099				Oseil1	1.24833	1.08673	1.26576	1.10191		1.36604	1.13288	1.23114	1.04247
	1.90528	2	2.04202		7.94474	7.72749	8.45614			OsRR22	WT	0.132127	0.128514	0.142595	0.125		0.332171	0.287175	0.339151	0.295248
	0.939523	1.07177	1.09429		7.78124	8.05564	8.05564				Osein2	0.156041	0.128514	0.144586	0.132127		0.122428	0.114229	0.115824	0.11344
	2.17347	2.23457	2.36199		7.01285	6.36429	6.19026				Oseil1	0.175556	0.142595	0.183011	0.149685		0.196146	0.176777	0.180491	0.164938
										OsRR23	WT	0.473029	0.441351	0.463294	0.438303		1.11729	1	1.12506	0.972655
											Osein2	0.554785	0.447513	0.550953	0.432269		0.41466	0.366021	0.411796	0.353553
											Oseil1	0.578344	0.524858	0.586417	0.524858		0.678302	0.574349	0.650671	0.550953
										OsRR24	WT	1.91853	1.61328	1.86607	1.67018		3.16017	2.8481	3.20428	2.88786
											Osein2	2.31338	2	2.31338	1.94531		1.86607	1.68179	1.79005	1.6358
											Oseil1	1.95884	1.50525	1.98618	1.59107		1.81504	1.60214	1.84038	1.51572

## Sheet: Supplementary Fig 8
Supplementary Fig. 8b
	Coleptile											Root (mm)
	0 ppm		0.1 ppm		1 ppm		10 ppm		100 ppm			0 ppm		0.1 ppm		1 ppm		10 ppm		100 ppm
	WT	mhz12	WT	mhz12	WT	mhz12	WT	mhz12	WT	mhz12		WT	mhz12	WT	mhz12	WT	mhz12	WT	mhz12	WT	mhz12
	10	13	24	15	20	16	26	12	24	16		52	57	60	78	55	80	19	83	15	65
	13	10	22	16	24	14	21	16	23	17		65	58	60	78	55	72	22	82	15	63
	14	12	24	15	25	16	23	17	25	17		70	65	61	76	55	74	22	80	24	73
	15	12	21	16	22	16	23	13	23	15		68	61	56	83	35	79	25	82	22	79
	14	13	22	17	18	15	21	15	25	18		65	64	56	81	45	74	19	77	16	62
	14	13	21	19	21	14	20	17	26	19		54	70	63	81	53	70	19	68	20	86
	12	13	23	17	22	16	26	14	25	16		58	76	55	85	36	76	21	74	15	64
	13	11	23	16	20	16	22	16	25	17		55	58	67	85	38	68	15	72	22	70
	11	13	24	18	22	13	25	14	26	17		50	58	57	81	40	68	16	74	19	65
	3	13	22	18	21	15	23	17	23	16		65	64	63	75	30	74	16	83	19	69
	13	12	22	17	24	17	23	17	25	18		63	58	57	85	30	77	23	78	30	64
	13	13	21	16	15	15	22	16	26	19		65	71	59	79	38	74	21	72	15	82
	12	11	22	15	22	15	23	18	24	14		58	65	63	70	43	79	22	73	18	77
	14	12	22	17	25	15	23	19	23	17		67	58	52	68	40	75	29	75	22	63
	13	11	20	15	22	15	25	14	21	17		54	75	58	73	39	73	24	72	18	75
	13	14	23	15	22	15	23	17	20	14		65	61	60	73	49	76	20	75	15	66
	13	12	20	16	22	14	24	15	21	16		70	75	52	79	39	64	34	78	19	75
	12	13	22	14	23	15	20	16	26	15		61	60	63	71	38	75	27	78	19	75
	12	12	22	13	23	15	22	17	21	17		55	74	58	74	52	71	20	78	17	68
	12	12	22	15	22	13	20	15	25	16		55	59	64	70	52	70	18	69	22	80
	13	11	23	16	22	16	23	13	24	18		63	61	60	85	36	76	14	65	15	77
	13	10	22	15	23	17	22	17	25	16		70	60	62	71	52	82	15	82	18	78
	13	12	22	17	20	17	23	17	23	14		64	59	57	78	47	74	15	80	15	70
	13	12	22	17	22	14	20	18	21	17		65	71	64	83	39	74	18	66	19	69
	13	11	22	15	22	15	19	16	21	15		58	63	58	75	53	80	18	69	18	76
	12	12	22	15	24	13	19	15	23	15		57	55	60	76	31	75	17	79	25	61
	14	13	21	15	18	15	20	17	26	16		70	60	54	67	30	70	16	75	16	75
	13	12	21	20	18	16	20	15	25	17		54	58	56	68	40	73	21	72	26	76
	13	11	22	15	21	19	21	16	27	15		54	56	55	68	50	75	19	72	15	75
	14	10	19	15	21	12	19	16	25	17		70	67	61	62	49	65	18	62	25	80
	12	12	22	20	25	14		15	24	15		59	69	57	68	50	73		65	17	67
	13	13		13	25				25	18		62	68		65						82
	13	13		17						18		57	70		85						80
	12			16						17		59			72						72
				15						17					70						69
				17						15					76						75
										15											71
										15											79

[truncated: 5 more sheets: Supplementary Fig 9, Supplementary Fig 10, Supplementary Fig 11, Supplementary Fig 14, Supplementary Fig 15]
